# Supplementary material for: (μ-Di-tert-butyl­silanediolato)bis­[bis­(η5-cyclo­penta­dien­yl)methyl­zirconium]
Source: Acta Crystallogr E Crystallogr Commun. 2019 Nov 8;75(Pt 12):1848–52. doi: 10.1107/S2056989019014762 (PMC6895932; doi:10.1107/S2056989019014762)
Supplement: Supplementary file 1 [file e-75-01848-sup1.cif]

##############################################################################
#                                                                            #
# This CIF contains the data in a paper accepted for publication in          #
# Acta Crystallographica Section E. It conforms to the requirements of       #
# Notes for Authors for Acta Crystallographica Section E, and has been       #
# peer reviewed under the auspices of the IUCr Commission on Journals.       #
#                                                                            #
# Full details of the Crystallographic Information File format               #
# are given in the paper "The Crystallographic Information File (CIF):       #
# a New Standard Archive File for Crystallography" by S. R. Hall, F. H.      #
# Allen and I. D. Brown [Acta Cryst. (1991), A47, 655-685].                  #
#                                                                            #
# The current version of the core CIF dictionary is obtainable from          #
# ftp://ftp.iucr.org/pub/cif_core.dic.                                       #
#                                                                            #
# Software is freely available for graphical display of the structure(s)     #
# in this CIF. For information consult the CIF software page                 #
# http://www.iucr.org/resources/cif/software.                                #
#                                                                            #
# This file may be used for bona fide research purposes within the           #
# scientific community so long as proper attribution is given to the journal # 
# article from which it was obtained.                                        #
#                                                                            #
##############################################################################
data_I
_audit_creation_method
;
Olex2 1.2
(compiled 2018.05.29 svn.r3508 for OlexSys, GUI svn.r5506)
;
_journal_date_recd_electronic     2019-09-04
_journal_date_accepted     2019-10-31
_journal_name_full     'Acta Crystallographica, Section E'
_journal_year     2019
_journal_volume     75
_journal_issue      1
_journal_page_first     0
_journal_page_last     0
_journal_paper_category     GM
_journal_paper_doi     10.1107/S2056989019014762
_journal_coeditor_code     HB4319
_publ_contact_author_name     'David J. Berg'
_publ_contact_author_address
;
Department of Chemistry, University of Victoria, PO Box 1700 Stn CSC, Victoria
BC V8W 2Y2,
Canada
;
_publ_contact_author_email     'djberg@uvic.ca'
_publ_contact_author_fax     '12507217147'
_publ_contact_author_phone     '12507217161'
_publ_section_title
;\
(\m-Di-<i>tert</i>-butylsilanediolato)bis[bis(\h^5^-cyclopentadienyl)\
methylzirconium]
;
_publ_section_title_footnote     .
loop_
    _publ_author_name
    _publ_author_footnote
    _publ_author_address
    'Berg, David J.' .
;
Department of Chemistry, University of Victoria, PO Box 1700 Stn CSC, Victoria
BC V8W 2Y2,
Canada
;
    'Gajecki, Leah' .
;
Department of Chemistry, University of Victoria, PO Box 1700 Stn CSC, Victoria
BC V8W 2Y2,
Canada
;
    'Hill, Hunter' .
;
Department of Chemistry, University of Victoria, PO Box 1700 Stn CSC, Victoria
BC V8W 2Y2,
Canada
;
    'Twamley, Brendan' .
;
School of Chemistry
Trinity College Dublin
University of Dublin
Dublin 2
Ireland
;
_publ_section_synopsis
;
The reaction of <i>t</i>-Bu~2~Si(OH)~2~ with two equivalents of
Cp~2~Zr(CH~3~)~2~ produces the <i>t</i>-Bu~2~SiO~2~-siloxide bridged dimer
where one methyl group is retained per zirconium atom. The retention of one
methyl group per metal center affords a site for further reactivity.
;
_database_code_depnum_ccdc_archive     'CCDC 1962802,1962802'
_chemical_name_systematic
;\
(\m-Di-<i>tert</i>-butylsilanediolato)bis[bis(\h^5^-cyclopentadienyl)\
methylzirconium]
;
_chemical_name_common     tBu2Si{O(Me)ZrCp2}2
_chemical_formula_moiety     'C30 H44 O2 Si Zr2'
_chemical_formula_sum     'C30 H44 O2 Si Zr2'
_chemical_formula_iupac     '[Zr2 (C H3)2 (C5 H5)4 (C8 H18 O2 Si)]'
_chemical_formula_weight     647.18
_chemical_melting_point     ?
_chemical_absolute_configuration     ad
_space_group_crystal_system     orthorhombic
_space_group_name_H-M_alt     'F d d 2'
_space_group_name_Hall     'F 2 -2d'
loop_
    _space_group_symop_operation_xyz
    'x, y, z'
    '-x, -y, z'
    'x+1/4, -y+1/4, z+1/4'
    '-x+1/4, y+1/4, z+1/4'
    'x, y+1/2, z+1/2'
    '-x, -y+1/2, z+1/2'
    'x+1/4, -y+3/4, z+3/4'
    '-x+1/4, y+3/4, z+3/4'
    'x+1/2, y, z+1/2'
    '-x+1/2, -y, z+1/2'
    'x+3/4, -y+1/4, z+3/4'
    '-x+3/4, y+1/4, z+3/4'
    'x+1/2, y+1/2, z'
    '-x+1/2, -y+1/2, z'
    'x+3/4, -y+3/4, z+1/4'
    '-x+3/4, y+3/4, z+1/4'
_cell_length_a     21.673(4)
_cell_length_b     28.296(6)
_cell_length_c     9.7466(19)
_cell_angle_alpha     90
_cell_angle_beta     90
_cell_angle_gamma     90
_cell_volume     5977(2)
_cell_formula_units_Z     8
_cell_measurement_reflns_used     5368
_cell_measurement_theta_min     2.368
_cell_measurement_theta_max     29.731
_cell_measurement_temperature     83(2)
_exptl_crystal_description     pyramidal
_exptl_crystal_colour     colorless
_exptl_crystal_size_max     0.35
_exptl_crystal_size_mid     0.27
_exptl_crystal_size_min     0.17
_exptl_crystal_density_diffrn     1.438
_exptl_crystal_density_meas     ?
_exptl_crystal_density_method     'not measured'
_exptl_crystal_F_000     2672
_exptl_absorpt_coefficient_mu     0.761
_exptl_absorpt_correction_type     multi-scan
_exptl_absorpt_process_details
;
(SADABS; Bruker, 2002)
;
_exptl_absorpt_correction_T_min     0.7765
_exptl_absorpt_correction_T_max     0.8815
_exptl_special_details
;The data collection nominally covered a full sphere of reciprocal
space by a combination of 5 sets of \w scans each set at different
\f and/or 2\q angles and each scan (5 s exposure) covering
-0.300\% degrees in \w. The crystal to detector distance was 5.035 cm.
;
_diffrn_ambient_temperature     83(2)
_diffrn_source     ?
_diffrn_source_power     0.1
_diffrn_source_voltage     20.0
_diffrn_source_current     5.0
_diffrn_radiation_type     MoK\a
_diffrn_radiation_wavelength     0.71073
_diffrn_radiation_monochromator     Parallel,graphite
_diffrn_measurement_device_type     'Bruker P4'
_diffrn_measurement_method     '\w scans'
_diffrn_detector_area_resol_mean     8.3
_diffrn_reflns_number     18986
_diffrn_reflns_av_R_equivalents     0.0247
_diffrn_reflns_av_unetI/netI     0.0254
_diffrn_reflns_theta_min     2.367
_diffrn_reflns_theta_max     30.076
_diffrn_reflns_theta_full     25.242
_diffrn_measured_fraction_theta_max     0.982
_diffrn_measured_fraction_theta_full     1.000
_diffrn_reflns_limit_h_min     -29
_diffrn_reflns_limit_h_max     29
_diffrn_reflns_limit_k_min     -39
_diffrn_reflns_limit_k_max     39
_diffrn_reflns_limit_l_min     -13
_diffrn_reflns_limit_l_max     13
_refine_special_details
;Each Cp was disordered and modelled over two positions with 50% occupancy
 with restraints (SIMU).
;
_reflns_number_total     4237
_reflns_number_gt     4172
_reflns_threshold_expression     'I > 2\s(I)'
_refine_ls_structure_factor_coef     Fsqd
_refine_ls_matrix_type     full
_refine_ls_R_factor_all     0.0241
_refine_ls_R_factor_gt     0.0236
_refine_ls_wR_factor_gt     0.0549
_refine_ls_wR_factor_ref     0.0551
_refine_ls_goodness_of_fit_ref     1.124
_refine_ls_restrained_S_all     1.116
_refine_ls_number_reflns     4237
_refine_ls_number_parameters     253
_refine_ls_number_restraints     319
_refine_ls_hydrogen_treatment     constr
_refine_ls_weighting_scheme     calc
_refine_ls_weighting_details
              'w=1/[\s^2^(Fo^2^)+(0.0220P)^2^+9.9744P] where P=(Fo^2^+2Fc^2^)/3'
_atom_sites_solution_hydrogens     geom
_atom_sites_solution_primary     direct
_atom_sites_solution_secondary     ?
_refine_ls_shift/su_max     0.001
_refine_ls_shift/su_mean     0.000
_refine_diff_density_max     0.519
_refine_diff_density_min     -0.531
_refine_ls_extinction_method     none
_refine_ls_extinction_coef     .
_refine_ls_abs_structure_details
;
Flack <i>x</i> determined using 1892 quotients
[(<i>I</i>^+^)-(<i>I</i>^-^)]/[(<i>I</i>^+^)+(<i>I</i>^-^)]
(Parsons <i>et al.</i>,  2013)
;
_refine_ls_abs_structure_Flack     -0.001(16)
loop_
    _atom_type_symbol
    _atom_type_description
    _atom_type_scat_dispersion_real
    _atom_type_scat_dispersion_imag
    _atom_type_scat_source
    'C' 'C' 0.0033 0.0016
                         'International Tables Vol C Tables 4.2.6.8 and 6.1.1.4'
    'H' 'H' 0.0000 0.0000
                         'International Tables Vol C Tables 4.2.6.8 and 6.1.1.4'
    'O' 'O' 0.0106 0.0060
                         'International Tables Vol C Tables 4.2.6.8 and 6.1.1.4'
    'Si' 'Si' 0.0817 0.0704
                         'International Tables Vol C Tables 4.2.6.8 and 6.1.1.4'
    'Zr' 'Zr' -2.9673 0.5597
                         'International Tables Vol C Tables 4.2.6.8 and 6.1.1.4'
_computing_data_collection
;
SMART (Bruker, 2002)
;
_computing_cell_refinement
;
SAINT (Bruker, 2002)
;
_computing_data_reduction
;
SAINT (Bruker, 2002)
;
_computing_structure_solution
;
SHELXS (Sheldrick, 2008)
;
_computing_structure_refinement
;
SHELXL (Sheldrick, 2015)
;
_computing_molecular_graphics
;
<i>OLEX2</i> (Dolomanov <i>et al.</i>,  2009)
;
_computing_publication_material
;
<i>OLEX2</i> (Dolomanov <i>et al.</i>,  2009)
;
loop_
    _atom_site_type_symbol
    _atom_site_label
    _atom_site_fract_x
    _atom_site_fract_y
    _atom_site_fract_z
    _atom_site_U_iso_or_equiv
    _atom_site_adp_type
    _atom_site_calc_flag
    _atom_site_occupancy
    _atom_site_disorder_assembly
    _atom_site_disorder_group
    C C1 0.4149(3) 0.1012(2) 0.1240(7) 0.0231(10) Uani d 0.5 A 1
    H H1 0.429216 0.120919 0.051940 0.028 Uiso calc 0.5 A 1
    C C2 0.4512(10) 0.0654(5) 0.197(2) 0.0246(15) Uani d 0.5 A 1
    H H2 0.493233 0.057360 0.181473 0.030 Uiso calc 0.5 A 1
    C C3 0.4115(4) 0.0457(2) 0.2919(7) 0.0264(10) Uani d 0.5 A 1
    H H3 0.422729 0.021677 0.355079 0.032 Uiso calc 0.5 A 1
    C C4 0.3518(6) 0.0661(3) 0.2832(11) 0.0264(14) Uani d 0.5 A 1
    H H4 0.316544 0.057877 0.336223 0.032 Uiso calc 0.5 A 1
    C C5 0.3553(3) 0.1011(2) 0.1793(7) 0.0266(10) Uani d 0.5 A 1
    H H5 0.322527 0.121326 0.151809 0.032 Uiso calc 0.5 A 1
    C C6 0.3122(7) 0.0244(3) -0.1688(15) 0.0269(16) Uani d 0.5 A 1
    H H6 0.334822 0.029135 -0.251210 0.032 Uiso calc 0.5 A 1
    C C7 0.2998(5) -0.0191(3) -0.1095(13) 0.0272(15) Uani d 0.5 A 1
    H H7 0.313560 -0.048819 -0.142771 0.033 Uiso calc 0.5 A 1
    C C8 0.2638(4) -0.0119(3) 0.0073(12) 0.0260(15) Uani d 0.5 A 1
    H H8 0.247994 -0.036139 0.064640 0.031 Uiso calc 0.5 A 1
    C C9 0.2547(5) 0.0358(3) 0.0267(13) 0.0300(16) Uani d 0.5 A 1
    H H9 0.232528 0.050052 0.099854 0.036 Uiso calc 0.5 A 1
    C C10 0.2859(5) 0.0607(4) -0.0871(12) 0.0306(15) Uani d 0.5 A 1
    H H10 0.287840 0.093848 -0.102312 0.037 Uiso calc 0.5 A 1
    C C1' 0.3957(4) 0.0989(2) 0.1826(8) 0.0294(10) Uani d 0.5 A 2
    H H1' 0.389903 0.126670 0.129223 0.035 Uiso calc 0.5 A 2
    C C2' 0.4486(9) 0.0729(4) 0.191(2) 0.0235(15) Uani d 0.5 A 2
    H H2' 0.486339 0.080007 0.145464 0.028 Uiso calc 0.5 A 2
    C C3' 0.4379(3) 0.0332(2) 0.2784(6) 0.0253(11) Uani d 0.5 A 2
    H H3' 0.466623 0.009067 0.300743 0.030 Uiso calc 0.5 A 2
    C C4' 0.3769(3) 0.0368(2) 0.3251(7) 0.0281(10) Uani d 0.5 A 2
    H H4' 0.356658 0.015415 0.385330 0.034 Uiso calc 0.5 A 2
    C C5' 0.3514(6) 0.0774(3) 0.2672(13) 0.0280(15) Uani d 0.5 A 2
    H H5' 0.310669 0.088612 0.282472 0.034 Uiso calc 0.5 A 2
    C C6' 0.3136(7) 0.0370(4) -0.1603(15) 0.0280(17) Uani d 0.5 A 2
    H H6' 0.337190 0.041941 -0.241098 0.034 Uiso calc 0.5 A 2
    C C7' 0.2922(5) -0.0066(4) -0.1119(15) 0.0302(15) Uani d 0.5 A 2
    H H7' 0.299610 -0.036621 -0.152015 0.036 Uiso calc 0.5 A 2
    C C8' 0.2570(5) 0.0027(4) 0.0094(12) 0.0303(16) Uani d 0.5 A 2
    H H8' 0.236792 -0.019994 0.065327 0.036 Uiso calc 0.5 A 2
    C C9' 0.2582(5) 0.0507(3) 0.0295(14) 0.0315(16) Uani d 0.5 A 2
    H H9' 0.237352 0.067093 0.100873 0.038 Uiso calc 0.5 A 2
    C C10' 0.2943(5) 0.0715(4) -0.0698(13) 0.0331(17) Uani d 0.5 A 2
    H H10' 0.304285 0.104167 -0.075173 0.040 Uiso calc 0.5 A 2
    C C11 0.36287(17) -0.04990(13) 0.1677(4) 0.0385(8) Uani d 1 . .
    H H11A 0.351416 -0.073878 0.099754 0.058 Uiso calc 1 . .
    H H11B 0.331532 -0.048788 0.240107 0.058 Uiso calc 1 . .
    H H11C 0.402937 -0.057999 0.207962 0.058 Uiso calc 1 . .
    C C12 0.51765(14) 0.05586(10) -0.2559(3) 0.0239(6) Uani d 1 . .
    C C13 0.54483(15) 0.09254(10) -0.1573(3) 0.0289(6) Uani d 1 . .
    H H13A 0.581961 0.079605 -0.113902 0.043 Uiso calc 1 . .
    H H13B 0.514340 0.100272 -0.086530 0.043 Uiso calc 1 . .
    H H13C 0.555584 0.121209 -0.208403 0.043 Uiso calc 1 . .
    C C14 0.56515(18) 0.04516(12) -0.3690(3) 0.0364(8) Uani d 1 . .
    H H14A 0.578096 0.074766 -0.412501 0.055 Uiso calc 1 . .
    H H14B 0.546486 0.024413 -0.437995 0.055 Uiso calc 1 . .
    H H14C 0.601131 0.029476 -0.328548 0.055 Uiso calc 1 . .
    C C15 0.46013(17) 0.07800(10) -0.3227(3) 0.0304(7) Uani d 1 . .
    H H15A 0.430632 0.087027 -0.251124 0.046 Uiso calc 1 . .
    H H15B 0.440912 0.054981 -0.384471 0.046 Uiso calc 1 . .
    H H15C 0.472226 0.106096 -0.374981 0.046 Uiso calc 1 . .
    O O1 0.43966(9) 0.01044(7) -0.0586(2) 0.0188(4) Uani d 1 . .
    Si Si1 0.500000 0.000000 -0.15337(9) 0.01599(18) Uani d 1 . .
    Zr Zr1 0.36931(2) 0.02294(2) 0.06245(3) 0.01769(7) Uani d 1 . .
loop_
    _atom_site_aniso_label
    _atom_site_aniso_U_11
    _atom_site_aniso_U_22
    _atom_site_aniso_U_33
    _atom_site_aniso_U_12
    _atom_site_aniso_U_13
    _atom_site_aniso_U_23
    C1 0.027(2) 0.019(2) 0.024(2) -0.0031(19) 0.004(2) -0.0088(19)
    C2 0.026(2) 0.025(3) 0.022(2) -0.001(3) -0.005(2) -0.006(3)
    C3 0.033(2) 0.028(2) 0.019(2) -0.003(2) -0.004(2) -0.0031(18)
    C4 0.031(2) 0.027(3) 0.021(3) -0.007(3) 0.006(2) -0.006(3)
    C5 0.028(2) 0.023(2) 0.029(2) 0.000(2) 0.002(2) -0.0147(19)
    C6 0.023(2) 0.032(4) 0.025(2) 0.004(3) -0.010(2) -0.001(3)
    C7 0.021(3) 0.031(4) 0.029(2) 0.001(2) -0.011(2) -0.004(3)
    C8 0.016(2) 0.027(4) 0.034(2) -0.001(2) -0.004(2) -0.005(3)
    C9 0.016(2) 0.036(4) 0.037(2) 0.003(3) -0.0038(19) -0.003(3)
    C10 0.022(3) 0.035(4) 0.035(3) 0.003(2) -0.013(2) -0.002(3)
    C1' 0.036(2) 0.022(2) 0.030(2) -0.005(2) -0.001(2) -0.005(2)
    C2' 0.028(3) 0.021(3) 0.021(2) -0.009(3) 0.001(2) -0.005(3)
    C3' 0.027(2) 0.029(2) 0.020(2) 0.002(2) -0.005(2) -0.006(2)
    C4' 0.031(2) 0.032(2) 0.022(2) -0.007(2) 0.005(2) -0.004(2)
    C5' 0.031(2) 0.025(3) 0.028(3) 0.003(3) 0.003(2) -0.008(2)
    C6' 0.021(2) 0.036(4) 0.027(3) 0.000(3) -0.010(2) 0.006(3)
    C7' 0.021(2) 0.036(4) 0.033(2) 0.001(3) -0.011(2) -0.001(3)
    C8' 0.019(2) 0.038(4) 0.035(2) -0.002(3) -0.005(2) 0.003(3)
    C9' 0.018(2) 0.037(4) 0.039(3) 0.005(3) -0.004(2) 0.000(3)
    C10' 0.023(3) 0.037(4) 0.040(3) 0.008(3) -0.012(2) 0.003(3)
    C11 0.0400(19) 0.0380(18) 0.0376(19) 0.0013(14) 0.0140(15) 0.0159(15)
    C12 0.0353(15) 0.0190(12) 0.0175(12) 0.0011(11) 0.0031(11) 0.0039(10)
    C13 0.0398(16) 0.0215(12) 0.0256(15) -0.0065(11) -0.0006(12) 0.0056(11)
    C14 0.053(2) 0.0285(15) 0.0278(16) 0.0030(15) 0.0166(15) 0.0103(12)
    C15 0.0468(19) 0.0221(13) 0.0224(14) 0.0047(13) -0.0058(13) 0.0029(11)
    O1 0.0199(9) 0.0173(8) 0.0193(9) 0.0003(7) -0.0017(7) 0.0000(7)
    Si1 0.0220(4) 0.0152(4) 0.0108(4) 0.0005(3) 0.000 0.000
    Zr1 0.01532(10) 0.01792(10) 0.01984(11) 0.00056(9) -0.00167(9) -0.00222(9)
_geom_special_details
;
 All esds (except the esd in the dihedral angle between two l.s. planes)
 are estimated using the full covariance matrix.  The cell esds are taken
 into account individually in the estimation of esds in distances, angles
 and torsion angles; correlations between esds in cell parameters are only
 used when they are defined by crystal symmetry.  An approximate (isotropic)
 treatment of cell esds is used for estimating esds involving l.s. planes.
;
loop_
    _geom_bond_atom_site_label_1
    _geom_bond_atom_site_label_2
    _geom_bond_site_symmetry_2
    _geom_bond_distance
    _geom_bond_publ_flag
    C1 H1 . 0.9500 n
    C1 C2 . 1.465(16) ?
    C1 C5 . 1.399(9) ?
    C1 Zr1 . 2.497(6) n
    C2 H2 . 0.9500 ?
    C2 C3 . 1.38(2) ?
    C2 Zr1 . 2.51(2) n
    C3 H3 . 0.9500 ?
    C3 C4 . 1.419(15) ?
    C3 Zr1 . 2.500(6) n
    C4 H4 . 0.9500 ?
    C4 C5 . 1.420(11) ?
    C4 Zr1 . 2.503(11) n
    C5 H5 . 0.9500 ?
    C5 Zr1 . 2.507(6) n
    C6 H6 . 0.9500 ?
    C6 C7 . 1.385(13) ?
    C6 C10 . 1.421(13) ?
    C6 Zr1 . 2.572(14) n
    C7 H7 . 0.9500 ?
    C7 C8 . 1.395(14) ?
    C7 Zr1 . 2.547(12) n
    C8 H8 . 0.9500 ?
    C8 C9 . 1.376(10) ?
    C8 Zr1 . 2.547(10) n
    C9 H9 . 0.9500 ?
    C9 C10 . 1.478(15) ?
    C9 Zr1 . 2.534(11) n
    C10 H10 . 0.9500 ?
    C10 Zr1 . 2.557(12) n
    C1' H1' . 0.9500 ?
    C1' C2' . 1.364(19) ?
    C1' C5' . 1.406(15) ?
    C1' Zr1 . 2.514(6) n
    C2' H2' . 0.9500 ?
    C2' C3' . 1.431(17) ?
    C2' Zr1 . 2.553(19) n
    C3' H3' . 0.9500 ?
    C3' C4' . 1.401(9) ?
    C3' Zr1 . 2.593(6) n
    C4' H4' . 0.9500 ?
    C4' C5' . 1.394(11) ?
    C4' Zr1 . 2.595(7) n
    C5' H5' . 0.9500 ?
    C5' Zr1 . 2.550(12) n
    C6' H6' . 0.9500 ?
    C6' C7' . 1.398(13) ?
    C6' C10' . 1.381(14) ?
    C6' Zr1 . 2.516(14) n
    C7' H7' . 0.9500 ?
    C7' C8' . 1.431(15) ?
    C7' Zr1 . 2.525(13) n
    C8' H8' . 0.9500 ?
    C8' C9' . 1.373(11) ?
    C8' Zr1 . 2.552(11) n
    C9' H9' . 0.9500 ?
    C9' C10' . 1.376(15) ?
    C9' Zr1 . 2.553(11) n
    C10' H10' . 0.9500 ?
    C10' Zr1 . 2.489(12) n
    C11 H11A . 0.9800 ?
    C11 H11B . 0.9800 ?
    C11 H11C . 0.9800 ?
    C11 Zr1 . 2.307(3) n
    C12 C13 . 1.532(4) ?
    C12 C14 . 1.538(4) ?
    C12 C15 . 1.540(4) ?
    C12 Si1 . 1.909(3) ?
    C13 H13A . 0.9800 ?
    C13 H13B . 0.9800 ?
    C13 H13C . 0.9800 ?
    C14 H14A . 0.9800 ?
    C14 H14B . 0.9800 ?
    C14 H14C . 0.9800 ?
    C15 H15A . 0.9800 ?
    C15 H15B . 0.9800 ?
    C15 H15C . 0.9800 ?
    O1 Si1 . 1.628(2) n
    O1 Zr1 . 1.9599(19) n
    Zr1 Cp1 . 2.196 y
    Zr1 Cp1' . 2.258 y
    Zr1 Cp2 . 2.202 y
    Zr1 Cp2' . 2.233 y
loop_
    _geom_angle_atom_site_label_1
    _geom_angle_atom_site_label_2
    _geom_angle_atom_site_label_3
    _geom_angle_site_symmetry_1
    _geom_angle_site_symmetry_3
    _geom_angle
    _geom_angle_publ_flag
    C2 C1 H1 . . 126.0 ?
    C2 C1 Zr1 . . 73.5(8) ?
    C5 C1 H1 . . 126.0 ?
    C5 C1 C2 . . 108.0(10) ?
    C5 C1 Zr1 . . 74.2(3) ?
    Zr1 C1 H1 . . 118.3 ?
    C1 C2 H2 . . 127.3 ?
    C1 C2 Zr1 . . 72.5(8) ?
    C3 C2 C1 . . 105.5(14) ?
    C3 C2 H2 . . 127.3 ?
    C3 C2 Zr1 . . 73.6(9) ?
    Zr1 C2 H2 . . 118.9 ?
    C2 C3 H3 . . 124.3 ?
    C2 C3 C4 . . 111.4(9) ?
    C2 C3 Zr1 . . 74.4(9) ?
    C4 C3 H3 . . 124.3 ?
    C4 C3 Zr1 . . 73.6(5) ?
    Zr1 C3 H3 . . 119.3 ?
    C3 C4 H4 . . 127.0 ?
    C3 C4 C5 . . 106.0(9) ?
    C3 C4 Zr1 . . 73.4(5) ?
    C5 C4 H4 . . 127.0 ?
    C5 C4 Zr1 . . 73.7(5) ?
    Zr1 C4 H4 . . 118.1 ?
    C1 C5 C4 . . 109.0(8) ?
    C1 C5 H5 . . 125.5 ?
    C1 C5 Zr1 . . 73.4(3) ?
    C4 C5 H5 . . 125.5 ?
    C4 C5 Zr1 . . 73.4(5) ?
    Zr1 C5 H5 . . 119.5 ?
    C7 C6 H6 . . 125.4 ?
    C7 C6 C10 . . 109.3(10) ?
    C7 C6 Zr1 . . 73.3(7) ?
    C10 C6 H6 . . 125.4 ?
    C10 C6 Zr1 . . 73.3(6) ?
    Zr1 C6 H6 . . 119.7 ?
    C6 C7 H7 . . 125.7 ?
    C6 C7 C8 . . 108.6(8) ?
    C6 C7 Zr1 . . 75.3(7) ?
    C8 C7 H7 . . 125.7 ?
    C8 C7 Zr1 . . 74.1(5) ?
    Zr1 C7 H7 . . 116.9 ?
    C7 C8 H8 . . 125.2 ?
    C7 C8 Zr1 . . 74.1(5) ?
    C9 C8 C7 . . 109.6(8) ?
    C9 C8 H8 . . 125.2 ?
    C9 C8 Zr1 . . 73.8(6) ?
    Zr1 C8 H8 . . 118.7 ?
    C8 C9 H9 . . 126.3 ?
    C8 C9 C10 . . 107.4(8) ?
    C8 C9 Zr1 . . 74.8(6) ?
    C10 C9 H9 . . 126.3 ?
    C10 C9 Zr1 . . 74.0(5) ?
    Zr1 C9 H9 . . 117.0 ?
    C6 C10 C9 . . 105.0(8) ?
    C6 C10 H10 . . 127.5 ?
    C6 C10 Zr1 . . 74.5(7) ?
    C9 C10 H10 . . 127.5 ?
    C9 C10 Zr1 . . 72.3(6) ?
    Zr1 C10 H10 . . 118.0 ?
    C2' C1' H1' . . 126.1 ?
    C2' C1' C5' . . 107.8(10) ?
    C2' C1' Zr1 . . 75.9(8) ?
    C5' C1' H1' . . 126.1 ?
    C5' C1' Zr1 . . 75.3(5) ?
    Zr1 C1' H1' . . 114.9 ?
    C1' C2' H2' . . 125.6 ?
    C1' C2' C3' . . 108.7(14) ?
    C1' C2' Zr1 . . 72.8(9) ?
    C3' C2' H2' . . 125.6 ?
    C3' C2' Zr1 . . 75.4(8) ?
    Zr1 C2' H2' . . 118.0 ?
    C2' C3' H3' . . 126.5 ?
    C2' C3' Zr1 . . 72.3(9) ?
    C4' C3' C2' . . 106.9(10) ?
    C4' C3' H3' . . 126.5 ?
    C4' C3' Zr1 . . 74.4(4) ?
    Zr1 C3' H3' . . 118.8 ?
    C3' C4' H4' . . 126.2 ?
    C3' C4' Zr1 . . 74.2(4) ?
    C5' C4' C3' . . 107.6(8) ?
    C5' C4' H4' . . 126.2 ?
    C5' C4' Zr1 . . 72.5(6) ?
    Zr1 C4' H4' . . 118.9 ?
    C1' C5' H5' . . 125.5 ?
    C1' C5' Zr1 . . 72.5(6) ?
    C4' C5' C1' . . 108.9(10) ?
    C4' C5' H5' . . 125.5 ?
    C4' C5' Zr1 . . 76.1(6) ?
    Zr1 C5' H5' . . 117.8 ?
    C7' C6' H6' . . 126.0 ?
    C7' C6' Zr1 . . 74.3(7) ?
    C10' C6' H6' . . 126.0 ?
    C10' C6' C7' . . 107.9(10) ?
    C10' C6' Zr1 . . 72.9(7) ?
    Zr1 C6' H6' . . 118.7 ?
    C6' C7' H7' . . 126.5 ?
    C6' C7' C8' . . 107.1(9) ?
    C6' C7' Zr1 . . 73.5(7) ?
    C8' C7' H7' . . 126.5 ?
    C8' C7' Zr1 . . 74.7(6) ?
    Zr1 C7' H7' . . 117.5 ?
    C7' C8' H8' . . 126.6 ?
    C7' C8' Zr1 . . 72.6(6) ?
    C9' C8' C7' . . 106.8(9) ?
    C9' C8' H8' . . 126.6 ?
    C9' C8' Zr1 . . 74.4(6) ?
    Zr1 C8' H8' . . 118.4 ?
    C8' C9' H9' . . 125.3 ?
    C8' C9' C10' . . 109.5(9) ?
    C8' C9' Zr1 . . 74.4(6) ?
    C10' C9' H9' . . 125.3 ?
    C10' C9' Zr1 . . 71.6(6) ?
    Zr1 C9' H9' . . 120.5 ?
    C6' C10' H10' . . 125.7 ?
    C6' C10' Zr1 . . 75.1(7) ?
    C9' C10' C6' . . 108.6(9) ?
    C9' C10' H10' . . 125.7 ?
    C9' C10' Zr1 . . 76.8(6) ?
    Zr1 C10' H10' . . 114.6 ?
    H11A C11 H11B . . 109.5 ?
    H11A C11 H11C . . 109.5 ?
    H11B C11 H11C . . 109.5 ?
    Zr1 C11 H11A . . 109.5 ?
    Zr1 C11 H11B . . 109.5 ?
    Zr1 C11 H11C . . 109.5 ?
    C13 C12 C14 . . 109.0(3) ?
    C13 C12 C15 . . 107.5(2) ?
    C13 C12 Si1 . . 108.04(19) ?
    C14 C12 C15 . . 108.6(2) ?
    C14 C12 Si1 . . 110.3(2) ?
    C15 C12 Si1 . . 113.3(2) ?
    C12 C13 H13A . . 109.5 ?
    C12 C13 H13B . . 109.5 ?
    C12 C13 H13C . . 109.5 ?
    H13A C13 H13B . . 109.5 ?
    H13A C13 H13C . . 109.5 ?
    H13B C13 H13C . . 109.5 ?
    C12 C14 H14A . . 109.5 ?
    C12 C14 H14B . . 109.5 ?
    C12 C14 H14C . . 109.5 ?
    H14A C14 H14B . . 109.5 ?
    H14A C14 H14C . . 109.5 ?
    H14B C14 H14C . . 109.5 ?
    C12 C15 H15A . . 109.5 ?
    C12 C15 H15B . . 109.5 ?
    C12 C15 H15C . . 109.5 ?
    H15A C15 H15B . . 109.5 ?
    H15A C15 H15C . . 109.5 ?
    H15B C15 H15C . . 109.5 ?
    Si1 O1 Zr1 . . 177.55(13) n
    C12 Si1 C12 . 2_655 116.86(18) ?
    O1 Si1 C12 2_655 . 106.64(11) ?
    O1 Si1 C12 . 2_655 106.64(11) ?
    O1 Si1 C12 . . 107.93(11) ?
    O1 Si1 C12 2_655 2_655 107.92(11) ?
    O1 Si1 O1 . 2_655 110.86(15) n
    C1 Zr1 C2 . . 34.0(3) ?
    C1 Zr1 C3 . . 54.0(2) ?
    C1 Zr1 C4 . . 54.6(3) ?
    C1 Zr1 C5 . . 32.5(2) ?
    C1 Zr1 C6 . . 112.8(3) ?
    C1 Zr1 C7 . . 143.7(3) ?
    C1 Zr1 C8 . . 138.5(2) ?
    C1 Zr1 C9 . . 107.1(3) ?
    C1 Zr1 C10 . . 92.6(3) ?
    C2 Zr1 C6 . . 142.1(5) ?
    C2 Zr1 C7 . . 169.7(6) ?
    C2 Zr1 C8 . . 158.4(6) ?
    C2 Zr1 C9 . . 134.1(5) ?
    C2 Zr1 C10 . . 126.7(4) ?
    C3 Zr1 C2 . . 32.0(5) ?
    C3 Zr1 C4 . . 33.0(4) ?
    C3 Zr1 C5 . . 53.9(2) ?
    C3 Zr1 C6 . . 162.9(3) ?
    C3 Zr1 C7 . . 157.6(3) ?
    C3 Zr1 C8 . . 128.1(3) ?
    C3 Zr1 C9 . . 116.4(3) ?
    C3 Zr1 C10 . . 131.3(3) ?
    C4 Zr1 C2 . . 55.0(6) ?
    C4 Zr1 C5 . . 32.9(2) ?
    C4 Zr1 C6 . . 132.3(4) ?
    C4 Zr1 C7 . . 134.7(4) ?
    C4 Zr1 C8 . . 103.5(4) ?
    C4 Zr1 C9 . . 84.2(4) ?
    C4 Zr1 C10 . . 100.3(4) ?
    C5 Zr1 C2 . . 55.0(4) ?
    C5 Zr1 C6 . . 109.0(3) ?
    C5 Zr1 C7 . . 129.7(3) ?
    C5 Zr1 C8 . . 109.2(2) ?
    C5 Zr1 C9 . . 79.5(3) ?
    C5 Zr1 C10 . . 78.7(3) ?
    C7 Zr1 C6 . . 31.4(3) ?
    C7 Zr1 C10 . . 53.3(3) ?
    C8 Zr1 C6 . . 52.4(4) ?
    C8 Zr1 C7 . . 31.8(3) ?
    C8 Zr1 C10 . . 53.6(3) ?
    C9 Zr1 C6 . . 53.5(4) ?
    C9 Zr1 C7 . . 52.9(3) ?
    C9 Zr1 C8 . . 31.4(2) ?
    C9 Zr1 C10 . . 33.7(3) ?
    C10 Zr1 C6 . . 32.2(3) ?
    C1' Zr1 C2' . . 31.2(4) ?
    C1' Zr1 C5' . . 32.2(3) ?
    C1' Zr1 C6' . . 112.1(3) ?
    C1' Zr1 C7' . . 138.3(3) ?
    C1' Zr1 C8' . . 120.2(3) ?
    C1' Zr1 C9' . . 90.6(3) ?
    C2' Zr1 C9' . . 121.7(4) ?
    C5' Zr1 C2' . . 52.0(5) ?
    C5' Zr1 C8' . . 98.6(4) ?
    C5' Zr1 C9' . . 76.6(4) ?
    C6' Zr1 C2' . . 131.2(4) ?
    C6' Zr1 C5' . . 120.4(4) ?
    C6' Zr1 C7' . . 32.2(3) ?
    C6' Zr1 C8' . . 53.3(4) ?
    C6' Zr1 C9' . . 52.4(4) ?
    C7' Zr1 C2' . . 163.4(5) ?
    C7' Zr1 C5' . . 128.7(4) ?
    C7' Zr1 C8' . . 32.7(3) ?
    C7' Zr1 C9' . . 52.6(3) ?
    C8' Zr1 C2' . . 149.9(5) ?
    C8' Zr1 C9' . . 31.2(3) ?
    C10' Zr1 C1' . . 85.3(3) ?
    C10' Zr1 C2' . . 112.8(4) ?
    C10' Zr1 C5' . . 88.4(4) ?
    C10' Zr1 C6' . . 32.0(3) ?
    C10' Zr1 C7' . . 53.3(3) ?
    C10' Zr1 C8' . . 52.9(3) ?
    C10' Zr1 C9' . . 31.6(3) ?
    C11 Zr1 C1 . . 135.18(19) ?
    C11 Zr1 C2 . . 103.8(4) ?
    C11 Zr1 C3 . . 81.65(19) ?
    C11 Zr1 C4 . . 92.5(2) ?
    C11 Zr1 C5 . . 125.4(2) ?
    C11 Zr1 C6 . . 112.0(3) ?
    C11 Zr1 C7 . . 80.8(3) ?
    C11 Zr1 C8 . . 72.2(2) ?
    C11 Zr1 C9 . . 97.5(2) ?
    C11 Zr1 C10 . . 125.8(3) ?
    C11 Zr1 C1' . . 124.8(2) ?
    C11 Zr1 C2' . . 108.6(4) ?
    C11 Zr1 C5' . . 100.5(2) ?
    C11 Zr1 C6' . . 119.7(3) ?
    C11 Zr1 C7' . . 87.9(3) ?
    C11 Zr1 C8' . . 80.3(3) ?
    C11 Zr1 C9' . . 105.9(2) ?
    C11 Zr1 C10' . . 133.2(3) ?
    O1 Zr1 C1 . . 89.83(16) ?
    O1 Zr1 C2 . . 81.4(5) ?
    O1 Zr1 C3 . . 107.49(19) ?
    O1 Zr1 C4 . . 136.4(3) ?
    O1 Zr1 C5 . . 121.80(16) ?
    O1 Zr1 C6 . . 81.3(3) ?
    O1 Zr1 C7 . . 88.8(3) ?
    O1 Zr1 C8 . . 120.1(2) ?
    O1 Zr1 C9 . . 134.9(3) ?
    O1 Zr1 C10 . . 106.4(3) ?
    O1 Zr1 C1' . . 104.9(2) ?
    O1 Zr1 C2' . . 82.6(5) ?
    O1 Zr1 C5' . . 134.3(3) ?
    O1 Zr1 C6' . . 83.3(3) ?
    O1 Zr1 C7' . . 92.9(3) ?
    O1 Zr1 C8' . . 125.4(3) ?
    O1 Zr1 C9' . . 135.5(3) ?
    O1 Zr1 C10' . . 107.2(3) ?
    O1 Zr1 C11 . . 98.83(11) y
    O1 Zr1 Cp1 . . 108.60 y
    O1 Zr1 Cp1' . . 109.30 y
    O1 Zr1 Cp2 . . 107.31 y
    O1 Zr1 Cp2' . . 110.27 y
    C11 Zr1 Cp1 . . 109.36 y
    C11 Zr1 Cp1' . . 96.81 y
    C11 Zr1 Cp2 . . 98.16 y
    C11 Zr1 Cp2' . . 106.27 y
    Cp1 Zr1 Cp2 . . 130.26 y
    Cp1' Zr1 Cp2' . . 129.80 y
loop_
    _geom_torsion_atom_site_label_1
    _geom_torsion_atom_site_label_2
    _geom_torsion_atom_site_label_3
    _geom_torsion_atom_site_label_4
    _geom_torsion_site_symmetry_1
    _geom_torsion_site_symmetry_2
    _geom_torsion_site_symmetry_3
    _geom_torsion_site_symmetry_4
    _geom_torsion
    _geom_torsion_publ_flag
    C1 C2 C3 C4 . . . . 1.0(15) ?
    C1 C2 C3 Zr1 . . . . 65.9(10) ?
    C2 C1 C5 C4 . . . . -1.0(10) ?
    C2 C1 C5 Zr1 . . . . -66.3(8) ?
    C2 C3 C4 C5 . . . . -1.6(13) ?
    C2 C3 C4 Zr1 . . . . 65.4(10) ?
    C3 C4 C5 C1 . . . . 1.6(9) ?
    C3 C4 C5 Zr1 . . . . 66.8(6) ?
    C5 C1 C2 C3 . . . . 0.0(14) ?
    C5 C1 C2 Zr1 . . . . 66.7(6) ?
    C6 C7 C8 C9 . . . . -2.2(11) ?
    C6 C7 C8 Zr1 . . . . -68.0(8) ?
    C7 C6 C10 C9 . . . . -1.3(11) ?
    C7 C6 C10 Zr1 . . . . 65.1(8) ?
    C7 C8 C9 C10 . . . . 1.3(10) ?
    C7 C8 C9 Zr1 . . . . -66.0(7) ?
    C8 C9 C10 C6 . . . . 0.0(10) ?
    C8 C9 C10 Zr1 . . . . -67.9(7) ?
    C10 C6 C7 C8 . . . . 2.1(12) ?
    C10 C6 C7 Zr1 . . . . -65.1(8) ?
    C1' C2' C3' C4' . . . . -1.2(15) ?
    C1' C2' C3' Zr1 . . . . 65.8(11) ?
    C2' C1' C5' C4' . . . . -1.7(14) ?
    C2' C1' C5' Zr1 . . . . -69.6(10) ?
    C2' C3' C4' C5' . . . . 0.1(12) ?
    C2' C3' C4' Zr1 . . . . 65.5(9) ?
    C3' C4' C5' C1' . . . . 0.9(11) ?
    C3' C4' C5' Zr1 . . . . 66.5(5) ?
    C5' C1' C2' C3' . . . . 1.7(16) ?
    C5' C1' C2' Zr1 . . . . 69.2(8) ?
    C6' C7' C8' C9' . . . . 0.2(11) ?
    C6' C7' C8' Zr1 . . . . -66.9(8) ?
    C7' C6' C10' C9' . . . . -3.6(12) ?
    C7' C6' C10' Zr1 . . . . 66.6(8) ?
    C7' C8' C9' C10' . . . . -2.4(11) ?
    C7' C8' C9' Zr1 . . . . -65.9(7) ?
    C8' C9' C10' C6' . . . . 3.8(12) ?
    C8' C9' C10' Zr1 . . . . -65.2(7) ?
    C10' C6' C7' C8' . . . . 2.1(12) ?
    C10' C6' C7' Zr1 . . . . -65.7(8) ?
    Zr1 C1 C2 C3 . . . . -66.7(10) ?
    Zr1 C1 C5 C4 . . . . 65.2(6) ?
    Zr1 C2 C3 C4 . . . . -64.9(7) ?
    Zr1 C3 C4 C5 . . . . -67.0(6) ?
    Zr1 C4 C5 C1 . . . . -65.2(5) ?
    Zr1 C6 C7 C8 . . . . 67.2(7) ?
    Zr1 C6 C10 C9 . . . . -66.3(7) ?
    Zr1 C7 C8 C9 . . . . 65.8(7) ?
    Zr1 C8 C9 C10 . . . . 67.4(6) ?
    Zr1 C9 C10 C6 . . . . 67.9(7) ?
    Zr1 C1' C2' C3' . . . . -67.5(11) ?
    Zr1 C1' C5' C4' . . . . 68.0(7) ?
    Zr1 C2' C3' C4' . . . . -66.9(6) ?
    Zr1 C3' C4' C5' . . . . -65.4(7) ?
    Zr1 C4' C5' C1' . . . . -65.6(7) ?
    Zr1 C6' C7' C8' . . . . 67.7(7) ?
    Zr1 C6' C10' C9' . . . . -70.1(8) ?
    Zr1 C7' C8' C9' . . . . 67.1(7) ?
    Zr1 C8' C9' C10' . . . . 63.5(7) ?
    Zr1 C9' C10' C6' . . . . 69.0(8) ?
_shelx_space_group_comment
;
The symmetry employed for this shelxl refinement is uniquely defined
by the following loop, which should always be used as a source of
symmetry information in preference to the above space-group names.
They are only intended as comments.
;
_shelx_estimated_absorpt_T_min     0.777
_shelx_estimated_absorpt_T_max     0.881
_shelx_hkl_file
;
   0   0   1    0.01    0.02
   0   0   1    0.00    0.01
   0   0  -1   -0.01    0.02
   0   0  -1   -0.01    0.01
   0   0  -2    0.16    0.04
   0   0   2    0.15    0.03
   0   0   2    0.20    0.05
   0   0  -3    0.05    0.05
   0   0   3   -0.06    0.04
   0   0  -4  190.82    7.92
   0   0   4  195.45    7.42
   0   0   5    0.02    0.06
   0   0  -5   -0.01    0.05
   0   0   6    0.05    0.07
   0   0  -6    0.01    0.07
   0   0  -7    0.03    0.08
   0   0   7    0.04    0.09
   0   0  -8  113.24    4.64
   0   0   8  106.39    4.34
   0   0   9    0.07    0.12
   0   0  -9    0.03    0.12
   0   0  10    0.05    0.13
   0   0 -10    0.26    0.16
   0   0 -11   -0.03    0.14
   0   0  11    0.07    0.14
   0   0 -12    5.55    0.55
   0   0  12    7.52    0.58
   0   0 -13    0.03    0.19
   0   0  13   -0.05    0.17
   1   0   0    0.00    0.00
  -1   0   0    0.00    0.00
  -1   0   0    0.00    0.00
   1   0   0    0.00    0.00
   1   0   0    0.00    0.00
  -1   0   0    0.01    0.01
   1   0  -1    0.14    0.03
  -1   0  -1    0.08    0.02
   1   0   1    0.12    0.02
  -1   0   1    0.25    0.03
  -1   0  -1    0.06    0.02
  -1   0  -2    0.00    0.03
   1   0   2    0.00    0.02
  -1   0   2    0.02    0.03
   1   0   2    0.00    0.03
   1   0  -2    0.00    0.03
   1   0   3    0.03    0.04
   1   0  -3    0.03    0.05
  -1   0  -3   -0.01    0.04
  -1   0   3    0.07    0.04
   1   0   3    0.01    0.02
   1   0  -4    0.00    0.05
   1   0   4    0.06    0.05
   1   0   4    0.01    0.03
  -1   0   4   -0.02    0.05
  -1   0  -4   -0.02    0.05
   1   0   5    0.18    0.07
  -1   0  -5   -0.08    0.06
  -1   0   5    0.01    0.06
   1   0  -5    0.00    0.06
  -1   0   6   -0.05    0.06
  -1   0  -6   -0.02    0.07
   1   0  -6   -0.04    0.07
   1   0   6    0.00    0.07
   1   0  -7   -0.02    0.10
   1   0   7    0.09    0.10
  -1   0  -7   -0.05    0.09
  -1   0   7   -0.05    0.08
  -1   0  -8    0.27    0.12
   1   0   8    0.18    0.13
  -1   0   8    0.25    0.13
   1   0  -8    0.17    0.11
  -1   0  -9    0.00    0.11
   1   0  -9    0.01    0.13
  -1   0   9    0.16    0.11
   1   0   9    0.15    0.12
   1   0 -10    0.05    0.13
  -1   0  10   -0.01    0.13
  -1   0 -10    0.08    0.13
   1   0  10    0.24    0.15
  -1   0 -11   -0.03    0.14
  -1   0  11    0.10    0.13
   1   0 -11    0.02    0.14
   1   0  11    0.05    0.14
   1   0 -12    0.05    0.17
   1   0  12    0.18    0.18
  -1   0 -12    0.07    0.17
  -1   0  12   -0.01    0.14
  -1   0  13    0.03    0.18
   1   0  13   -0.04    0.17
   1   0 -13   -0.12    0.18
  -1   0 -13    0.19    0.19
   2   0   0    0.19    0.02
  -2   0   0    0.08    0.02
   2   0   0    0.06    0.02
  -2   0   0    0.19    0.02
  -2   0  -1   -0.02    0.02
   2   0  -1   -0.01    0.02
   2   0   1    0.00    0.02
  -2   0   1   -0.03    0.02
   2   0   1    0.01    0.02
  -2   0  -1    0.01    0.02
  -2   0   1   -0.02    0.01
   2   0   2  218.43    9.23
  -2   0   2  217.81    8.38
   2   0   2  220.08    8.38
   2   0  -2  221.22    8.96
   2   0  -3    0.02    0.05
  -2   0   3    0.00    0.04
   2   0   3   -0.02    0.02
   2   0   3   -0.05    0.04
  -2   0  -3    0.04    0.04
   2   0   4    0.07    0.03
   2   0   4    0.05    0.05
  -2   0   4    0.07    0.06
   2   0  -4    0.12    0.06
  -2   0  -4   -0.01    0.05
   2   0   5    0.02    0.03
   2   0  -5   -0.02    0.07
   2   0   5   -0.01    0.05
  -2   0  -5   -0.01    0.06
  -2   0   5   -0.04    0.05
   2   0  -6    9.81    0.53
   2   0   6    9.82    0.49
  -2   0   6   10.35    0.51
  -2   0  -6    9.79    0.52
  -2   0  -7   -0.04    0.08
  -2   0   7    0.05    0.09
   2   0   7   -0.04    0.08
   2   0  -7   -0.07    0.09
  -2   0   8   -0.02    0.11
  -2   0  -8    0.15    0.11
   2   0   8   -0.03    0.09
   2   0  -8   -0.07    0.11
  -2   0   9    0.28    0.13
  -2   0  -9   -0.05    0.11
   2   0  -9   -0.08    0.11
   2   0   9    0.14    0.13
   2   0 -10    5.93    0.50
  -2   0 -10    6.47    0.46
   2   0  10    6.97    0.50
  -2   0  10    6.53    0.49
   2   0  11    0.08    0.14
  -2   0  11    0.23    0.15
  -2   0 -11   -0.08    0.14
   2   0 -11    0.13    0.16
   2   0  12    0.04    0.17
  -2   0 -12   -0.03    0.16
   2   0 -12    0.27    0.20
  -2   0  12   -0.08    0.15
   2   0  13    0.18    0.19
   2   0 -13    0.13    0.20
  -2   0 -13    0.17    0.21
  -2   0  13    0.17    0.18
  -3   0   0    0.02    0.02
   3   0   0    0.02    0.02
  -3   0   0    0.02    0.02
  -3   0   0    0.01    0.01
   3   0   0    0.02    0.02
  -3   0   0   -0.01    0.01
  -3   0   1    0.18    0.03
   3   0  -1    0.02    0.03
   3   0   1    0.05    0.03
  -3   0  -1    0.03    0.03
  -3   0  -1    0.03    0.02
  -3   0  -2   -0.03    0.03
   3   0   2    0.07    0.04
   3   0   2    0.03    0.03
  -3   0  -2    0.02    0.03
  -3   0   2    0.04    0.04
   3   0  -2   -0.02    0.04
  -3   0   3    0.08    0.04
  -3   0  -3    0.00    0.04
   3   0  -3   -0.06    0.04
   3   0   3   -0.03    0.03
   3   0   3    0.04    0.04
  -3   0  -4    0.03    0.05
  -3   0   4    0.02    0.05
   3   0   4    0.04    0.03
   3   0   4   -0.02    0.04
   3   0  -4   -0.08    0.04
  -3   0  -5   -0.18    0.04
   3   0  -5   -0.07    0.06
  -3   0   5    0.12    0.06
   3   0   5    0.06    0.03
   3   0   5    0.19    0.07
   3   0   6   -0.02    0.04
  -3   0  -6    0.03    0.06
  -3   0   6   -0.01    0.06
   3   0   6    0.05    0.07
   3   0  -6    0.01    0.08
   3   0  -7   -0.16    0.09
  -3   0  -7    0.04    0.09
   3   0   7    0.16    0.10
  -3   0   7    0.24    0.10
  -3   0  -8    0.18    0.11
  -3   0   8    0.16    0.13
   3   0   8    0.16    0.12
   3   0  -8    0.18    0.13
  -3   0  -9   -0.01    0.11
   3   0   9   -0.08    0.11
  -3   0   9   -0.01    0.11
   3   0  -9    0.04    0.12
  -3   0 -10    0.20    0.15
  -3   0  10    0.08    0.13
   3   0 -10   -0.08    0.12
   3   0  10    0.02    0.14
  -3   0 -11    0.10    0.17
   3   0  11    0.06    0.16
  -3   0  11    0.27    0.17
   3   0 -11   -0.11    0.15
  -3   0 -12    0.39    0.20
  -3   0  12    0.31    0.19
   3   0  12    0.03    0.14
   3   0 -12    0.40    0.21
   3   0 -13   -0.10    0.17
  -3   0 -13    0.02    0.20
  -3   0  13    0.14    0.18
   3   0  13    0.30    0.19
   4   0   0  152.64    6.43
   4   0   0  153.58    6.23
  -4   0   0  151.65    5.83
  -4   0  -1    0.01    0.02
  -4   0  -1    0.06    0.04
  -4   0   1    0.00    0.02
   4   0   1    0.00    0.03
  -4   0  -1    0.06    0.03
  -4   0   1   -0.02    0.03
   4   0  -1   -0.03    0.04
   4   0  -2    0.07    0.06
  -4   0  -2    0.15    0.05
  -4   0  -2    0.18    0.04
   4   0   2    0.23    0.06
  -4   0   2    0.20    0.03
   4   0   2    0.25    0.05
  -4   0   2    0.14    0.05
   4   0  -3    0.00    0.05
  -4   0  -3   -0.01    0.02
   4   0   3   -0.04    0.03
   4   0   3   -0.03    0.04
  -4   0   3    0.01    0.04
   4   0   4  168.02    6.46
   4   0  -4  162.76    6.91
   4   0   4  171.28    7.07
  -4   0  -4  170.12    6.89
  -4   0   4  167.60    6.47
  -4   0  -5   -0.01    0.05
   4   0  -5   -0.02    0.06
   4   0   5   -0.06    0.05
   4   0   5   -0.01    0.03
  -4   0   5   -0.02    0.06
   4   0   6    0.10    0.04
   4   0   6    0.01    0.07
   4   0  -6   -0.03    0.07
  -4   0   6    0.06    0.06
  -4   0  -6    0.05    0.07
  -4   0  -7   -0.11    0.07
   4   0  -7   -0.10    0.09
   4   0   7   -0.03    0.08
  -4   0   7    0.05    0.10
  -4   0   8  119.52    4.66
  -4   0  -8  121.32    4.95
   4   0   8  111.96    4.65
   4   0  -8  118.71    4.98
   4   0   9   -0.11    0.10
   4   0  -9   -0.08    0.09
  -4   0   9   -0.07    0.10
  -4   0  -9   -0.02    0.10
   4   0 -10   -0.06    0.12
  -4   0 -10   -0.08    0.13
  -4   0  10   -0.08    0.13
   4   0  10   -0.15    0.12
  -4   0 -11    0.03    0.16
  -4   0  11    0.04    0.15
   4   0 -11    0.03    0.15
   4   0  11    0.14    0.16
  -4   0 -12   39.04    1.78
   4   0 -12   36.18    1.79
   4   0  12   34.81    1.68
  -4   0  12   37.49    1.70
  -4   0 -13   -0.04    0.19
  -4   0  13   -0.01    0.18
   4   0 -13   -0.04    0.18
   4   0  13   -0.06    0.17
  -5   0   0   -0.02    0.01
   5   0   0   -0.06    0.03
   5   0   0    0.01    0.03
  -5   0   0    0.05    0.03
  -5   0  -1    0.08    0.03
   5   0   1    0.06    0.05
   5   0  -1    0.05    0.05
   5   0  -1    0.02    0.05
  -5   0  -1    0.51    0.06
  -5   0   1    0.13    0.04
  -5   0  -1    0.06    0.04
  -5   0  -2   -0.02    0.02
  -5   0   2   -0.02    0.04
  -5   0  -2   -0.07    0.03
   5   0  -2   -0.01    0.05
   5   0   2    0.01    0.04
  -5   0  -2    0.00    0.04
  -5   0   2   -0.01    0.02
  -5   0  -3    0.04    0.04
   5   0   3    0.05    0.04
   5   0  -3    0.02    0.06
   5   0   3    0.19    0.05
  -5   0   3    0.23    0.06
  -5   0   3   -0.01    0.03
  -5   0   4    0.06    0.04
  -5   0  -4   -0.02    0.03
   5   0  -4    0.21    0.09
   5   0   4    0.09    0.06
  -5   0   4    0.04    0.06
   5   0   4   -0.01    0.04
   5   0  -5    0.01    0.07
  -5   0  -5    0.01    0.06
   5   0   5   -0.01    0.05
  -5   0   5   -0.08    0.06
   5   0   5    0.03    0.04
   5   0  -6   -0.05    0.08
  -5   0  -6    0.12    0.08
   5   0   6    0.06    0.07
   5   0   6    0.00    0.04
  -5   0   6    0.15    0.08
   5   0  -7    0.04    0.11
  -5   0  -7   -0.05    0.08
  -5   0   7    0.06    0.09
   5   0   7   -0.03    0.08
  -5   0   8    0.05    0.12
  -5   0  -8    0.34    0.12
   5   0   8   -0.03    0.10
   5   0  -8    0.32    0.13
  -5   0   9    0.02    0.10
  -5   0  -9   -0.01    0.11
   5   0   9    0.11    0.13
   5   0  -9   -0.06    0.10
   5   0 -10    0.16    0.15
   5   0  10    0.09    0.14
  -5   0  10    0.15    0.15
  -5   0 -10   -0.04    0.13
   5   0 -11    0.09    0.17
   5   0  11    0.07    0.15
  -5   0  11    0.31    0.17
  -5   0 -11   -0.06    0.15
   5   0  12    0.09    0.17
   5   0 -12    0.45    0.20
  -5   0 -12    0.54    0.22
  -5   0  12    0.28    0.19
   5   0  13    0.01    0.17
   5   0 -13   -0.01    0.18
  -5   0  13    0.06    0.17
   6   0   0    0.12    0.04
   6   0   0    0.08    0.05
  -6   0   0    0.44    0.06
  -6   0  -1   -0.04    0.03
  -6   0   1   -0.01    0.03
  -6   0  -1    0.02    0.04
   6   0  -1    0.01    0.04
   6   0  -1   -0.03    0.04
  -6   0   1    0.06    0.04
  -6   0  -1   -0.02    0.02
   6   0   1   -0.06    0.03
   6   0  -2   73.53    3.03
   6   0   2   73.95    3.11
  -6   0   2   73.88    2.87
  -6   0  -2   70.84    2.83
  -6   0  -2   73.79    2.99
  -6   0  -2   71.88    2.91
  -6   0   2   72.64    2.84
  -6   0  -3   -0.01    0.03
   6   0  -3   -0.01    0.05
  -6   0   3    0.06    0.03
   6   0   3   -0.04    0.04
  -6   0   3   -0.04    0.04
  -6   0  -3   -0.05    0.04
   6   0   3   -0.08    0.04
  -6   0   4    0.20    0.07
   6   0   4    0.06    0.05
  -6   0   4    0.16    0.05
   6   0   4    0.12    0.06
  -6   0  -4   -0.02    0.04
   6   0  -4    0.00    0.06
  -6   0   5    0.00    0.05
   6   0   5   -0.05    0.05
   6   0  -5    0.09    0.08
  -6   0  -5    0.05    0.04
  -6   0   5    0.00    0.05
   6   0   5   -0.05    0.06
  -6   0  -6   15.69    0.71
   6   0  -6   14.74    0.75
   6   0   6   14.01    0.68
   6   0   6   15.01    0.67
  -6   0   6   14.94    0.65
  -6   0   6   14.42    0.69
  -6   0  -7   -0.08    0.09
  -6   0   7    0.12    0.10
   6   0  -7    0.19    0.12
   6   0   7   -0.08    0.07
  -6   0   8   -0.26    0.09
  -6   0  -8    0.14    0.11
   6   0   8    0.04    0.10
   6   0  -8   -0.04    0.10
   6   0  -9   -0.26    0.12
   6   0   9    0.14    0.13
  -6   0   9    0.25    0.14
  -6   0  -9    0.07    0.12
   6   0  10   13.77    0.74
  -6   0 -10   13.98    0.75
  -6   0  10   13.40    0.74
   6   0 -10   13.18    0.78
   6   0  11   -0.08    0.15
  -6   0  11    0.17    0.16
   6   0 -11    0.09    0.16
  -6   0 -11    0.06    0.16
   6   0  12    0.05    0.17
  -6   0  12    0.21    0.19
  -6   0 -12    0.20    0.19
   6   0 -12   -0.08    0.17
   7   0   0   -0.01    0.03
   7   0   0   -0.01    0.04
  -7   0   0    0.03    0.02
  -7   0   0   -0.03    0.03
  -7   0  -1    0.32    0.06
   7   0  -1   -0.04    0.05
  -7   0  -1   -0.06    0.04
   7   0  -1    0.04    0.05
  -7   0   1    0.04    0.04
   7   0   1   -0.03    0.04
  -7   0   1    0.24    0.05
  -7   0  -2    0.06    0.05
  -7   0  -2   -0.05    0.04
   7   0   2    0.04    0.04
   7   0  -2    0.03    0.05
  -7   0   2    0.05    0.05
  -7   0  -2   -0.03    0.03
  -7   0   2    0.03    0.03
   7   0  -2   -0.05    0.04
   7   0  -3   -0.09    0.06
  -7   0  -3    0.16    0.08
   7   0   3    0.65    0.09
  -7   0  -3    0.16    0.05
   7   0   3    0.06    0.06
  -7   0   3    0.11    0.04
  -7   0   3    0.41    0.08
  -7   0  -4   -0.04    0.04
   7   0   4   -0.01    0.05
   7   0   4    0.04    0.06
   7   0  -4    0.01    0.07
  -7   0   4   -0.07    0.04
  -7   0   4    0.05    0.06
   7   0  -5   -0.06    0.08
   7   0   5    0.16    0.08
  -7   0  -5    0.09    0.06
  -7   0   5    0.19    0.08
  -7   0   5    0.09    0.05
   7   0   5    0.00    0.06
   7   0   6    0.01    0.07
  -7   0  -6    0.03    0.06
  -7   0   6    0.06    0.07
   7   0  -6   -0.01    0.08
  -7   0   6   -0.02    0.06
   7   0   6    0.04    0.06
  -7   0   7    0.05    0.09
   7   0  -7   -0.06    0.10
  -7   0   7    0.05    0.07
   7   0   7   -0.02    0.08
  -7   0  -7    0.04    0.09
   7   0  -7    0.06    0.09
  -7   0  -8    0.20    0.11
  -7   0   8    0.00    0.10
   7   0   8   -0.17    0.09
   7   0  -8    0.02    0.10
   7   0   9    0.01    0.11
  -7   0  -9   -0.09    0.12
  -7   0   9    0.04    0.12
   7   0  -9    0.03    0.15
  -7   0 -10   -0.16    0.12
   7   0  10   -0.13    0.11
  -7   0  10   -0.12    0.12
   7   0 -10    0.03    0.13
   7   0 -11   -0.30    0.11
   7   0  11    0.07    0.17
  -7   0 -11    0.11    0.16
  -7   0  11    0.01    0.16
   7   0  12   -0.02    0.15
  -7   0  12    0.06    0.16
   7   0 -12    0.30    0.20
   8   0   0  142.13    5.83
   8   0   0  141.27    6.04
  -8   0   0  144.05    5.48
  -8   0  -1    0.02    0.04
   8   0  -1    0.02    0.06
  -8   0   1    0.03    0.05
   8   0   1   -0.01    0.04
  -8   0  -1   -0.03    0.04
   8   0   1    0.04    0.03
   8   0   1    0.05    0.03
   8   0  -1   -0.05    0.04
  -8   0   1    0.03    0.03
   8   0  -2    0.04    0.06
   8   0   2    0.14    0.06
   8   0  -2    0.02    0.06
  -8   0   2    0.30    0.05
  -8   0  -2    0.17    0.06
  -8   0  -2    0.09    0.03
  -8   0  -2    0.08    0.06
  -8   0   2    0.17    0.06
  -8   0  -3    0.03    0.05
   8   0   3    0.02    0.05
  -8   0   3    0.04    0.05
   8   0  -3   -0.05    0.06
  -8   0  -3   -0.01    0.04
  -8   0   3   -0.05    0.03
  -8   0  -3    0.00    0.05
   8   0  -3    0.02    0.06
   8   0   3    0.00    0.05
   8   0  -4  295.45   12.07
  -8   0   4  290.09   11.29
  -8   0  -4  300.50   12.01
   8   0   4  296.76   12.40
   8   0   4  289.32   11.28
  -8   0   4  294.26   11.53
   8   0  -5   -0.05    0.07
  -8   0   5   -0.06    0.05
   8   0   5    0.04    0.08
  -8   0  -5   -0.02    0.05
  -8   0   5   -0.07    0.04
   8   0   5    0.08    0.06
   8   0   6    0.08    0.06
  -8   0  -6    0.14    0.07
  -8   0   6   -0.06    0.07
  -8   0   6    0.02    0.06
   8   0   6    0.00    0.08
   8   0  -6    0.03    0.10
   8   0  -6   -0.03    0.06
   8   0  -7   -0.04    0.09
  -8   0  -7    0.05    0.06
  -8   0   7   -0.06    0.10
   8   0  -7    0.04    0.11
   8   0   7    0.03    0.09
   8   0  -8   37.65    1.84
   8   0   8   40.36    1.73
  -8   0   8   40.98    1.74
  -8   0  -8   43.43    1.80
  -8   0   9   -0.08    0.10
  -8   0  -9    0.04    0.12
   8   0  -9   -0.07    0.13
   8   0   9    0.00    0.12
   8   0  10    0.32    0.16
   8   0 -10   -0.02    0.14
  -8   0  10    0.14    0.14
  -8   0 -10   -0.10    0.12
   8   0 -11    0.22    0.18
  -8   0  11    0.00    0.13
   8   0  11   -0.11    0.15
   8   0  12   19.99    1.08
  -8   0  12   23.25    1.12
   8   0 -12   19.82    1.14
   9   0   0    0.11    0.06
  -9   0   0   -0.01    0.02
  -9   0   0    0.11    0.05
   9   0   0    0.09    0.04
  -9   0  -1    0.03    0.05
  -9   0   1    0.03    0.04
   9   0  -1    0.01    0.06
  -9   0  -1    0.10    0.05
   9   0   1    0.04    0.06
  -9   0   1    0.19    0.06
   9   0   1    0.01    0.03
   9   0  -1    0.07    0.05
   9   0  -2    0.04    0.06
  -9   0  -2   -0.01    0.04
  -9   0  -2    0.06    0.06
   9   0  -2    0.05    0.06
  -9   0   2    0.06    0.04
  -9   0  -2    0.02    0.03
   9   0   2    0.10    0.05
  -9   0   2    0.00    0.05
  -9   0  -3    0.11    0.06
   9   0  -3   -0.04    0.07
  -9   0   3    0.05    0.03
   9   0  -3    0.01    0.06
  -9   0  -3    0.02    0.04
  -9   0  -3   -0.05    0.05
   9   0   3   -0.07    0.05
  -9   0   3    0.10    0.06
   9   0  -4    0.24    0.09
  -9   0  -4    0.11    0.06
   9   0  -4    0.20    0.09
   9   0   4    0.06    0.08
  -9   0   4    0.03    0.05
   9   0   4    0.12    0.07
  -9   0   4    0.38    0.10
  -9   0  -5    0.00    0.06
   9   0  -5    0.00    0.09
   9   0  -5   -0.16    0.07
   9   0   5    0.17    0.09
   9   0   5   -0.05    0.06
  -9   0   5    0.13    0.08
  -9   0   5    0.05    0.05
   9   0   6    0.08    0.08
   9   0  -6    0.13    0.11
  -9   0  -6    0.04    0.08
   9   0  -6    0.06    0.09
   9   0   6    0.18    0.07
  -9   0   6   -0.12    0.08
   9   0  -7   -0.17    0.08
  -9   0  -7    0.09    0.08
  -9   0   7    0.15    0.10
   9   0  -7   -0.09    0.09
   9   0   7    0.14    0.11
   9   0  -8    0.12    0.12
  -9   0  -8   -0.03    0.08
   9   0   8    0.08    0.12
  -9   0   8    0.10    0.12
  -9   0   9   -0.15    0.12
   9   0   9    0.02    0.12
   9   0  -9    0.13    0.15
  -9   0  -9    0.02    0.12
   9   0  10    0.14    0.14
   9   0 -10    0.36    0.18
  -9   0  10    0.14    0.14
   9   0 -11    0.02    0.14
   9   0  11   -0.06    0.16
  -9   0  11    0.01    0.14
  -9   0  12    0.23    0.19
   9   0  12    0.00    0.16
   9   0 -12    0.11    0.18
  10   0   0   -0.02    0.05
  10   0   0    0.05    0.04
 -10   0   0   -0.03    0.03
 -10   0   0    0.08    0.05
 -10   0  -1    0.02    0.05
 -10   0   1    0.02    0.04
  10   0  -1   -0.04    0.06
  10   0  -1    0.02    0.05
 -10   0  -1   -0.02    0.04
  10   0   1    0.01    0.04
 -10   0   1   -0.01    0.04
  10   0   1    0.14    0.06
 -10   0  -2  144.01    5.77
  10   0  -2  138.89    6.02
  10   0   2  141.37    6.00
 -10   0   2  142.72    5.46
 -10   0  -2  140.94    5.45
  10   0  -2  138.15    5.81
 -10   0   2  144.28    5.55
 -10   0  -2  138.30    5.59
 -10   0   3   -0.07    0.05
  10   0  -3    0.01    0.06
  10   0   3   -0.04    0.06
 -10   0  -3   -0.01    0.04
 -10   0  -3   -0.06    0.06
 -10   0  -3    0.06    0.06
  10   0  -3    0.02    0.08
 -10   0   3    0.07    0.04
  10   0   4    0.02    0.06
  10   0   4    0.00    0.06
 -10   0   4   -0.08    0.05
 -10   0   4    0.09    0.04
  10   0  -4    0.01    0.06
 -10   0  -4    0.09    0.05
  10   0  -4    0.10    0.08
  10   0   5    0.00    0.06
 -10   0  -5   -0.01    0.06
  10   0   5   -0.02    0.05
  10   0  -5   -0.05    0.08
 -10   0   5   -0.04    0.05
  10   0  -5    0.02    0.08
 -10   0   5    0.00    0.07
  10   0  -6    4.80    0.33
 -10   0   6    4.86    0.32
  10   0   6    4.78    0.32
  10   0  -6    4.17    0.36
 -10   0  -6    4.78    0.28
  10   0   6    4.51    0.28
  10   0  -7    0.07    0.11
  10   0  -7   -0.05    0.09
 -10   0  -7    0.03    0.09
 -10   0   7   -0.06    0.09
  10   0   7    0.02    0.10
  10   0   8    0.02    0.11
 -10   0   8    0.08    0.12
  10   0  -8   -0.01    0.12
  10   0  -8    0.05    0.12
 -10   0  -8    0.08    0.10
 -10   0   9   -0.10    0.11
  10   0  -9    0.02    0.15
  10   0   9    0.15    0.13
 -10   0  10    6.56    0.52
  10   0  10    6.03    0.51
  10   0 -10    6.59    0.55
  10   0 -11   -0.05    0.17
 -10   0  11   -0.01    0.13
  10   0  11    0.07    0.16
  10   0  12   -0.25    0.15
 -10   0  12    0.29    0.18
  10   0 -12   -0.06    0.15
 -11   0   0    0.01    0.04
  11   0   0    0.03    0.06
 -11   0   0   -0.07    0.04
  11   0   0   -0.06    0.04
  11   0  -1   -0.08    0.08
  11   0  -1   -0.03    0.06
 -11   0  -1   -0.04    0.06
  11   0   1    0.07    0.05
 -11   0   1    0.22    0.06
  11   0   1   -0.10    0.07
 -11   0  -1    0.43    0.08
 -11   0   1    0.46    0.09
  11   0   2   -0.01    0.04
 -11   0   2    0.13    0.07
 -11   0  -2   -0.03    0.06
 -11   0  -2   -0.03    0.06
  11   0   2    0.08    0.04
  11   0   2    0.18    0.08
  11   0  -2    0.20    0.09
 -11   0   2    0.05    0.04
  11   0  -2    0.13    0.07
 -11   0  -3    0.32    0.09
  11   0   3    0.02    0.06
  11   0  -3    0.02    0.08
 -11   0   3    0.10    0.04
 -11   0  -3    0.16    0.08
  11   0  -3   -0.01    0.09
 -11   0  -3    0.16    0.05
 -11   0   3    0.33    0.08
  11   0   4    0.15    0.08
 -11   0  -4    0.07    0.05
  11   0  -4    0.09    0.09
 -11   0   4    0.06    0.04
 -11   0   4    0.13    0.08
  11   0  -4    0.10    0.08
  11   0   4    0.03    0.06
 -11   0  -5    0.03    0.06
 -11   0   5    0.14    0.09
  11   0   5    0.22    0.09
  11   0   5    0.12    0.08
  11   0  -5   -0.01    0.09
  11   0  -5    0.03    0.10
 -11   0   6   -0.03    0.08
 -11   0  -6    0.12    0.07
  11   0   6    0.09    0.08
  11   0  -6    0.03    0.10
  11   0  -6   -0.02    0.10
  11   0   6   -0.02    0.09
 -11   0  -7    0.01    0.10
  11   0  -7   -0.14    0.13
  11   0   7    0.26    0.13
  11   0  -7   -0.22    0.09
 -11   0   7    0.17    0.13
  11   0  -8    0.57    0.17
  11   0   8    0.17    0.14
 -11   0   8   -0.03    0.11
  11   0  -8    0.04    0.10
 -11   0   9    0.13    0.14
  11   0   9   -0.01    0.13
  11   0  -9    0.54    0.19
  11   0  10   -0.02    0.15
 -11   0  10    0.02    0.14
  11   0 -10    0.08    0.16
  11   0  11    0.27    0.18
  11   0 -11   -0.05    0.17
 -11   0  11    0.01    0.13
  11   0 -12    0.24    0.23
 -11   0  12    0.14    0.17
  11   0  12   -0.17    0.17
 -12   0   0  168.84    6.57
  12   0   0  170.78    7.25
  12   0   0  171.40    6.97
  12   0  -1    0.05    0.06
  12   0  -1   -0.03    0.06
 -12   0  -1    0.03    0.05
  12   0  -1    0.04    0.06
 -12   0  -1    0.01    0.05
  12   0   1   -0.02    0.06
 -12   0   1    0.04    0.04
  12   0   1    0.01    0.04
 -12   0   1    0.03    0.06
  12   0  -2    0.13    0.09
  12   0   2    0.15    0.04
 -12   0   2    0.15    0.05
  12   0   2    0.15    0.05
 -12   0  -2    0.12    0.07
  12   0  -2    0.07    0.07
 -12   0   2    0.02    0.05
  12   0   2    0.07    0.07
 -12   0  -2    0.17    0.07
 -12   0   3    0.00    0.05
 -12   0  -3    0.04    0.07
 -12   0  -3    0.08    0.07
 -12   0  -3    0.04    0.04
  12   0  -3   -0.06    0.08
  12   0  -3    0.12    0.08
  12   0   3   -0.07    0.06
 -12   0   3   -0.02    0.04
 -12   0  -4   32.22    1.40
  12   0   4   34.01    1.50
  12   0   4   34.42    1.40
  12   0  -4   32.83    1.53
  12   0  -4   30.03    1.46
 -12   0   4   35.63    1.33
 -12   0   4   32.77    1.40
 -12   0   5   -0.05    0.08
 -12   0  -5    0.03    0.06
  12   0   5    0.04    0.07
  12   0  -5   -0.16    0.08
  12   0   5   -0.06    0.07
  12   0  -5   -0.07    0.09
 -12   0   6    0.10    0.10
  12   0  -6    0.05    0.10
  12   0  -6   -0.05    0.12
  12   0   6    0.07    0.10
  12   0   6   -0.03    0.07
 -12   0   7   -0.02    0.11
  12   0   7    0.10    0.11
  12   0  -7    0.15    0.14
  12   0  -7   -0.06    0.10
  12   0  -8   79.50    3.64
  12   0   8   86.43    3.42
 -12   0   8   86.99    3.44
  12   0   9    0.14    0.14
  12   0  -9    0.28    0.17
 -12   0   9   -0.04    0.13
  12   0 -10    0.22    0.19
  12   0  10    0.09    0.15
 -12   0  10   -0.02    0.15
 -12   0  11   -0.07    0.14
  12   0 -11   -0.08    0.19
  12   0  11   -0.03    0.16
 -12   0  12   17.63    0.96
  12   0 -12   16.84    1.01
  12   0  12   16.65    0.94
  13   0   0    0.55    0.11
 -13   0   0    0.19    0.06
  13   0   0    0.56    0.08
 -13   0  -1   -0.07    0.05
  13   0  -1   -0.01    0.06
 -13   0  -1   -0.10    0.04
  13   0   1    0.03    0.07
  13   0   1    0.02    0.05
 -13   0   1    0.03    0.05
 -13   0   1   -0.03    0.05
  13   0  -1   -0.06    0.07
 -13   0   2    0.08    0.05
  13   0  -2    0.02    0.07
  13   0   2    0.04    0.07
  13   0  -2    0.11    0.09
  13   0   2    0.04    0.04
 -13   0   2    0.06    0.05
 -13   0  -2   -0.08    0.04
 -13   0  -2    0.02    0.06
  13   0  -3    0.05    0.08
 -13   0  -3   -0.02    0.04
  13   0  -3   -0.12    0.08
 -13   0  -3    0.05    0.06
 -13   0   3    0.02    0.05
 -13   0   3    0.00    0.04
 -13   0  -3    0.09    0.07
  13   0   3   -0.08    0.06
 -13   0   4    0.14    0.09
 -13   0  -4   -0.06    0.06
 -13   0  -4   -0.03    0.05
  13   0  -4    0.16    0.09
  13   0   4    0.08    0.08
  13   0  -4    0.00    0.09
  13   0   4    0.04    0.08
 -13   0   5    0.01    0.08
  13   0  -5    0.12    0.11
  13   0   5   -0.06    0.07
  13   0  -5   -0.05    0.08
  13   0   5   -0.05    0.08
 -13   0   6    0.10    0.11
  13   0  -6    0.02    0.12
  13   0   6    0.30    0.12
  13   0  -6    0.12    0.11
  13   0   6    0.29    0.10
  13   0   7    0.00    0.10
 -13   0   7    0.13    0.11
  13   0  -7   -0.08    0.09
  13   0  -7   -0.06    0.12
  13   0  -8    0.37    0.14
 -13   0   8    0.06    0.14
  13   0   8   -0.05    0.13
  13   0  -8    0.15    0.16
  13   0  -9   -0.01    0.15
  13   0   9    0.11    0.14
 -13   0   9   -0.12    0.13
  13   0  10    0.19    0.17
  13   0 -10    0.28    0.20
 -13   0  10    0.25    0.19
  13   0 -11    0.03    0.20
 -13   0  11    0.06    0.18
  13   0  11   -0.09    0.16
  14   0   0    0.02    0.06
  14   0   0    0.09    0.09
 -14   0   0    0.06    0.07
 -14   0   0    0.04    0.06
  14   0  -1    0.05    0.08
 -14   0  -1    0.08    0.06
  14   0   1    0.02    0.05
 -14   0   1    0.02    0.06
 -14   0  -1   -0.03    0.06
  14   0   1    0.03    0.07
  14   0  -1   -0.03    0.06
 -14   0   1   -0.03    0.05
  14   0  -2    9.66    0.55
 -14   0  -2   11.41    0.51
  14   0   2    8.90    0.53
 -14   0   2   10.28    0.45
  14   0  -2   10.03    0.50
 -14   0   2    9.71    0.49
  14   0   2    9.87    0.45
 -14   0  -2    9.58    0.50
 -14   0  -3   -0.08    0.07
  14   0  -3    0.01    0.08
  14   0   3    0.08    0.08
  14   0   3   -0.01    0.05
 -14   0   3   -0.08    0.07
  14   0   3    0.01    0.04
 -14   0  -3    0.04    0.07
  14   0  -3   -0.02    0.08
 -14   0   3    0.01    0.05
 -14   0  -4    0.06    0.08
  14   0   4    0.28    0.10
 -14   0   4    0.08    0.07
  14   0  -4    0.26    0.12
  14   0  -4    0.15    0.10
  14   0  -5    0.02    0.11
  14   0   5    0.07    0.10
 -14   0   5    0.06    0.09
  14   0  -5   -0.10    0.09
  14   0   5    0.04    0.08
 -14   0   6   26.80    1.14
  14   0   6   25.79    1.16
  14   0   6   24.19    1.11
  14   0  -6   24.67    1.20
  14   0  -6   22.01    1.17
 -14   0   7    0.05    0.12
  14   0   7    0.08    0.13
  14   0  -7    0.16    0.12
  14   0  -7    0.07    0.13
  14   0  -8    0.05    0.12
 -14   0   8    0.06    0.13
  14   0   8    0.23    0.15
  14   0  -8    0.11    0.15
 -14   0   9    0.01    0.15
  14   0  -9   -0.01    0.17
  14   0   9   -0.01    0.15
 -14   0  10   14.03    0.77
  14   0 -10   13.22    0.80
  14   0  10   12.03    0.74
  14   0  11    0.08    0.17
  14   0 -11   -0.16    0.19
 -14   0  11   -0.16    0.15
  15   0   0    0.08    0.10
  15   0   0    0.15    0.07
 -15   0   0    0.04    0.06
 -15   0   0    0.21    0.08
 -15   0  -1    0.41    0.10
 -15   0  -1    0.00    0.08
  15   0  -1    0.18    0.09
  15   0  -1    0.13    0.10
  15   0   1   -0.12    0.10
  15   0   1    0.13    0.07
 -15   0   1    0.35    0.09
 -15   0   1    0.08    0.07
  15   0  -2    0.05    0.08
 -15   0   2   -0.04    0.07
  15   0  -2    0.05    0.08
 -15   0  -2    0.05    0.07
 -15   0   2    0.05    0.06
  15   0   2    0.10    0.06
 -15   0  -2    0.02    0.07
  15   0   2    0.05    0.08
  15   0  -3   -0.09    0.08
 -15   0  -3    0.07    0.08
  15   0   3    0.00    0.08
 -15   0   3    0.19    0.09
  15   0  -3   -0.03    0.08
  15   0   4   -0.01    0.08
 -15   0  -4    0.15    0.09
 -15   0   4   -0.06    0.08
  15   0  -4   -0.06    0.09
  15   0  -4    0.04    0.09
  15   0   5   -0.07    0.10
  15   0  -5    0.02    0.12
 -15   0   5    0.13    0.10
  15   0  -5    0.03    0.12
  15   0   5    0.14    0.11
  15   0  -6    0.12    0.12
  15   0  -6   -0.05    0.11
  15   0   6    0.08    0.09
 -15   0   6   -0.01    0.10
  15   0   6   -0.05    0.10
  15   0  -7    0.15    0.13
  15   0   7   -0.01    0.12
 -15   0   7    0.01    0.10
  15   0  -7    0.00    0.14
  15   0  -8   -0.03    0.10
 -15   0   8    0.04    0.11
  15   0  -8    0.11    0.16
  15   0   8    0.13    0.14
  15   0   9    0.42    0.17
 -15   0   9    0.38    0.16
  15   0  -9    0.03    0.19
  15   0  10    0.17    0.16
  15   0 -10   -0.21    0.17
 -15   0  10    0.01    0.16
  15   0 -11   -0.16    0.21
  15   0  11    0.37    0.19
 -15   0  11    0.11    0.16
  16   0   0  203.58    8.19
 -16   0   0  196.06    7.74
  16   0   0  198.19    8.54
 -16   0   0  202.01    7.91
 -16   0   1    0.05    0.08
  16   0   1   -0.01    0.06
 -16   0  -1   -0.11    0.07
 -16   0  -1   -0.09    0.07
  16   0  -1    0.05    0.09
  16   0   1    0.00    0.09
  16   0  -1    0.06    0.08
 -16   0   1   -0.10    0.05
 -16   0   2    0.01    0.08
  16   0   2    0.18    0.10
  16   0  -2    0.02    0.08
 -16   0   2    0.11    0.07
 -16   0  -2   -0.04    0.08
 -16   0  -2    0.31    0.10
  16   0  -2    0.17    0.10
  16   0  -3    0.18    0.11
 -16   0   3   -0.10    0.06
 -16   0  -3   -0.02    0.07
  16   0  -3    0.03    0.08
  16   0   3    0.06    0.09
  16   0  -4   90.73    4.08
 -16   0   4   96.61    3.72
  16   0  -4   93.05    3.93
  16   0   4   91.44    4.04
 -16   0  -4   93.22    3.70
  16   0   5    0.08    0.11
  16   0  -5   -0.09    0.11
 -16   0   5   -0.05    0.09
  16   0  -5    0.16    0.12
  16   0   5   -0.05    0.09
  16   0   6   -0.01    0.10
  16   0   6    0.19    0.13
  16   0  -6   -0.10    0.13
  16   0  -6    0.18    0.12
 -16   0   6    0.17    0.14
  16   0   7   -0.09    0.11
  16   0  -7    0.11    0.16
  16   0  -7    0.09    0.11
 -16   0   7    0.01    0.12
 -16   0   8   36.47    1.58
  16   0  -8   35.34    1.66
  16   0   8   34.09    1.55
  16   0  -8   32.69    1.64
 -16   0   9   -0.10    0.13
  16   0  -9    0.06    0.20
  16   0   9    0.17    0.17
  16   0  10    0.05    0.17
  16   0 -10   -0.13    0.20
 -16   0  10    0.13    0.17
  16   0 -11   -0.04    0.24
  16   0  11   -0.12    0.17
 -16   0  11   -0.04    0.17
  17   0   0    1.27    0.19
  17   0  -1    0.03    0.10
  17   0  -1    0.11    0.09
 -17   0   1    0.09    0.08
 -17   0  -1    0.09    0.09
 -17   0  -1    0.01    0.09
 -17   0   1   -0.01    0.07
  17   0   1    0.04    0.09
  17   0  -2    0.13    0.09
 -17   0   2    0.11    0.09
  17   0   2   -0.03    0.09
  17   0  -2    0.07    0.10
 -17   0  -2   -0.07    0.08
 -17   0  -2    0.01    0.08
  17   0  -3    0.16    0.11
 -17   0   3    0.01    0.08
  17   0  -3    0.01    0.10
  17   0   3    0.04    0.10
 -17   0  -3    0.16    0.09
 -17   0   4   -0.12    0.09
  17   0   4    0.17    0.11
 -17   0  -4   -0.07    0.09
  17   0  -4    0.27    0.12
  17   0  -4    0.02    0.11
  17   0  -5   -0.08    0.11
  17   0   5    0.01    0.10
  17   0   5    0.01    0.10
  17   0  -5   -0.08    0.09
 -17   0   5    0.09    0.11
  17   0   6    0.08    0.12
  17   0  -6    0.14    0.12
 -17   0   6   -0.02    0.11
  17   0  -6    0.13    0.14
  17   0   6    0.21    0.12
  17   0  -7    0.12    0.16
  17   0  -7    0.05    0.14
 -17   0   7    0.01    0.13
  17   0   7    0.01    0.12
  17   0   8    0.04    0.14
 -17   0   8    0.22    0.17
  17   0  -8    0.14    0.18
  17   0  -8    0.17    0.15
 -17   0   9    0.00    0.14
  17   0  -9   -0.13    0.19
  17   0   9   -0.03    0.15
  17   0  10    0.04    0.17
 -17   0  10    0.08    0.15
  17   0 -10   -0.18    0.19
  17   0 -11   -0.12    0.25
 -18   0   0    0.11    0.10
 -18   0   0    0.05    0.08
  18   0   0   -0.05    0.10
 -18   0   1    0.01    0.08
 -18   0   1   -0.17    0.06
 -18   0  -1    0.10    0.08
  18   0  -1    0.03    0.10
  18   0   1   -0.01    0.10
 -18   0  -1   -0.11    0.08
  18   0  -1    0.06    0.09
  18   0  -2   52.59    2.39
  18   0  -2   52.20    2.24
  18   0   2   48.87    2.36
 -18   0   2   52.83    2.16
 -18   0  -2   54.84    2.16
  18   0   3   -0.02    0.11
  18   0  -3   -0.05    0.10
 -18   0   3   -0.10    0.09
 -18   0  -3    0.02    0.10
  18   0  -3   -0.01    0.10
 -18   0   4    0.08    0.11
  18   0  -4    0.10    0.13
 -18   0  -4    0.03    0.10
  18   0  -4   -0.02    0.12
  18   0   4    0.20    0.12
  18   0  -5    0.14    0.12
  18   0   5   -0.11    0.10
  18   0   5    0.05    0.12
  18   0  -5   -0.12    0.11
 -18   0   5   -0.03    0.11
  18   0   6   15.87    0.84
  18   0   6   17.35    0.88
  18   0  -6   16.60    0.88
 -18   0   6   16.58    0.86
  18   0  -6   18.13    0.93
  18   0  -7   -0.01    0.15
 -18   0   7    0.05    0.13
  18   0   7    0.03    0.13
  18   0  -7   -0.03    0.13
  18   0  -8   -0.05    0.17
  18   0   8    0.22    0.15
  18   0  -8   -0.01    0.16
 -18   0   8    0.01    0.14
  18   0   9    0.02    0.16
  18   0  -9    0.31    0.21
 -18   0   9   -0.10    0.14
 -18   0  10    8.32    0.65
  18   0 -10    9.26    0.71
  18   0  10    8.57    0.66
 -19   0   0    0.11    0.09
  19   0   0    0.06    0.11
 -19   0   0   -0.04    0.08
  19   0  -1    0.08    0.12
 -19   0  -1    0.35    0.13
  19   0   1    0.10    0.14
 -19   0  -1    0.09    0.10
 -19   0   1    0.20    0.10
 -19   0   2    0.17    0.11
  19   0   2    0.36    0.14
 -19   0  -2    0.26    0.12
  19   0  -2    0.36    0.14
  19   0  -2    0.30    0.12
 -19   0   3    0.52    0.14
  19   0  -3    0.28    0.16
 -19   0  -3    0.61    0.15
  19   0  -3    0.18    0.16
  19   0   3    0.11    0.14
 -19   0   4   -0.04    0.11
 -19   0  -4   -0.08    0.09
  19   0   4    0.02    0.11
  19   0  -4   -0.01    0.12
  19   0  -4   -0.21    0.11
 -19   0   5    0.17    0.13
  19   0   5    0.01    0.10
  19   0  -5   -0.02    0.14
  19   0  -5   -0.07    0.13
  19   0   5   -0.08    0.10
 -19   0   6    0.00    0.12
  19   0  -6    0.12    0.15
  19   0   6    0.08    0.12
  19   0   6   -0.20    0.09
  19   0  -6    0.11    0.14
 -19   0   7   -0.11    0.13
  19   0   7    0.34    0.17
  19   0  -7    0.02    0.17
  19   0  -7    0.03    0.15
  19   0  -8    0.36    0.17
  19   0   8    0.17    0.17
 -19   0   8    0.08    0.15
  19   0  -8    0.00    0.17
  19   0  -9   -0.18    0.19
  19   0   9    0.19    0.16
 -19   0   9   -0.11    0.15
  19   0 -10   -0.01    0.22
 -19   0  10    0.02    0.16
  19   0  10   -0.17    0.18
 -20   0   0    4.37    0.36
  20   0   0    4.24    0.40
  20   0  -1    0.10    0.11
 -20   0  -1   -0.04    0.09
 -20   0   1    0.02    0.10
  20   0   1   -0.11    0.10
 -20   0  -2    0.13    0.12
  20   0  -2   -0.01    0.12
 -20   0   2    0.12    0.10
  20   0   2    0.07    0.11
  20   0  -3   -0.04    0.12
  20   0   3    0.00    0.13
 -20   0   3    0.07    0.12
  20   0  -3    0.14    0.14
 -20   0  -3    0.00    0.10
 -20   0   4   32.91    1.47
 -20   0  -4   32.92    1.46
  20   0  -4   33.95    1.63
  20   0  -4   34.63    1.53
  20   0   4   31.58    1.58
  20   0   5   -0.16    0.11
  20   0  -5    0.10    0.14
  20   0   5   -0.19    0.11
 -20   0   5    0.05    0.11
  20   0  -5   -0.14    0.12
  20   0   6   -0.05    0.13
  20   0  -6    0.02    0.15
  20   0  -6    0.10    0.15
 -20   0   6   -0.20    0.12
 -20   0   7    0.06    0.14
  20   0  -7   -0.20    0.17
  20   0  -7    0.07    0.14
  20   0   7   -0.03    0.15
  20   0  -8   12.94    0.81
 -20   0   8   14.07    0.79
  20   0   8   13.89    0.78
  20   0  -8   14.14    0.83
  20   0  -9   -0.04    0.20
 -20   0   9    0.34    0.19
  20   0   9    0.14    0.19
  20   0 -10    0.08    0.26
  21   0   0    0.08    0.13
 -21   0   0    0.19    0.13
  21   0  -1    0.07    0.12
 -21   0   1   -0.04    0.10
 -21   0  -1   -0.13    0.09
  21   0   1   -0.09    0.11
  21   0   2    0.29    0.14
  21   0  -2    0.09    0.12
 -21   0   2    0.19    0.12
 -21   0  -2    0.20    0.12
 -21   0  -3   -0.07    0.10
 -21   0   3   -0.02    0.11
  21   0   3   -0.11    0.12
  21   0  -3   -0.12    0.11
  21   0  -4    0.11    0.14
 -21   0   4   -0.01    0.11
  21   0  -4    0.28    0.16
 -21   0  -4    0.01    0.12
  21   0   4    0.07    0.14
 -21   0   5    0.23    0.15
  21   0  -5    0.05    0.16
  21   0   5    0.07    0.12
  21   0  -5   -0.07    0.14
  21   0   5   -0.21    0.12
  21   0  -6    0.17    0.16
  21   0  -6    0.22    0.18
 -21   0   6    0.32    0.17
  21   0   6    0.11    0.14
 -21   0   7   -0.13    0.14
  21   0  -7   -0.09    0.15
  21   0   7    0.05    0.16
  21   0  -7   -0.21    0.16
  21   0  -8    0.13    0.17
  21   0   8   -0.06    0.15
 -21   0   8   -0.03    0.17
  21   0  -8   -0.05    0.19
  21   0  -9    0.23    0.22
  21   0   9    0.18    0.22
 -21   0   9    0.19    0.16
  22   0   0    0.04    0.14
 -22   0   0    0.07    0.10
  22   0   1    0.00    0.12
 -22   0  -1    0.01    0.10
 -22   0   1   -0.08    0.10
  22   0  -1    0.02    0.11
  22   0  -2   15.52    0.88
 -22   0   2   15.02    0.78
  22   0   2   15.65    0.86
 -22   0  -2   14.85    0.78
  22   0  -3    0.02    0.14
 -22   0  -3    0.20    0.14
 -22   0   3   -0.08    0.10
  22   0   3   -0.07    0.13
 -22   0  -4    0.06    0.13
  22   0  -4    0.07    0.15
  22   0   4    0.09    0.14
 -22   0   4    0.15    0.14
  22   0  -5   -0.04    0.14
 -22   0   5    0.06    0.14
  22   0   5   -0.11    0.13
  22   0   5    0.22    0.16
  22   0  -6   12.69    0.73
  22   0  -6   12.65    0.78
 -22   0   6   13.07    0.73
  22   0   6   10.60    0.68
  22   0  -7    0.05    0.18
  22   0  -7    0.25    0.18
 -22   0   7   -0.05    0.14
  22   0   7   -0.06    0.17
  22   0   8    0.37    0.22
  22   0  -8   -0.01    0.20
  22   0  -8   -0.09    0.21
 -22   0   8    0.09    0.18
  22   0  -9   -0.29    0.22
 -23   0   0    0.22    0.14
  23   0   0    0.04    0.13
 -23   0   1    0.28    0.15
  23   0   1    0.11    0.17
 -23   0  -1    0.25    0.13
  23   0  -1    0.01    0.14
  23   0   2   -0.09    0.13
  23   0  -2    0.01    0.14
 -23   0   2   -0.02    0.11
 -23   0  -2   -0.29    0.10
 -23   0  -3    0.31    0.15
 -23   0   3    0.43    0.17
  23   0  -3    0.19    0.17
  23   0   3    0.14    0.16
  23   0  -4   -0.09    0.14
  23   0   4    0.06    0.16
 -23   0  -4    0.28    0.16
 -23   0   4    0.08    0.14
  23   0  -5    0.28    0.19
  23   0   5    0.50    0.18
 -23   0   5    0.16    0.16
  23   0   5    0.17    0.18
  23   0   6   -0.02    0.16
  23   0  -6   -0.02    0.16
 -23   0   6    0.17    0.15
  23   0  -7    0.39    0.21
  23   0   7    0.31    0.19
 -23   0   7    0.25    0.17
  23   0   8    0.15    0.21
  23   0  -8   -0.07    0.21
 -23   0   8   -0.05    0.15
  23   0  -8    0.00    0.20
  23   0  -9   -0.13    0.27
 -24   0   0   24.60    1.13
  24   0   0   22.40    1.23
  24   0  -1    0.17    0.15
 -24   0   1   -0.12    0.12
  24   0   1   -0.15    0.14
 -24   0  -1    0.07    0.13
 -24   0   2    0.07    0.13
  24   0   2   -0.02    0.14
 -24   0  -2    0.09    0.13
  24   0  -2    0.10    0.16
  24   0   3    0.01    0.15
 -24   0   3    0.08    0.12
  24   0  -3    0.00    0.15
 -24   0  -3    0.14    0.14
 -24   0  -4   21.94    1.13
  24   0  -4   22.94    1.26
 -24   0   4   25.47    1.17
  24   0   4   24.62    1.25
  24   0  -5    0.13    0.18
  24   0   5    0.14    0.17
  24   0   5    0.08    0.16
 -24   0   5   -0.02    0.14
 -24   0   6    0.08    0.16
  24   0  -6    0.28    0.20
  24   0   6   -0.01    0.16
  24   0   7    0.03    0.21
 -24   0   7   -0.06    0.16
  24   0  -7    0.09    0.19
  24   0  -8    8.19    0.68
 -25   0   0    0.21    0.14
  25   0   0    0.37    0.17
  25   0  -1   -0.03    0.14
 -25   0   1    0.05    0.13
 -25   0  -1   -0.03    0.13
  25   0   1    0.16    0.16
  25   0   2    0.20    0.17
 -25   0  -2    0.13    0.12
 -25   0   2    0.02    0.14
  25   0  -2   -0.01    0.14
  25   0   3    0.00    0.17
  25   0  -3   -0.05    0.16
 -25   0  -3   -0.18    0.12
 -25   0   3    0.07    0.14
  25   0  -4    0.26    0.20
  25   0   4    0.06    0.16
 -25   0  -4   -0.01    0.14
 -25   0   4    0.15    0.14
  25   0   5   -0.22    0.17
  25   0   5    0.24    0.17
 -25   0   5    0.01    0.15
  25   0  -5   -0.04    0.16
  25   0  -6    0.30    0.19
 -25   0   6   -0.16    0.12
  25   0   6    0.05    0.20
  25   0  -7   -0.01    0.18
 -26   0   0    0.39    0.17
  26   0   0   -0.04    0.18
  26   0  -1   -0.01    0.17
  26   0   1   -0.05    0.15
 -26   0  -1    0.03    0.14
 -26   0   1    0.06    0.15
  26   0   2   32.67    1.69
 -26   0  -2   35.82    1.55
  26   0  -2   31.76    1.70
 -26   0   2   34.78    1.56
 -26   0   3    0.10    0.16
 -26   0  -3   -0.28    0.14
  26   0  -3    0.21    0.18
  26   0   3    0.26    0.20
  26   0  -4    0.11    0.18
 -26   0   4   -0.15    0.14
 -26   0  -4    0.24    0.18
  26   0   4   -0.18    0.16
  26   0   5   -0.06    0.19
  26   0  -5   -0.04    0.16
  26   0   5    0.04    0.19
 -26   0   5   -0.05    0.15
 -26   0   6   25.00    1.22
  26   0   6   22.83    1.20
  26   0  -6   23.79    1.31
  27   0   0   -0.04    0.17
 -27   0   0   -0.27    0.12
  27   0   1    0.16    0.20
  27   0  -1    0.44    0.23
 -27   0  -1    0.26    0.16
 -27   0   1    0.27    0.18
 -27   0   2    0.38    0.17
  27   0  -2    0.35    0.20
  27   0   2    0.60    0.24
 -27   0  -2    0.40    0.19
 -27   0   3    0.35    0.18
  27   0  -3    0.19    0.21
 -27   0  -3    0.40    0.17
  27   0   3    0.56    0.23
  27   0   4    0.51    0.23
  27   0  -4    0.03    0.18
 -27   0   4   -0.03    0.15
 -27   0  -4    0.12    0.16
  27   0  -5    0.00    0.17
 -27   0   5    0.26    0.18
  27   0   5   -0.13    0.21
  28   0   0    5.44    0.57
 -28   0   0    5.28    0.49
 -28   0  -1    0.28    0.16
  28   0  -1   -0.14    0.16
  28   0   1   -0.13    0.19
 -28   0   1   -0.20    0.14
 -28   0   2    0.08    0.16
  28   0  -2    0.09    0.20
  28   0   2   -0.04    0.19
 -28   0  -2    0.03    0.15
  28   0   3   -0.25    0.19
 -28   0  -3    0.04    0.16
  28   0  -3   -0.09    0.16
 -28   0   3    0.16    0.16
 -28   0   4    6.03    0.55
  28   0  -4    5.93    0.60
  28   0   4    6.11    0.58
  29   0   0    0.22    0.25
 -29   0   0    0.12    0.15
 -29   0  -1    0.17    0.17
 -29   0   1    0.18    0.17
  29   0   1    0.21    0.25
  29   0  -1   -0.11    0.22
  29   0   2    0.10    0.24
 -29   0   2    0.36    0.18
 -29   0  -2    0.12    0.17
  29   0  -2    0.04    0.24
  29   0   3    0.06    0.26
  29   0   4    0.02    0.27
   0  -1   0    0.00    0.00
   0   1   0    0.00    0.00
   0  -1   0    0.00    0.00
   0  -1   0    0.00    0.00
   0   1   0    0.00    0.00
   0   1   0    0.00    0.00
   0  -1   1    0.07    0.02
   0  -1   1    0.06    0.02
   0   1   1    0.01    0.01
   0  -1  -1    0.04    0.02
   0   1  -1    0.13    0.02
   0  -1   2    0.08    0.04
   0  -1  -2    0.01    0.01
   0  -1  -2    0.03    0.03
   0   1  -2    0.06    0.04
   0   1   2    0.01    0.03
   0  -1   2   -0.01    0.02
   0  -1   3    0.07    0.04
   0   1  -3    0.05    0.05
   0  -1   3    0.02    0.03
   0  -1  -3    0.15    0.06
   0   1   3    0.07    0.04
   0  -1   4    0.20    0.06
   0   1   4    0.18    0.06
   0   1  -4   -0.01    0.06
   0  -1  -4   -0.09    0.04
   0   1   5   -0.02    0.06
   0  -1   5    0.07    0.07
   0  -1  -5   -0.01    0.06
   0   1  -5   -0.02    0.06
   0  -1  -6   -0.09    0.07
   0  -1   6    0.19    0.09
   0   1  -6   -0.02    0.08
   0   1   6    0.11    0.08
   0  -1   7   -0.06    0.09
   0   1   7   -0.01    0.08
   0   1  -7    0.06    0.09
   0  -1  -7    0.08    0.10
   0   1  -8   -0.25    0.10
   0   1   8    0.25    0.10
   0  -1  -8    0.06    0.11
   0  -1   8    0.14    0.10
   0   1   9   -0.11    0.11
   0   1  -9    0.02    0.11
   0  -1  -9   -0.06    0.11
   0  -1   9   -0.21    0.12
   0   1 -10   -0.03    0.13
   0  -1  10    0.06    0.14
   0   1  10    0.12    0.14
   0  -1 -10   -0.11    0.11
   0  -1  11    0.02    0.15
   0   1 -11    0.08    0.14
   0   1  11   -0.14    0.14
   0  -1 -11   -0.21    0.13
   0  -1 -12    0.18    0.17
   0   1  12    0.29    0.18
   0  -1  12   -0.02    0.17
   0   1 -12    0.02    0.17
   0  -1 -13   -0.11    0.17
   0   1  13   -0.16    0.22
   0   1 -13   -0.11    0.16
   0  -1  13    0.06    0.18
  -1   1   0    0.01    0.01
  -1   1   0    0.00    0.00
   1  -1   0    0.00    0.01
   1   1   0    0.01    0.01
   1  -1   0   -0.01    0.00
   1   1   0    0.00    0.01
  -1  -1   0   -0.01    0.01
  -1  -1   0    0.00    0.00
  -1   1   0   -0.01    0.01
   1  -1   0    0.00    0.01
   1  -1   1  179.24    7.67
  -1  -1   1  177.02    6.95
  -1   1  -1  185.58    7.14
   1   1  -1  187.84    7.43
  -1   1   1  182.97    6.95
  -1  -1   1  185.44    7.17
  -1  -1  -1  184.12    7.43
   1   1   1  180.62    6.95
   1  -1  -1  170.56    7.68
   1  -1  -1  181.45    7.43
   1  -1   1  183.42    6.95
   1   1  -1  187.48    7.18
  -1   1  -2    0.01    0.03
  -1  -1   2   -0.03    0.03
   1  -1   2   -0.03    0.02
   1   1   2   -0.01    0.03
  -1  -1  -2    0.01    0.03
   1   1   2    0.00    0.01
   1  -1   2    0.02    0.03
  -1   1  -2    0.09    0.04
   1  -1  -2    0.01    0.03
  -1   1   2   -0.03    0.03
   1   1  -2   -0.05    0.03
  -1  -1  -2    0.01    0.01
  -1   1  -3    1.98    0.14
  -1  -1  -3    2.15    0.14
   1  -1   3    1.54    0.11
  -1  -1  -3    2.03    0.10
   1  -1  -3    2.29    0.15
  -1   1   3    2.04    0.15
   1   1  -3    2.27    0.15
   1  -1   3    1.66    0.13
   1   1   3    1.77    0.14
  -1  -1   3    1.75    0.14
   1  -1   4    0.03    0.04
  -1  -1   4    0.01    0.04
  -1   1  -4    0.01    0.06
   1  -1   4   -0.01    0.03
   1   1  -4    0.00    0.05
   1   1   4    0.01    0.05
  -1  -1  -4    0.03    0.05
  -1   1   4   -0.03    0.05
   1  -1  -4   -0.02    0.05
  -1  -1  -5   45.43    1.99
   1   1   5   46.35    1.87
   1  -1   5   44.56    1.86
   1  -1  -5   46.38    1.99
  -1   1   5   47.00    1.87
   1   1  -5   46.84    2.00
  -1  -1   5   47.59    1.87
   1  -1   5   47.21    1.99
  -1   1  -5   46.71    1.99
  -1  -1   6    0.02    0.06
   1   1  -6    0.04    0.07
   1  -1   6    0.09    0.08
   1   1   6   -0.02    0.07
  -1   1   6    0.04    0.07
  -1  -1  -6   -0.07    0.07
   1  -1  -6   -0.08    0.06
  -1   1  -6    0.01    0.07
  -1   1   7   14.92    0.72
  -1  -1   7   16.00    0.73
   1  -1  -7   14.72    0.76
   1   1   7   15.59    0.72
   1  -1   7   15.87    0.73
  -1   1  -7   12.72    0.73
   1   1  -7   14.82    0.76
  -1  -1  -7   15.97    0.76
   1  -1   8   -0.06    0.09
  -1   1  -8    0.05    0.10
   1   1   8    0.18    0.11
   1   1  -8   -0.10    0.11
  -1   1   8   -0.07    0.08
   1  -1  -8    0.04    0.11
  -1  -1  -8   -0.11    0.09
  -1  -1   8    0.07    0.11
   1  -1  -9   51.70    2.37
  -1   1   9   53.00    2.24
   1   1  -9   54.62    2.38
  -1   1  -9   55.75    2.37
   1  -1   9   52.78    2.23
  -1  -1  -9   54.61    2.37
   1   1   9   51.72    2.23
  -1  -1   9   54.23    2.24
  -1   1  10   -0.09    0.12
   1  -1  10   -0.11    0.12
  -1  -1 -10   -0.09    0.12
   1   1 -10   -0.01    0.13
  -1  -1  10    0.01    0.14
   1  -1 -10    0.16    0.14
   1   1  10   -0.10    0.12
  -1   1 -10   -0.09    0.14
  -1   1  11    1.33    0.26
   1  -1 -11    1.25    0.25
   1   1  11    0.68    0.21
   1   1 -11    0.79    0.22
   1  -1  11    1.09    0.24
  -1  -1 -11    1.00    0.23
  -1   1 -11    0.95    0.23
  -1  -1  11    0.79    0.21
   1   1 -12    0.01    0.17
  -1   1  12    0.01    0.17
  -1   1 -12   -0.10    0.16
   1   1  12    0.28    0.19
   1  -1  12   -0.06    0.17
  -1  -1  12   -0.03    0.15
   1  -1 -12    0.01    0.17
  -1  -1 -12    0.06    0.17
  -1   1 -13    7.56    0.65
   1  -1 -13    8.58    0.68
   1   1  13    7.78    0.66
  -1  -1  13    8.19    0.65
   1  -1  13    7.36    0.63
  -1   1  13    7.75    0.66
  -1  -1 -13    7.78    0.65
   1   1 -13    6.93    0.64
   2  -1   0   -0.01    0.01
  -2   1   0    0.00    0.01
  -2   1   0   -0.01    0.01
   2   1   0    0.03    0.01
   2  -1   0   -0.02    0.01
   2   1   0   -0.01    0.01
  -2  -1   0    0.00    0.01
   2   1   0   -0.01    0.01
  -2   1   0    0.00    0.01
   2  -1   1    0.20    0.03
   2   1  -1    0.13    0.04
   2   1   1    0.16    0.03
   2  -1  -1    0.11    0.03
  -2  -1   1    0.20    0.03
   2   1   1    0.13    0.03
  -2   1  -1    0.08    0.02
  -2   1   1    0.14    0.02
   2  -1   1    0.10    0.02
  -2   1  -1    0.16    0.03
   2  -1   1    0.10    0.03
  -2   1   1    0.13    0.03
   2  -1  -1    0.10    0.03
  -2   1   2    0.17    0.04
   2   1   2   -0.01    0.02
   2  -1   2    0.21    0.04
  -2   1  -2   -0.05    0.03
   2  -1  -2   -0.02    0.04
   2   1  -2    0.00    0.04
  -2  -1   2    0.15    0.04
  -2  -1  -2    0.03    0.02
  -2  -1  -2    0.01    0.03
   2  -1   2    0.03    0.03
  -2   1  -2    0.00    0.02
   2   1   2    0.11    0.04
   2   1  -3    0.09    0.05
  -2  -1   3    0.08    0.05
   2   1   3   -0.05    0.04
  -2  -1  -3    0.02    0.04
   2  -1   3    0.06    0.05
  -2   1  -3    0.08    0.05
   2  -1   3    0.02    0.03
   2   1   3    0.03    0.02
  -2   1   3    0.06    0.05
   2  -1  -3    0.10    0.06
   2  -1   4   -0.01    0.03
  -2  -1  -4    0.06    0.05
   2  -1   4    0.05    0.05
   2   1  -4    0.06    0.06
  -2   1  -4   -0.07    0.04
   2  -1  -4   -0.02    0.05
  -2   1   4   -0.03    0.05
   2   1   4    0.01    0.02
   2   1   4    0.08    0.06
  -2  -1   4   -0.01    0.05
   2   1  -5    0.07    0.07
  -2  -1  -5    0.01    0.06
   2  -1   5    0.05    0.04
   2  -1  -5    0.17    0.08
  -2   1   5    0.08    0.07
   2  -1   5    0.07    0.07
  -2   1  -5    0.17    0.08
   2   1   5    0.16    0.08
  -2  -1   5    0.04    0.06
   2   1   6    0.01    0.06
   2  -1   6    0.01    0.04
  -2   1  -6    0.06    0.07
  -2   1   6    0.01    0.07
  -2  -1   6   -0.05    0.06
  -2  -1  -6   -0.03    0.07
   2  -1   6    0.01    0.07
   2  -1  -6   -0.07    0.06
   2   1  -6    0.01    0.08
  -2   1   7    0.15    0.11
  -2  -1  -7    0.31    0.11
   2  -1  -7    0.26    0.11
   2   1   7    0.15    0.09
   2   1  -7    0.24    0.11
  -2  -1   7    0.32    0.12
   2  -1   7    0.06    0.09
  -2   1  -7    0.08    0.10
   2  -1   8    0.12    0.10
  -2   1  -8   -0.04    0.09
   2   1  -8   -0.05    0.11
   2   1   8    0.05    0.09
  -2  -1   8    0.01    0.10
  -2   1   8    0.01    0.08
   2  -1  -8   -0.11    0.09
  -2  -1  -8    0.01    0.10
   2   1  -9    0.32    0.14
   2  -1   9    0.01    0.12
  -2  -1   9    0.07    0.13
   2   1   9    0.22    0.14
  -2  -1  -9    0.17    0.14
   2  -1  -9    0.06    0.13
  -2   1   9    0.37    0.15
  -2   1  -9    0.26    0.14
  -2  -1  10   -0.08    0.12
   2   1  10    0.24    0.14
  -2  -1 -10    0.22    0.15
  -2   1  10    0.21    0.15
  -2   1 -10    0.02    0.13
   2  -1  10   -0.24    0.11
   2   1 -10    0.02    0.14
   2  -1 -10    0.02    0.13
   2   1 -11    0.22    0.17
   2  -1 -11    0.34    0.19
  -2   1 -11    0.19    0.17
   2   1  11    0.33    0.16
  -2   1  11   -0.21    0.13
   2  -1  11    0.09    0.16
  -2  -1 -11    0.19    0.16
  -2  -1  11    0.14    0.15
  -2  -1  12    0.10    0.17
  -2   1  12    0.17    0.18
  -2   1 -12    0.08    0.16
   2   1 -12    0.12    0.17
   2  -1  12    0.03    0.17
  -2  -1 -12    0.11    0.17
   2  -1 -12   -0.06    0.17
   2   1  12    0.13    0.16
   2   1 -13    0.04    0.18
  -2   1  13    0.42    0.26
   2  -1 -13    0.02    0.20
  -2  -1 -13    0.31    0.22
  -2   1 -13    0.29    0.23
   2   1  13   -0.08    0.23
   2  -1  13    0.23    0.19
  -2  -1  13    0.26    0.19
  -3  -1   0    0.03    0.01
   3  -1   0    0.02    0.03
   3   1   0   -0.02    0.02
  -3  -1   0    0.01    0.02
  -3   1   0    0.02    0.02
   3   1   0    0.00    0.02
  -3   1   0    0.00    0.02
   3  -1   0    0.02    0.02
  -3   1   0   -0.02    0.02
  -3  -1   1  250.81    9.63
  -3   1  -1  251.55    9.63
   3   1  -1  251.53   10.30
  -3   1   1  257.40    9.90
   3  -1  -1  258.63   10.62
  -3   1  -1  245.25    9.89
  -3   1  -1  247.99   10.34
   3  -1  -1  253.76   10.30
  -3  -1  -1  250.00    9.63
  -3  -1  -1  253.56   10.30
   3  -1   1  253.58   10.62
   3   1   1  259.56   10.62
  -3   1   1  248.29    9.63
   3  -1   1  254.44   10.34
  -3  -1  -2    0.00    0.02
   3  -1   2    0.00    0.03
   3  -1  -2    0.02    0.05
   3   1   2    0.06    0.03
  -3   1   2    0.03    0.04
  -3   1  -2   -0.01    0.03
   3   1  -2    0.02    0.04
  -3   1   2    0.03    0.03
   3   1   2    0.00    0.04
  -3   1  -2    0.02    0.03
   3  -1   2    0.01    0.03
  -3  -1   2    0.06    0.04
  -3  -1   3   44.66    1.83
  -3   1   3   46.31    1.84
  -3  -1  -3   47.36    1.95
   3   1   3   47.35    1.98
   3  -1   3   46.02    1.83
   3  -1   3   47.09    1.99
   3   1   3   48.35    1.84
   3   1  -3   46.32    1.96
  -3   1  -3   45.94    1.88
   3  -1  -3   46.20    1.96
   3  -1   4   -0.05    0.04
  -3   1  -4   -0.04    0.04
  -3   1   4    0.04    0.05
   3   1  -4   -0.06    0.05
  -3  -1   4    0.04    0.05
   3   1   4    0.03    0.03
  -3  -1  -4    0.03    0.05
   3  -1   4    0.03    0.03
   3   1   4   -0.01    0.04
   3  -1  -4   -0.10    0.05
   3  -1  -5   40.32    1.77
   3  -1   5   40.23    1.65
  -3   1   5   40.84    1.66
  -3  -1   5   40.00    1.66
   3   1  -5   39.82    1.77
  -3  -1  -5   41.50    1.75
   3  -1   5   42.14    1.75
  -3   1  -5   41.02    1.75
   3   1   5   40.74    1.65
   3   1   5   41.09    1.73
  -3  -1  -6    0.03    0.07
  -3   1  -6   -0.01    0.07
   3  -1   6    0.03    0.07
   3  -1   6   -0.03    0.04
  -3  -1   6    0.02    0.06
   3  -1  -6   -0.02    0.06
   3   1   6    0.13    0.08
   3   1  -6    0.08    0.07
  -3   1   6    0.09    0.08
  -3   1  -7   42.11    1.80
  -3   1   7   41.55    1.71
   3   1   7   39.66    1.70
  -3  -1  -7   40.66    1.80
   3   1  -7   42.15    1.83
  -3  -1   7   39.38    1.70
   3  -1  -7   41.10    1.82
   3  -1   7   40.76    1.70
   3   1  -8   -0.09    0.09
   3   1   8    0.24    0.11
   3  -1  -8   -0.06    0.09
  -3   1   8   -0.01    0.09
   3  -1   8    0.11    0.11
  -3   1  -8   -0.19    0.09
  -3  -1   8    0.09    0.11
  -3  -1  -8    0.09    0.11
  -3   1  -9    8.83    0.52
   3  -1   9    7.55    0.50
  -3  -1  -9    9.84    0.54
   3   1  -9    9.07    0.55
   3  -1  -9    8.63    0.53
  -3  -1   9    8.53    0.52
   3   1   9    7.93    0.50
  -3   1   9    8.58    0.51
  -3   1 -10    0.15    0.14
   3   1  10    0.11    0.12
  -3   1  10    0.05    0.11
  -3  -1  10   -0.15    0.11
  -3  -1 -10   -0.04    0.13
   3   1 -10   -0.02    0.12
   3  -1  10   -0.06    0.12
   3  -1 -10   -0.07    0.13
   3   1 -11   18.55    1.02
  -3   1 -11   20.38    1.02
   3  -1  11   20.48    0.99
  -3  -1  11   20.46    0.99
  -3   1  11   17.81    0.96
  -3  -1 -11   19.22    1.01
   3  -1 -11   17.61    1.01
   3   1  11   17.20    0.95
  -3   1  12    0.11    0.17
   3  -1  12   -0.01    0.15
   3   1 -12   -0.02    0.17
  -3   1 -12   -0.21    0.17
  -3  -1  12    0.10    0.18
   3  -1 -12   -0.18    0.17
  -3  -1 -12    0.45    0.21
   3   1  12    0.25    0.18
   3  -1 -13    5.36    0.55
  -3  -1 -13    6.20    0.57
   3   1  13    5.01    0.55
  -3  -1  13    5.27    0.53
   3  -1  13    6.08    0.56
  -3   1 -13    5.66    0.56
   3   1 -13    5.55    0.57
  -3   1  13    5.16    0.56
  -4  -1   0    0.11    0.03
  -4  -1   0    0.01    0.02
   4   1   0    0.09    0.03
   4  -1   0   -0.05    0.03
  -4   1   0    0.07    0.03
   4   1   0    0.10    0.03
   4  -1   0   -0.01    0.02
  -4   1   0   -0.02    0.02
  -4   1   1    0.16    0.04
  -4  -1   1    0.08    0.04
  -4   1   1    0.10    0.03
   4  -1  -1    0.06    0.04
  -4  -1   1    0.08    0.02
   4   1   1    0.20    0.04
   4   1  -1    0.12    0.04
   4   1  -1    0.13    0.02
  -4   1  -1    0.09    0.03
  -4  -1  -1    0.21    0.04
   4  -1  -1    0.21    0.04
   4  -1   1    0.14    0.02
  -4  -1  -1    0.14    0.03
  -4   1  -1    0.12    0.02
  -4  -1  -1    0.16    0.04
  -4   1  -1    0.23    0.05
   4  -1   1    0.18    0.04
  -4  -1  -2    0.00    0.03
  -4   1  -2   -0.07    0.04
   4  -1   2    0.15    0.05
  -4  -1   2   -0.03    0.02
   4   1  -2    0.00    0.05
  -4   1   2   -0.03    0.03
   4  -1  -2   -0.04    0.04
   4  -1  -2    0.02    0.05
   4   1   2   -0.01    0.03
   4   1   2    0.11    0.04
   4  -1   2   -0.03    0.03
  -4   1  -2    0.02    0.03
  -4   1   2    0.15    0.05
  -4  -1   2    0.12    0.04
  -4   1  -3   -0.01    0.03
  -4   1   3   -0.01    0.04
   4  -1   3   -0.01    0.04
   4  -1   3    0.07    0.04
  -4  -1  -3    0.02    0.03
  -4   1   3    0.08    0.04
   4   1  -3    0.01    0.05
   4  -1  -3   -0.02    0.04
  -4   1  -3    0.07    0.05
   4   1   3    0.05    0.03
   4   1   3    0.10    0.05
  -4  -1   3    0.10    0.05
  -4   1  -4   -0.03    0.04
   4   1   4   -0.03    0.03
   4  -1  -4   -0.05    0.06
   4  -1   4   -0.02    0.04
   4   1   4    0.25    0.07
   4  -1   4    0.22    0.06
  -4  -1   4    0.18    0.06
  -4  -1  -4    0.00    0.05
   4   1  -4   -0.10    0.05
  -4   1   4    0.12    0.06
  -4   1  -5   -0.04    0.06
   4   1  -5    0.06    0.07
  -4   1   5    0.05    0.06
  -4  -1   5    0.10    0.07
   4   1   5    0.04    0.03
  -4  -1  -5    0.01    0.05
   4   1   5   -0.04    0.05
   4  -1   5    0.15    0.07
   4  -1  -5    0.21    0.08
   4  -1   5    0.03    0.04
  -4  -1  -6    0.00    0.08
   4   1   6    0.02    0.03
  -4  -1   6    0.06    0.06
   4  -1   6    0.07    0.05
   4   1  -6   -0.08    0.07
  -4   1   6    0.23    0.09
   4   1   6    0.01    0.03
   4   1   6    0.07    0.07
  -4   1  -6   -0.03    0.06
   4  -1   6    0.09    0.07
   4  -1  -6    0.04    0.09
   4  -1   7   -0.02    0.08
   4   1   7   -0.19    0.07
   4  -1   7   -0.04    0.04
   4  -1  -7    0.07    0.08
  -4  -1   7    0.00    0.09
  -4   1  -7    0.02    0.08
  -4   1   7    0.12    0.10
   4   1  -7    0.04    0.08
   4  -1  -7    0.09    0.09
  -4  -1  -7   -0.09    0.07
   4  -1  -8   -0.04    0.12
   4  -1   8    0.12    0.11
   4   1   8    0.40    0.12
   4   1  -8   -0.16    0.12
  -4  -1   8    0.08    0.11
  -4   1  -8   -0.02    0.11
  -4   1   8    0.50    0.14
  -4  -1  -8    0.10    0.11
   4   1   9   -0.11    0.09
  -4  -1   9   -0.22    0.10
   4  -1  -9   -0.09    0.11
  -4   1  -9    0.14    0.12
   4  -1   9    0.15    0.12
  -4   1   9   -0.06    0.11
  -4  -1  -9   -0.17    0.09
   4   1  -9    0.12    0.13
  -4  -1 -10    0.02    0.14
  -4   1  10    0.02    0.12
  -4   1 -10   -0.05    0.14
   4   1 -10    0.13    0.13
  -4  -1  10    0.07    0.13
   4   1  10    0.21    0.14
   4  -1  10    0.17    0.14
   4  -1 -10   -0.07    0.13
   4  -1 -11    0.08    0.17
   4   1  11    0.17    0.16
  -4   1  11   -0.22    0.14
  -4  -1  11   -0.15    0.14
  -4  -1 -11   -0.11    0.14
   4  -1  11   -0.03    0.16
  -4   1 -11   -0.08    0.14
   4   1 -11   -0.09    0.15
   4  -1  12    0.14    0.17
  -4   1 -12    0.04    0.18
   4   1  12    0.33    0.19
   4   1 -12    0.20    0.20
   4  -1 -12    0.00    0.17
  -4   1  12    0.52    0.21
  -4  -1 -12    0.21    0.18
  -4  -1  12    0.05    0.17
  -4  -1  13    0.14    0.19
  -4  -1 -13   -0.06    0.20
  -4   1  13   -0.16    0.20
   4   1  13    0.29    0.25
   4   1 -13    0.36    0.23
  -4   1 -13   -0.10    0.19
   4  -1 -13    0.32    0.21
   4  -1  13   -0.08    0.16
   5  -1   0    0.00    0.04
   5  -1   0    0.05    0.03
   5   1   0    0.12    0.04
  -5   1   0    0.02    0.03
  -5  -1   0    0.11    0.04
  -5   1   0    0.00    0.03
   5   1   0    0.02    0.03
  -5  -1   0   -0.02    0.02
  -5   1   1  205.20    7.78
   5  -1   1  203.89    8.57
  -5  -1  -1  202.32    8.29
  -5   1  -1  199.30    7.77
   5   1   1  208.58    8.57
  -5  -1  -1  203.33    7.77
  -5   1  -1  196.64    7.98
  -5   1   1  208.07    7.97
   5  -1  -1  203.76    8.30
  -5  -1   1  205.62    7.78
   5  -1  -1  202.38    8.57
  -5  -1  -1  201.00    7.98
   5  -1   1  202.55    8.32
  -5   1  -1  203.29    8.33
  -5  -1   1  206.39    7.98
   5   1  -1  201.92    8.31
  -5  -1   2    0.00    0.02
  -5   1  -2    0.01    0.04
  -5   1   2    0.01    0.03
   5  -1  -2    0.03    0.05
  -5   1  -2    0.03    0.04
   5  -1  -2   -0.01    0.04
  -5   1   2    0.02    0.04
  -5  -1  -2   -0.02    0.03
  -5  -1   2   -0.02    0.03
  -5  -1  -2   -0.02    0.03
   5   1   2    0.01    0.03
  -5   1  -2    0.04    0.03
   5  -1   2   -0.05    0.03
  -5   1   3   94.06    3.64
  -5   1  -3   90.64    3.68
  -5  -1  -3   84.73    3.80
  -5   1  -3   92.45    3.79
   5  -1   3   92.67    3.58
   5   1   3   90.91    3.91
  -5  -1   3   94.79    3.63
  -5  -1   3   93.29    3.59
  -5   1   3   91.83    3.59
   5   1  -3   95.69    3.83
   5   1   3   92.99    3.58
   5  -1   3   92.28    3.92
   5  -1  -3   94.10    3.83
   5   1   4    0.06    0.06
  -5  -1   4   -0.01    0.05
  -5   1  -4    0.01    0.04
   5  -1   4   -0.04    0.05
  -5  -1  -4    0.02    0.05
   5  -1   4    0.00    0.04
   5   1   4   -0.03    0.03
   5   1  -4    0.04    0.06
  -5   1   4   -0.03    0.05
  -5   1   4   -0.02    0.04
   5  -1  -4    0.25    0.09
   5  -1  -5   11.40    0.60
  -5   1   5   11.75    0.56
  -5   1  -5   11.38    0.56
  -5  -1   5   12.12    0.56
   5   1   5   12.26    0.56
   5  -1   5   12.01    0.55
   5  -1   5   12.09    0.56
   5   1  -5   11.10    0.60
   5   1   5   12.68    0.54
  -5  -1  -5   11.84    0.57
   5  -1  -6   -0.07    0.07
   5   1  -6    0.04    0.09
  -5   1   6   -0.03    0.06
  -5   1  -6    0.00    0.06
   5  -1   6    0.06    0.05
  -5  -1   6   -0.12    0.05
   5  -1   6   -0.04    0.06
  -5  -1  -6    0.04    0.07
   5   1   6    0.04    0.04
   5   1   6    0.01    0.07
   5  -1  -7   32.00    1.38
  -5  -1  -7   32.13    1.39
   5   1  -7   31.95    1.42
  -5   1  -7   31.57    1.38
  -5   1   7   29.10    1.32
   5  -1   7   31.28    1.32
  -5  -1   7   30.13    1.33
   5  -1  -7   29.95    1.41
   5   1   7   29.00    1.31
   5  -1  -8   -0.14    0.09
   5  -1   8    0.01    0.09
  -5  -1   8   -0.07    0.10
  -5   1   8   -0.01    0.10
  -5   1  -8   -0.03    0.10
  -5  -1  -8   -0.02    0.09
   5   1  -8    0.06    0.13
   5   1   8    0.00    0.09
  -5   1  -9    7.14    0.44
   5   1   9    6.56    0.43
   5   1  -9    5.92    0.45
  -5   1   9    6.33    0.43
   5  -1   9    6.48    0.43
  -5  -1  -9    7.06    0.44
   5  -1  -9    6.30    0.45
  -5  -1   9    6.91    0.44
   5  -1 -10   -0.25    0.12
   5  -1  10   -0.03    0.13
   5   1  10    0.13    0.14
   5   1 -10    0.02    0.13
  -5  -1 -10    0.02    0.14
  -5   1 -10   -0.11    0.12
  -5   1  10   -0.16    0.11
  -5  -1  10    0.06    0.14
   5   1  11   11.65    0.69
  -5   1  11   12.87    0.72
   5   1 -11   11.14    0.72
   5  -1  11   12.33    0.71
  -5  -1  11   12.30    0.71
   5  -1 -11   13.06    0.75
  -5  -1 -11   10.30    0.69
  -5   1 -11   12.57    0.72
  -5   1 -12   -0.05    0.17
   5  -1 -12   -0.09    0.17
  -5  -1  12    0.28    0.19
  -5   1  12    0.16    0.17
   5   1 -12   -0.16    0.17
  -5  -1 -12    0.06    0.18
   5   1  12    0.17    0.19
   5  -1  12    0.12    0.17
   5   1 -13    0.51    0.23
  -5  -1 -13    0.60    0.24
   5   1  13    0.28    0.26
   5  -1 -13    0.65    0.24
  -5  -1  13    0.41    0.21
  -5   1  13    0.03    0.22
   5  -1  13    0.52    0.21
  -6  -1   0   -0.01    0.03
   6  -1   0    0.02    0.03
  -6   1   0    0.01    0.04
   6   1   0    0.04    0.04
  -6  -1   0    0.03    0.03
  -6   1   0    0.00    0.03
   6  -1   0   -0.02    0.04
   6   1   0    0.02    0.03
   6   1   1    0.02    0.04
   6  -1   1    0.05    0.02
  -6  -1  -1    0.13    0.04
  -6   1  -1    0.01    0.04
  -6  -1  -1    0.03    0.03
  -6  -1   1    0.06    0.03
  -6  -1  -1    0.03    0.04
   6  -1  -1   -0.02    0.05
  -6  -1   1    0.08    0.04
   6  -1   1    0.17    0.05
   6   1  -1    0.06    0.04
  -6   1   1    0.02    0.04
   6  -1  -1   -0.06    0.04
  -6   1   1    0.00    0.03
  -6   1  -1   -0.01    0.04
  -6   1  -2    0.03    0.05
   6  -1   2    0.05    0.05
  -6  -1   2    0.08    0.04
  -6  -1  -2   -0.04    0.03
  -6   1  -2    0.14    0.05
  -6   1   2    0.01    0.04
  -6  -1   2    0.00    0.02
   6   1   2   -0.04    0.03
  -6   1   2    0.00    0.03
  -6  -1  -2    0.08    0.05
  -6   1  -2   -0.03    0.02
   6  -1  -2   -0.07    0.04
   6  -1  -2    0.01    0.05
   6   1  -2   -0.01    0.05
   6  -1  -3   -0.03    0.05
  -6  -1   3    0.05    0.03
   6   1   3    0.13    0.06
   6  -1  -3    0.06    0.06
  -6   1  -3    0.04    0.04
   6   1  -3   -0.12    0.05
  -6   1  -3    0.06    0.05
   6   1   3    0.02    0.04
   6  -1   3   -0.03    0.04
   6  -1   3    0.00    0.05
  -6   1   3    0.08    0.05
  -6  -1  -3    0.12    0.05
  -6   1   3    0.07    0.04
  -6  -1   3    0.13    0.06
   6   1   4    0.06    0.04
  -6   1   4    0.05    0.04
  -6   1  -4    0.03    0.05
   6   1  -4    0.00    0.06
  -6  -1   4    0.01    0.03
   6  -1   4    0.00    0.05
   6  -1  -4   -0.01    0.07
   6  -1   4   -0.03    0.04
   6  -1  -4   -0.03    0.05
  -6   1   4    0.11    0.06
   6   1   4    0.07    0.06
  -6  -1   4    0.14    0.07
  -6  -1  -4    0.05    0.04
   6   1   5    0.03    0.05
   6  -1  -5    0.08    0.07
  -6   1  -5   -0.02    0.04
   6  -1  -5    0.31    0.10
   6   1   5    0.12    0.07
  -6  -1   5    0.04    0.05
  -6  -1   5    0.01    0.06
   6  -1   5    0.07    0.05
   6   1  -5    0.04    0.09
  -6   1   5    0.01    0.05
  -6   1   5   -0.01    0.06
   6  -1   5    0.04    0.07
  -6  -1  -5    0.12    0.07
   6   1  -6    0.00    0.08
   6  -1   6   -0.05    0.05
  -6   1   6    0.08    0.08
   6  -1  -6    0.06    0.09
  -6  -1   6    0.09    0.09
   6  -1   6    0.10    0.08
  -6  -1  -6    0.09    0.07
  -6   1   6   -0.02    0.06
   6   1   6   -0.02    0.04
  -6   1  -6   -0.12    0.05
   6   1   6    0.08    0.08
   6  -1  -6   -0.01    0.07
  -6   1   7    0.10    0.10
   6  -1  -7    0.26    0.10
   6  -1  -7    0.09    0.10
   6   1   7    0.11    0.10
   6  -1   7    0.04    0.09
   6   1  -7    0.22    0.13
  -6   1   7    0.02    0.08
  -6  -1  -7    0.20    0.09
  -6   1  -7    0.01    0.09
  -6  -1   7    0.17    0.11
   6  -1  -8    0.22    0.13
  -6  -1  -8    0.05    0.11
   6  -1   8   -0.04    0.09
   6   1  -8   -0.02    0.09
   6   1   8    0.06    0.11
  -6   1  -8    0.04    0.10
  -6   1   8   -0.01    0.08
  -6   1   8    0.03    0.10
  -6  -1   8    0.11    0.11
  -6  -1   9    0.09    0.14
  -6   1  -9    0.23    0.14
   6  -1  -9    0.32    0.16
   6  -1   9    0.24    0.15
  -6  -1  -9    0.14    0.12
  -6   1   9    0.09    0.12
   6   1   9   -0.08    0.12
   6   1  -9    0.15    0.14
   6  -1 -10   -0.23    0.13
   6  -1  10   -0.07    0.12
  -6  -1 -10   -0.03    0.13
   6   1 -10   -0.03    0.13
  -6   1 -10    0.17    0.14
  -6   1  10    0.19    0.15
   6   1  10    0.11    0.14
  -6  -1  10    0.30    0.15
  -6   1  11    0.10    0.17
   6  -1 -11    0.36    0.19
  -6  -1 -11    0.51    0.18
  -6  -1  11    0.33    0.17
   6   1  11    0.30    0.18
   6  -1  11    0.72    0.20
   6   1 -11    0.20    0.19
  -6   1 -11    0.37    0.17
   6  -1 -12   -0.07    0.16
   6   1  12    0.12    0.19
  -6  -1  12   -0.12    0.16
   6   1 -12   -0.31    0.15
  -6   1  12    0.18    0.19
  -6  -1 -12    0.23    0.18
   6  -1  12   -0.20    0.14
   6   1 -13    0.29    0.21
   7   1   0   -0.04    0.04
  -7   1   0    0.14    0.05
   7  -1   0    0.13    0.05
  -7  -1   0   -0.03    0.03
   7   1   0    0.02    0.04
  -7   1   0    0.02    0.03
  -7  -1   0    0.05    0.04
   7  -1   0    0.02    0.03
  -7  -1  -1  131.40    5.09
  -7  -1   1  139.32    5.20
   7  -1  -1  130.23    5.43
  -7  -1  -1  132.09    5.41
   7   1   1  136.45    5.62
  -7   1   1  134.10    5.10
   7  -1   1  134.56    5.62
   7  -1  -1  128.05    5.62
  -7  -1  -1  126.81    5.22
   7  -1   1  136.32    5.42
   7   1  -1  129.00    5.43
  -7  -1   1  134.07    5.10
  -7   1  -1  128.53    5.23
  -7   1   1  133.16    5.21
  -7   1  -1  133.45    5.10
   7   1   2   -0.01    0.04
  -7  -1  -2    0.02    0.04
  -7   1   2    0.06    0.05
  -7  -1   2    0.03    0.03
  -7  -1   2    0.01    0.04
  -7   1   2    0.00    0.03
  -7  -1  -2    0.04    0.03
  -7   1  -2    0.02    0.05
  -7   1  -2   -0.06    0.04
  -7   1  -2    0.03    0.03
  -7  -1  -2    0.05    0.04
   7  -1  -2    0.00    0.05
   7   1  -2    0.00    0.05
   7  -1   2   -0.01    0.04
   7  -1  -2    0.00    0.05
  -7  -1  -3  200.24    8.32
   7  -1  -3  202.65    8.62
  -7   1  -3  201.60    8.04
  -7   1   3  211.07    7.99
   7   1   3  203.08    7.82
   7   1  -3  203.89    8.37
   7  -1   3  203.25    7.82
   7  -1  -3  200.53    8.36
   7  -1   3  202.65    8.60
  -7   1  -3  202.62    8.32
  -7   1   3  203.95    7.83
  -7  -1   3  208.56    7.99
   7   1   3  202.26    8.59
  -7  -1   3  206.78    7.83
  -7   1  -4    0.02    0.04
   7  -1   4    0.01    0.05
  -7   1  -4   -0.03    0.06
   7   1  -4   -0.06    0.05
  -7   1   4    0.03    0.04
  -7  -1  -4    0.02    0.05
  -7   1   4    0.04    0.06
   7  -1  -4   -0.02    0.07
   7  -1   4    0.02    0.06
   7   1   4   -0.05    0.05
   7  -1  -4   -0.06    0.06
   7   1   4    0.02    0.04
  -7  -1   4   -0.04    0.05
  -7  -1   4   -0.03    0.04
   7   1   5   56.64    2.40
  -7   1  -5   58.93    2.36
  -7   1   5   58.14    2.25
  -7  -1   5   53.90    2.25
   7  -1   5   56.90    2.41
  -7  -1   5   56.40    2.23
   7   1   5   55.20    2.25
   7  -1   5   52.80    2.24
  -7   1   5   55.57    2.26
   7   1  -5   55.72    2.41
   7  -1  -5   56.35    2.41
  -7  -1   6    0.06    0.06
  -7   1   6    0.06    0.09
   7   1   6   -0.07    0.06
   7  -1   6   -0.09    0.07
  -7  -1  -6    0.00    0.07
  -7   1   6   -0.01    0.06
   7  -1  -6   -0.07    0.08
   7  -1  -6   -0.01    0.09
   7  -1   6    0.01    0.05
   7   1   6   -0.07    0.05
  -7   1  -6   -0.04    0.05
   7   1  -6   -0.14    0.08
  -7  -1   6    0.12    0.09
  -7  -1  -7   11.41    0.56
  -7   1  -7   10.52    0.55
   7  -1   7    8.85    0.53
   7   1   7    9.86    0.54
   7   1  -7   11.58    0.61
   7  -1  -7   10.98    0.55
  -7  -1   7   10.41    0.49
   7  -1  -7   11.02    0.60
  -7   1   7   10.17    0.55
  -7  -1   7   10.00    0.55
  -7   1   7   10.29    0.50
  -7  -1  -8    0.11    0.10
   7   1   8   -0.04    0.09
  -7   1   8   -0.06    0.09
   7  -1   8    0.08    0.11
   7   1  -8    0.01    0.10
  -7  -1   8   -0.06    0.09
   7  -1  -8   -0.05    0.12
  -7   1  -8    0.02    0.09
  -7  -1   9   35.42    1.43
   7  -1   9   31.41    1.40
   7  -1  -9   28.98    1.48
  -7  -1  -9   31.77    1.45
   7   1  -9   29.40    1.48
  -7   1  -9   32.20    1.45
   7   1   9   29.27    1.38
  -7   1   9   31.71    1.41
  -7   1  10    0.06    0.14
  -7  -1 -10    0.05    0.12
   7  -1 -10   -0.09    0.13
   7   1 -10   -0.07    0.12
   7  -1  10    0.01    0.12
  -7  -1  10   -0.15    0.13
   7   1  10   -0.14    0.12
  -7   1 -10    0.06    0.13
  -7  -1  11   11.62    0.69
  -7  -1 -11   12.99    0.71
   7   1 -11   12.36    0.75
  -7   1 -11   11.68    0.69
   7  -1  11   10.98    0.68
   7   1  11   10.71    0.68
  -7   1  11   11.75    0.69
   7  -1 -11   11.63    0.73
   7   1 -12   -0.01    0.17
   7   1  12   -0.08    0.19
  -7  -1  12    0.01    0.15
   7  -1 -12    0.08    0.18
  -7   1  12   -0.02    0.19
   7  -1  12   -0.28    0.14
   8   1   0    0.04    0.04
  -8   1   0    0.18    0.05
  -8  -1   0    0.06    0.03
  -8  -1   0    0.20    0.05
  -8   1   0    0.00    0.03
   8  -1   0   -0.01    0.03
   8   1   0   -0.02    0.05
   8  -1   0   -0.02    0.05
   8  -1   1    0.04    0.03
  -8  -1   1    0.04    0.03
  -8  -1   1    0.00    0.04
   8   1   1    0.12    0.04
  -8   1  -1    0.09    0.05
  -8  -1  -1    0.09    0.05
   8   1   1    0.00    0.04
   8   1  -1    0.15    0.07
  -8   1   1    0.00    0.04
  -8   1  -1    0.02    0.04
   8  -1  -1    0.13    0.06
   8   1   1    0.10    0.06
   8  -1   1    0.03    0.05
   8   1  -1    0.01    0.05
  -8   1   1    0.05    0.04
  -8  -1  -1    0.09    0.05
   8  -1  -1    0.10    0.05
  -8  -1   2    0.30    0.07
  -8   1   2    0.22    0.06
  -8   1  -2    0.24    0.06
  -8  -1  -2    0.04    0.05
   8  -1   2   -0.05    0.06
  -8  -1  -2    0.20    0.06
  -8   1  -2    0.08    0.06
  -8   1   2    0.11    0.04
   8   1   2    0.03    0.06
   8  -1  -2    0.01    0.06
  -8   1  -2   -0.02    0.03
  -8  -1   2    0.01    0.03
   8   1  -2    0.02    0.06
   8  -1  -2   -0.05    0.06
  -8   1   3    0.02    0.04
  -8   1  -3    0.05    0.06
   8   1  -3    0.13    0.07
  -8   1  -3    0.02    0.04
  -8   1  -3   -0.01    0.04
  -8  -1   3    0.05    0.06
  -8   1   3   -0.02    0.05
   8   1   3   -0.05    0.06
  -8  -1  -3    0.15    0.06
  -8  -1  -3    0.08    0.04
  -8  -1   3   -0.02    0.03
   8  -1   3    0.01    0.06
   8  -1   3    0.02    0.05
   8  -1  -3    0.08    0.07
   8   1   3   -0.01    0.04
   8  -1  -3    0.07    0.07
   8   1  -4   -0.10    0.08
  -8  -1  -4    0.12    0.07
   8  -1  -4   -0.04    0.08
  -8   1  -4    0.10    0.06
   8   1   4    0.19    0.07
  -8  -1   4    0.17    0.04
  -8   1   4    0.15    0.07
  -8   1   4    0.08    0.05
  -8   1  -4    0.08    0.06
  -8  -1   4    0.45    0.09
   8  -1   4    0.01    0.06
   8  -1   4    0.28    0.08
   8   1   4    0.80    0.11
   8  -1  -4   -0.04    0.07
   8   1  -5    0.03    0.08
  -8   1   5    0.02    0.06
   8  -1  -5    0.21    0.09
  -8   1   5    0.08    0.07
  -8  -1   5    0.00    0.07
  -8   1  -5    0.12    0.06
   8   1   5   -0.09    0.06
   8  -1  -5    0.12    0.09
   8  -1   5    0.01    0.07
   8  -1   5   -0.01    0.06
  -8  -1   5    0.03    0.05
  -8  -1  -5    0.11    0.06
   8   1   5    0.03    0.05
   8   1   6    0.19    0.10
   8  -1   6    0.28    0.11
  -8   1  -6    0.00    0.08
   8  -1   6    0.07    0.07
   8  -1  -6    0.03    0.12
   8   1   6    0.02    0.06
  -8   1   6    0.26    0.10
  -8   1   6    0.15    0.08
  -8  -1   6    0.13    0.09
  -8  -1  -6   -0.03    0.05
   8   1  -6    0.16    0.11
  -8  -1   6    0.12    0.07
   8  -1  -6   -0.13    0.08
   8   1   7   -0.03    0.09
   8  -1  -7    0.02    0.10
  -8   1  -7    0.01    0.06
   8   1  -7    0.02    0.10
   8  -1   7    0.07    0.09
  -8  -1  -7    0.06    0.08
  -8  -1   7   -0.05    0.10
   8  -1  -7    0.02    0.10
  -8   1   7    0.02    0.09
  -8   1  -8    0.16    0.11
   8  -1   8   -0.01    0.11
   8   1   8    0.27    0.12
  -8  -1  -8    0.13    0.10
  -8   1   8    0.16    0.12
   8   1  -8   -0.23    0.11
  -8  -1   8    0.14    0.12
   8  -1  -8    0.04    0.12
  -8  -1   9   -0.05    0.11
  -8  -1  -9    0.02    0.12
   8   1  -9    0.01    0.13
   8   1   9   -0.04    0.10
  -8   1   9    0.11    0.13
   8  -1   9    0.00    0.12
  -8   1  -9   -0.17    0.11
   8  -1  -9    0.02    0.14
   8   1 -10   -0.18    0.13
  -8   1 -10    0.15    0.15
  -8  -1 -10    0.03    0.15
   8  -1  10    0.17    0.15
  -8  -1  10    0.26    0.15
   8   1  10    0.05    0.14
  -8   1  10    0.42    0.17
   8  -1 -10    0.08    0.15
   8   1  11    0.18    0.17
   8   1 -11    0.13    0.16
   8  -1  11   -0.06    0.15
   8  -1 -11   -0.03    0.14
  -8  -1  11   -0.16    0.12
  -8   1  11    0.10    0.14
   8  -1  12    0.15    0.19
  -8   1  12    0.42    0.22
   8   1  12   -0.01    0.18
   8   1 -12   -0.09    0.17
   8  -1 -12    0.45    0.21
  -8  -1  12    0.03    0.18
  -9   1   0    0.01    0.03
   9  -1   0   -0.02    0.05
  -9  -1   0    0.04    0.04
  -9  -1   0    0.01    0.04
   9  -1   0   -0.02    0.04
   9   1   0    0.04    0.04
   9   1   0    0.05    0.05
  -9   1   0    0.05    0.04
   9  -1   1   28.44    1.19
  -9  -1   1   29.09    1.16
  -9   1   1   28.69    1.17
  -9  -1  -1   29.21    1.19
   9   1   1   27.58    1.20
   9   1  -1   29.04    1.30
   9   1   1   27.81    1.28
   9  -1  -1   30.35    1.23
   9  -1   1   28.77    1.29
   9   1   1   27.48    1.09
   9   1  -1   29.81    1.23
  -9   1  -1   28.60    1.17
   9  -1  -1   28.74    1.29
  -9   1   1   28.74    1.17
  -9  -1  -1   28.79    1.17
  -9  -1   1   28.16    1.17
  -9   1  -1   28.99    1.19
  -9  -1  -2   -0.03    0.04
   9   1  -2   -0.04    0.05
  -9  -1  -2    0.06    0.05
  -9   1  -2   -0.07    0.04
   9   1   2   -0.01    0.05
  -9  -1   2    0.04    0.03
  -9   1   2    0.03    0.05
  -9   1  -2    0.03    0.03
  -9   1   2   -0.02    0.04
  -9  -1   2   -0.06    0.04
   9  -1  -2   -0.03    0.05
   9   1  -2   -0.01    0.06
   9  -1   2   -0.04    0.04
  -9   1  -2   -0.04    0.04
   9  -1  -2    0.00    0.05
  -9  -1  -2   -0.04    0.03
   9   1   3   19.64    0.88
  -9   1   3   19.47    0.83
   9  -1  -3   19.81    0.90
  -9   1  -3   18.28    0.81
  -9   1  -3   17.80    0.84
   9   1  -3   18.87    0.87
   9  -1   3   19.71    0.88
  -9  -1   3   19.18    0.82
  -9   1  -3   18.83    0.81
  -9  -1  -3   18.58    0.82
  -9  -1   3   19.34    0.77
  -9   1   3   19.82    0.79
   9  -1  -3   18.28    0.86
  -9  -1  -3   18.73    0.81
   9  -1  -4    0.07    0.08
  -9  -1  -4   -0.04    0.05
  -9   1   4   -0.04    0.06
   9  -1  -4   -0.11    0.07
  -9  -1   4    0.00    0.03
   9   1   4   -0.08    0.05
   9   1   4    0.02    0.07
  -9   1  -4   -0.03    0.04
   9  -1   4    0.01    0.06
  -9  -1   4   -0.05    0.06
  -9   1  -4    0.06    0.07
  -9   1   4   -0.02    0.05
   9  -1   4   -0.02    0.06
   9   1  -4    0.03    0.08
   9   1   5   26.20    1.12
  -9   1   5   26.69    1.03
   9   1  -5   23.72    1.14
   9   1   5   22.49    1.06
   9  -1   5   26.41    1.13
   9  -1  -5   26.12    1.16
   9  -1   5   22.10    1.06
  -9  -1   5   26.79    1.01
  -9   1   5   24.27    1.07
   9  -1  -5   23.86    1.14
  -9   1  -5   24.95    1.08
  -9  -1   5   22.51    1.06
  -9  -1  -5   26.46    1.09
  -9   1   6   -0.04    0.07
   9  -1  -6    0.04    0.11
   9   1   6    0.04    0.06
  -9   1  -6    0.00    0.06
  -9   1   6   -0.05    0.06
  -9  -1  -6    0.10    0.07
   9  -1   6    0.05    0.08
   9   1  -6    0.08    0.10
   9   1   6   -0.03    0.08
   9  -1   6    0.02    0.07
  -9  -1   6    0.10    0.08
   9  -1  -6    0.04    0.08
  -9   1  -7   15.24    0.69
   9  -1  -7   14.90    0.75
  -9   1   7   13.48    0.69
   9  -1   7   12.81    0.68
   9   1  -7   13.34    0.74
  -9  -1   7   12.76    0.69
   9  -1  -7   14.83    0.72
   9   1   7   14.54    0.70
  -9   1   8   -0.04    0.11
   9   1  -8    0.00    0.11
  -9   1  -8    0.04    0.09
   9   1  -8   -0.09    0.10
   9  -1  -8    0.08    0.12
  -9  -1  -8    0.02    0.10
   9   1   8   -0.15    0.09
   9  -1   8    0.06    0.12
  -9  -1   8    0.10    0.12
   9  -1  -9    2.53    0.33
  -9  -1  -9    2.80    0.29
   9  -1   9    2.48    0.30
   9   1   9    3.75    0.35
  -9  -1   9    2.93    0.33
  -9   1   9    2.91    0.33
  -9   1  -9    1.95    0.26
   9   1  -9    2.70    0.33
   9   1 -10    0.17    0.15
  -9   1  10   -0.06    0.14
   9  -1 -10    0.01    0.16
   9   1  10    0.18    0.16
  -9  -1  10   -0.09    0.13
   9  -1  10    0.16    0.15
   9   1 -11    4.62    0.49
   9   1  11    4.21    0.45
  -9  -1  11    5.32    0.48
   9  -1 -11    3.60    0.43
   9  -1  11    4.59    0.46
  -9   1  11    4.05    0.44
   9   1 -12    0.11    0.20
  -9   1  12   -0.07    0.19
   9  -1  12    0.13    0.18
   9  -1 -12    0.13    0.17
   9   1  12    0.06    0.18
  -9  -1  12    0.27    0.18
 -10   1   0    0.04    0.04
 -10  -1   0   -0.06    0.04
  10  -1   0    0.04    0.04
  10   1   0    0.00    0.05
  10  -1   0    0.04    0.06
  10   1   0   -0.04    0.06
 -10  -1   0    0.20    0.06
 -10   1   0    0.14    0.05
 -10   1  -1    0.04    0.05
  10  -1   1    0.08    0.06
 -10  -1   1    0.03    0.05
  10   1  -1    0.06    0.05
  10   1   1    0.00    0.05
 -10   1   1    0.07    0.05
  10  -1   1    0.07    0.04
  10  -1  -1    0.11    0.05
 -10  -1   1    0.12    0.04
  10   1   1    0.02    0.04
  10  -1  -1    0.04    0.06
 -10  -1  -1    0.09    0.05
 -10   1  -1    0.00    0.05
  10   1   1    0.07    0.04
 -10   1   1    0.06    0.05
  10   1  -1    0.07    0.08
 -10  -1  -1    0.08    0.05
  10   1  -2    0.06    0.07
 -10  -1   2    0.04    0.04
  10   1  -2   -0.04    0.07
 -10  -1   2    0.23    0.06
 -10   1   2    0.09    0.05
  10  -1  -2   -0.06    0.06
  10  -1   2   -0.08    0.06
 -10  -1  -2    0.31    0.07
 -10   1  -2    0.18    0.06
 -10   1   2    0.16    0.06
 -10  -1  -2    0.09    0.04
 -10   1  -2    0.10    0.07
  10  -1  -2   -0.05    0.06
 -10  -1  -2   -0.09    0.06
  10   1   2    0.06    0.07
 -10  -1  -3    0.10    0.05
 -10   1  -3    0.15    0.07
  10  -1  -3    0.03    0.08
 -10  -1  -3    0.07    0.06
  10  -1   3    0.14    0.07
 -10   1   3   -0.02    0.05
 -10   1  -3    0.07    0.07
 -10   1  -3    0.05    0.04
 -10  -1   3    0.04    0.05
  10  -1  -3    0.09    0.07
  10   1   3    0.17    0.06
  10   1  -3    0.16    0.09
 -10  -1   3    0.05    0.04
  10   1  -3    0.07    0.07
 -10   1   3    0.07    0.05
  10   1   4    0.15    0.07
 -10   1  -4    0.10    0.05
 -10  -1   4    0.00    0.03
  10  -1   4    0.04    0.07
  10   1   4    0.00    0.06
 -10  -1   4   -0.01    0.05
  10   1  -4   -0.02    0.07
 -10   1   4    0.01    0.04
  10  -1  -4    0.01    0.07
 -10   1  -4    0.13    0.07
 -10   1   4    0.01    0.06
 -10  -1  -4    0.08    0.05
  10  -1   4   -0.06    0.05
  10  -1  -4   -0.06    0.07
  10  -1  -5    0.12    0.09
 -10   1  -5    0.29    0.07
  10  -1   5    0.13    0.07
  10   1   5    0.08    0.08
 -10  -1  -5    0.13    0.07
  10  -1   5   -0.10    0.06
 -10  -1   5    0.17    0.10
  10  -1  -5    0.28    0.11
  10   1   5    0.22    0.07
  10   1  -5    0.29    0.11
 -10   1   5    0.20    0.10
 -10   1   5    0.13    0.06
 -10   1  -6   -0.03    0.06
  10  -1   6    0.00    0.06
 -10   1   6    0.10    0.09
 -10  -1  -6    0.09    0.07
  10   1   6    0.06    0.10
  10   1  -6    0.02    0.09
  10   1   6    0.03    0.07
  10  -1  -6   -0.04    0.09
  10   1  -6   -0.06    0.10
  10  -1   6    0.08    0.10
  10  -1  -6   -0.03    0.10
 -10  -1   6   -0.12    0.08
 -10  -1   7    0.04    0.10
  10  -1  -7    0.09    0.12
  10   1   7    0.07    0.11
  10   1  -7    0.15    0.12
 -10  -1  -7    0.15    0.10
 -10   1  -7    0.01    0.09
 -10   1   7    0.11    0.11
  10   1  -7    0.09    0.12
  10  -1  -7   -0.05    0.08
  10  -1   7    0.19    0.12
 -10  -1  -8   -0.01    0.10
  10  -1  -8    0.04    0.12
  10   1   8    0.19    0.12
  10   1  -8   -0.14    0.11
 -10  -1   8    0.19    0.12
 -10   1  -8   -0.03    0.10
  10   1  -8    0.09    0.10
  10  -1   8    0.00    0.11
 -10   1   8    0.10    0.12
 -10  -1   9    0.13    0.14
  10   1  -9    0.44    0.18
  10  -1  -9    0.04    0.15
 -10   1   9    0.17    0.13
  10   1   9    0.19    0.15
  10  -1   9    0.12    0.13
  10   1  10   -0.14    0.14
  10   1 -10    0.02    0.15
 -10   1  10    0.18    0.15
 -10  -1  10    0.06    0.15
  10  -1  10    0.00    0.15
  10  -1 -10    0.18    0.17
  10   1  11    0.05    0.15
  10  -1 -11   -0.02    0.18
  10  -1  11    0.05    0.17
  10   1 -11    0.33    0.21
 -10  -1  11    0.27    0.18
 -10   1  11    0.39    0.19
  10   1 -12   -0.01    0.17
 -10   1  12   -0.11    0.19
  10   1  12   -0.04    0.20
 -10  -1  12    0.04    0.15
  10  -1  12    0.22    0.17
  10  -1 -12   -0.07    0.15
 -11  -1   0    0.04    0.04
 -11   1   0    0.09    0.05
  11   1   0    0.03    0.06
  11  -1   0   -0.02    0.05
  11   1   0    0.04    0.05
  11  -1   0   -0.03    0.04
 -11  -1   0   -0.04    0.05
 -11   1   0    0.08    0.04
 -11  -1   1  135.62    5.34
 -11  -1  -1  139.90    5.47
 -11   1  -1  139.20    5.47
 -11  -1   1  140.68    5.44
 -11   1   1  137.07    5.45
  11  -1   1  139.45    5.64
 -11   1  -1  137.44    5.34
  11  -1  -1  136.22    5.89
  11  -1  -1  138.69    5.67
 -11   1   1  135.81    5.34
  11   1  -1  135.59    5.90
  11   1   1  140.53    5.66
 -11  -1  -1  140.31    5.34
  11  -1   1  136.19    5.89
  11   1  -1  138.03    5.68
  11   1   1  138.80    5.89
  11   1   2    0.10    0.06
 -11  -1  -2    0.09    0.06
 -11   1  -2    0.08    0.06
 -11  -1   2   -0.05    0.04
  11  -1  -2    0.12    0.08
 -11  -1   2    0.05    0.06
  11   1  -2   -0.03    0.06
  11   1  -2   -0.03    0.07
 -11   1   2   -0.09    0.05
  11  -1   2    0.03    0.03
  11  -1   2   -0.04    0.03
  11  -1  -2    0.12    0.07
 -11  -1  -2   -0.03    0.04
 -11   1  -2   -0.06    0.05
  11  -1   2    0.00    0.06
 -11   1   2    0.07    0.05
 -11  -1  -2    0.03    0.06
 -11   1   3   65.84    2.61
 -11  -1  -3   67.83    2.71
  11  -1  -3   64.68    2.77
 -11   1  -3   66.49    2.68
  11  -1   3   64.75    2.85
 -11   1  -3   67.97    2.70
 -11  -1   3   64.70    2.61
  11   1  -3   63.92    2.87
 -11  -1  -3   65.91    2.60
 -11  -1   3   65.69    2.59
  11   1   3   63.54    2.84
 -11   1   3   66.45    2.61
  11  -1  -3   63.46    2.87
 -11   1  -3   66.37    2.60
  11   1  -3   66.15    2.77
 -11   1   4   -0.08    0.06
 -11   1  -4    0.00    0.05
  11  -1  -4    0.01    0.08
  11  -1  -4    0.05    0.08
  11   1   4   -0.05    0.06
 -11  -1  -4   -0.01    0.05
 -11   1   4   -0.01    0.04
  11  -1   4   -0.01    0.06
  11   1  -4    0.09    0.09
 -11  -1   4    0.03    0.07
 -11  -1   4    0.03    0.03
  11   1   4   -0.02    0.05
  11  -1   4    0.02    0.06
  11   1  -4    0.06    0.08
 -11   1  -4   -0.06    0.06
  11  -1  -5   24.56    1.20
 -11   1   5   25.94    1.12
  11   1  -5   25.95    1.21
 -11   1  -5   26.10    1.10
  11   1   5   27.34    1.12
 -11  -1   5   24.67    1.11
  11  -1   5   23.78    1.10
  11   1  -5   24.34    1.18
  11   1   5   26.03    1.16
  11  -1   5   23.95    1.16
 -11  -1  -5   27.85    1.12
  11   1  -6   -0.03    0.09
  11  -1   6   -0.09    0.09
  11  -1  -6    0.06    0.10
 -11  -1  -6    0.07    0.07
  11   1   6    0.06    0.08
  11   1   6    0.09    0.10
  11  -1   6    0.05    0.08
 -11  -1   6   -0.02    0.08
 -11   1  -6    0.02    0.07
 -11   1   6   -0.03    0.08
  11   1  -6   -0.06    0.09
  11  -1  -6    0.00    0.10
  11  -1  -7   50.24    2.50
  11   1  -7   55.85    2.49
  11  -1   7   58.47    2.34
  11   1   7   56.37    2.33
 -11   1   7   55.78    2.34
 -11  -1   7   57.72    2.35
 -11  -1  -7   57.82    2.42
  11   1  -7   59.73    2.53
  11  -1  -7   58.16    2.50
 -11   1   8   -0.02    0.12
  11   1   8   -0.03    0.12
  11  -1  -8   -0.02    0.12
  11   1  -8    0.20    0.15
 -11  -1   8    0.04    0.11
  11  -1   8    0.06    0.12
  11   1  -8    0.09    0.09
  11   1  -9   13.57    0.78
 -11   1   9   13.32    0.73
  11  -1  -9   13.06    0.76
 -11  -1   9   13.67    0.73
  11  -1   9   13.67    0.73
  11   1   9   12.76    0.71
  11  -1  10   -0.19    0.14
 -11   1  10    0.06    0.14
  11   1  10   -0.06    0.14
 -11  -1  10    0.00    0.14
  11   1 -10    0.11    0.17
  11  -1 -10   -0.14    0.15
  11   1  11   12.68    0.74
  11  -1 -11   11.21    0.76
  11  -1  11   13.14    0.74
  11   1 -11   11.43    0.76
 -11   1  11   12.06    0.73
 -11  -1  11   13.63    0.75
  11   1  12   -0.10    0.20
  11  -1 -12   -0.04    0.23
  11   1 -12   -0.28    0.21
  11  -1  12    0.10    0.17
 -11   1  12    0.09    0.22
 -11  -1  12    0.11    0.17
  12   1   0    0.03    0.06
 -12  -1   0    0.09    0.06
 -12   1   0    0.12    0.06
  12  -1   0    0.03    0.08
 -12  -1   0    0.39    0.08
  12   1   0   -0.07    0.07
 -12   1   0    0.00    0.03
  12   1  -1    0.01    0.07
  12   1  -1    0.07    0.06
 -12  -1   1    0.16    0.05
 -12   1   1   -0.04    0.05
  12  -1   1    0.14    0.04
 -12  -1  -1    0.11    0.06
 -12  -1   1   -0.02    0.05
  12  -1  -1    0.07    0.06
 -12  -1  -1    0.13    0.06
  12   1   1    0.14    0.07
  12  -1  -1    0.35    0.10
  12   1   1   -0.06    0.04
  12  -1   1    0.16    0.07
 -12   1  -1    0.18    0.06
 -12   1   1   -0.05    0.05
 -12   1  -1    0.08    0.06
  12  -1   2    0.07    0.07
  12   1   2    0.07    0.05
  12  -1  -2   -0.05    0.08
  12  -1  -2   -0.01    0.07
 -12   1  -2   -0.01    0.06
  12   1   2    0.06    0.04
  12   1  -2   -0.10    0.06
 -12  -1  -2    0.14    0.07
 -12   1   2    0.16    0.07
  12  -1   2    0.08    0.04
  12   1  -2   -0.09    0.08
 -12  -1  -2    0.33    0.08
  12   1   2    0.00    0.07
 -12  -1   2    0.26    0.08
 -12  -1   2    0.09    0.05
 -12   1   2    0.02    0.05
 -12   1  -2    0.28    0.08
 -12   1  -3    0.06    0.07
  12   1  -3    0.12    0.09
  12  -1   3    0.02    0.06
 -12  -1   3    0.07    0.04
 -12   1  -3    0.04    0.06
 -12   1   3    0.10    0.05
 -12   1  -3    0.06    0.04
  12   1   3    0.12    0.07
 -12  -1  -3    0.05    0.06
 -12  -1  -3    0.02    0.05
  12   1  -3    0.01    0.08
  12  -1  -3    0.00    0.07
  12  -1  -3    0.03    0.09
 -12  -1   3   -0.01    0.05
 -12   1   3   -0.02    0.06
  12   1  -4    0.09    0.10
 -12   1  -4   -0.07    0.07
 -12   1   4    0.15    0.09
  12   1  -4   -0.02    0.08
  12   1   4    0.04    0.07
 -12   1  -4    0.07    0.05
  12  -1  -4   -0.09    0.08
  12  -1   4    0.02    0.07
  12  -1   4    0.04    0.08
  12  -1  -4    0.09    0.10
 -12  -1  -4    0.09    0.06
 -12   1   4    0.03    0.05
 -12  -1   4    0.06    0.07
  12   1   4    0.08    0.08
 -12  -1   5   -0.04    0.08
 -12   1   5    0.10    0.09
  12  -1   5    0.11    0.09
  12   1   5    0.04    0.07
  12   1  -5    0.07    0.09
 -12   1  -5    0.13    0.06
  12  -1  -5    0.10    0.10
  12  -1  -5    0.04    0.11
 -12  -1  -5    0.08    0.06
  12  -1   5    0.06    0.08
  12   1  -5    0.03    0.10
  12   1   5    0.12    0.09
 -12  -1   6    0.03    0.10
  12   1   6    0.19    0.11
  12  -1  -6   -0.17    0.11
  12  -1   6    0.25    0.12
  12   1  -6    0.26    0.13
  12  -1  -6   -0.09    0.09
  12  -1   6    0.20    0.10
  12   1   6    0.02    0.08
 -12  -1  -6    0.02    0.08
  12   1  -6   -0.16    0.10
 -12   1   6    0.15    0.10
  12  -1  -7    0.24    0.14
  12  -1  -7    0.13    0.11
  12   1   7    0.23    0.12
  12  -1   7    0.04    0.12
 -12  -1   7    0.12    0.12
  12   1  -7   -0.13    0.09
  12   1  -7   -0.02    0.10
 -12   1   7   -0.18    0.09
  12  -1   8    0.36    0.15
  12  -1  -8    0.11    0.15
 -12  -1   8    0.22    0.14
  12  -1  -8    0.09    0.09
  12   1   8    0.38    0.13
  12   1  -8   -0.18    0.12
  12   1  -8    0.21    0.17
 -12   1   8    0.27    0.15
 -12   1   9   -0.01    0.12
  12  -1   9    0.01    0.14
  12   1  -9    0.20    0.16
 -12  -1   9    0.21    0.14
  12  -1  -9    0.44    0.19
  12   1   9   -0.03    0.12
  12   1  10    0.06    0.15
  12  -1 -10    0.14    0.17
 -12   1  10    0.20    0.16
  12   1 -10    0.04    0.15
  12  -1  10    0.02    0.14
 -12  -1  10    0.08    0.15
 -12  -1  11   -0.11    0.14
 -12   1  11   -0.11    0.14
  12  -1 -11   -0.01    0.19
  12   1  11    0.12    0.19
  12  -1  11    0.13    0.17
  12   1 -11    0.17    0.20
  12   1 -12    0.11    0.23
 -12   1  12    0.47    0.25
  12  -1  12    0.34    0.20
  12   1  12    0.19    0.25
  12  -1 -12    0.09    0.24
 -12  -1  12    0.16    0.18
 -13   1   0    0.02    0.06
  13  -1   0    0.07    0.05
  13   1   0    0.03    0.05
 -13  -1   0    0.08    0.05
  13   1   0   -0.01    0.06
  13  -1   0    0.11    0.08
 -13   1   0   -0.02    0.04
 -13  -1   0   -0.08    0.05
  13  -1   1    1.91    0.13
 -13   1  -1    2.19    0.19
  13  -1  -1    2.30    0.18
 -13  -1  -1    2.49    0.19
 -13  -1  -1    2.37    0.21
 -13  -1   1    1.86    0.19
  13   1   1    2.01    0.15
  13   1  -1    2.55    0.24
  13  -1  -1    2.66    0.25
  13   1   1    1.77    0.21
  13  -1   1    2.32    0.23
 -13  -1   1    2.13    0.15
 -13   1   1    2.39    0.17
  13   1  -1    2.09    0.18
 -13   1   1    2.19    0.20
 -13   1  -1    2.18    0.20
  13   1  -2    0.11    0.08
 -13  -1   2    0.02    0.05
 -13  -1  -2    0.06    0.06
 -13   1   2    0.05    0.06
  13  -1  -2    0.03    0.07
 -13   1   2    0.00    0.04
 -13   1  -2   -0.07    0.04
  13   1   2    0.03    0.04
 -13   1  -2   -0.13    0.05
  13  -1   2   -0.02    0.04
 -13  -1   2   -0.01    0.04
  13   1  -2   -0.07    0.08
  13   1   2    0.08    0.07
 -13  -1  -2    0.02    0.05
  13  -1  -2    0.04    0.08
  13  -1   2    0.07    0.07
  13   1   2    0.05    0.04
 -13  -1   3    3.67    0.28
  13  -1   3    3.20    0.27
 -13   1   3    2.96    0.26
 -13   1   3    4.04    0.20
 -13   1  -3    3.62    0.27
  13   1  -3    3.05    0.29
  13  -1  -3    3.72    0.25
 -13  -1  -3    3.34    0.19
 -13  -1   3    3.54    0.17
  13  -1  -3    2.65    0.27
 -13  -1  -3    3.64    0.27
  13   1  -3    3.71    0.25
 -13   1  -3    2.57    0.25
  13   1   3    3.52    0.25
 -13   1  -4    0.12    0.08
  13   1  -4    0.06    0.09
  13  -1  -4   -0.03    0.08
 -13   1  -4   -0.04    0.07
 -13  -1   4    0.02    0.08
  13   1   4    0.17    0.09
  13  -1  -4    0.04    0.09
 -13  -1  -4   -0.02    0.05
  13   1   4   -0.05    0.06
  13   1  -4    0.05    0.08
 -13  -1  -4    0.06    0.08
 -13   1   4    0.05    0.07
  13  -1   4    0.04    0.07
  13  -1   4    0.01    0.08
  13  -1   5    3.51    0.30
  13   1   5    3.68    0.31
  13  -1   5    3.85    0.27
  13   1   5    3.54    0.26
 -13   1   5    3.49    0.31
  13   1  -5    4.21    0.34
  13  -1  -5    3.79    0.32
 -13  -1   5    4.09    0.33
  13   1  -5    3.80    0.33
  13  -1  -5    3.50    0.32
  13   1  -6   -0.11    0.11
  13  -1  -6    0.05    0.10
  13   1   6   -0.03    0.10
 -13   1   6   -0.03    0.09
  13   1   6    0.06    0.08
  13   1  -6   -0.05    0.10
  13  -1   6   -0.01    0.10
  13  -1   6   -0.04    0.09
  13  -1  -6   -0.08    0.11
 -13  -1   6    0.06    0.10
  13  -1  -7    9.11    0.57
 -13  -1   7   10.24    0.55
  13  -1  -7    9.85    0.56
  13   1   7    8.90    0.53
  13  -1   7    9.95    0.54
  13   1  -7    9.12    0.56
 -13   1   7    9.64    0.55
  13   1  -7    8.77    0.56
  13  -1  -8    0.03    0.12
  13   1  -8    0.12    0.13
  13  -1   8    0.10    0.14
  13  -1  -8    0.05    0.15
 -13  -1   8    0.13    0.13
  13   1   8   -0.19    0.10
  13   1  -8    0.15    0.16
 -13   1   8   -0.02    0.12
 -13  -1   9    0.57    0.19
 -13   1   9    0.89    0.21
  13  -1   9    0.74    0.19
  13  -1  -9    0.45    0.20
  13   1  -9    0.60    0.21
  13   1   9    0.49    0.17
  13  -1  10    0.10    0.17
 -13   1  10   -0.06    0.15
  13   1 -10   -0.22    0.18
 -13  -1  10    0.27    0.18
  13  -1 -10   -0.07    0.18
  13   1  10    0.19    0.17
 -13   1  11    3.93    0.45
 -13  -1  11    3.11    0.40
  13  -1  11    4.18    0.44
  13   1 -11    3.27    0.44
  13  -1 -11    3.63    0.45
  13   1  11    3.88    0.44
 -14  -1   0    0.22    0.07
  14   1   0    0.01    0.07
  14  -1   0    0.05    0.08
 -14   1   0   -0.03    0.04
 -14  -1   0   -0.01    0.06
 -14   1   0    0.21    0.08
  14  -1   0    0.15    0.06
  14   1   0    0.19    0.10
  14  -1   1   -0.05    0.07
  14  -1   1    0.04    0.05
  14   1   1    0.09    0.06
 -14  -1  -1    0.02    0.06
 -14   1  -1    0.11    0.08
 -14  -1  -1    0.12    0.07
 -14   1  -1    0.16    0.07
  14   1  -1    0.09    0.09
 -14   1   1    0.13    0.07
  14   1  -1    0.00    0.06
  14   1   1    0.13    0.08
 -14  -1   1    0.03    0.06
  14  -1  -1    0.14    0.09
 -14   1   1    0.12    0.06
  14  -1  -1    0.18    0.08
 -14  -1   1    0.04    0.05
 -14   1   2    0.01    0.06
  14   1   2    0.02    0.07
 -14   1  -2    0.04    0.07
 -14  -1  -2    0.01    0.06
 -14  -1   2    0.15    0.05
 -14   1  -2   -0.02    0.06
 -14  -1   2    0.18    0.08
  14  -1   2   -0.04    0.07
 -14   1   2   -0.03    0.05
  14  -1  -2    0.02    0.07
  14   1  -2   -0.07    0.07
  14   1   2    0.02    0.05
  14  -1   2    0.02    0.04
  14   1  -2   -0.04    0.07
  14  -1  -2    0.15    0.09
  14   1  -3   -0.03    0.07
  14  -1  -3   -0.03    0.08
  14  -1  -3    0.12    0.08
 -14   1   3   -0.05    0.05
 -14   1   3    0.04    0.07
 -14  -1  -3    0.10    0.09
  14   1   3    0.12    0.08
 -14   1  -3    0.00    0.07
  14   1  -3    0.17    0.09
 -14  -1   3   -0.05    0.08
  14  -1   3    0.11    0.08
 -14  -1  -3   -0.02    0.06
 -14   1  -3    0.00    0.07
  14  -1   4    0.08    0.09
  14   1  -4   -0.08    0.08
  14   1   4   -0.03    0.07
 -14  -1  -4   -0.09    0.08
  14  -1  -4    0.03    0.09
 -14  -1   4    0.00    0.08
  14   1  -4   -0.06    0.08
  14  -1  -4    0.01    0.09
 -14   1  -4    0.04    0.08
 -14   1   4    0.15    0.09
  14   1  -5    0.11    0.11
  14   1   5    0.13    0.10
  14  -1  -5    0.12    0.11
 -14   1   5    0.08    0.09
  14   1  -5    0.20    0.11
  14  -1   5    0.17    0.10
  14   1   5    0.28    0.10
 -14  -1   5    0.26    0.12
  14  -1   5    0.19    0.12
  14  -1  -5    0.15    0.12
  14   1  -6   -0.04    0.11
  14   1  -6   -0.02    0.12
  14   1   6    0.18    0.10
  14  -1   6   -0.06    0.09
  14   1   6    0.07    0.11
 -14   1   6    0.06    0.10
  14  -1  -6    0.11    0.12
 -14  -1   6    0.10    0.12
  14  -1   6    0.16    0.12
  14  -1  -6   -0.07    0.10
 -14   1   7    0.40    0.14
  14   1  -7    0.31    0.15
  14  -1   7    0.07    0.13
 -14  -1   7   -0.01    0.12
  14   1  -7    0.21    0.13
  14  -1  -7    0.29    0.15
  14  -1  -7    0.29    0.13
  14   1   7    0.14    0.13
  14   1  -8   -0.10    0.14
  14  -1  -8    0.18    0.14
 -14  -1   8   -0.11    0.12
  14  -1  -8    0.25    0.17
  14   1   8    0.24    0.14
 -14   1   8    0.05    0.13
  14  -1   8   -0.03    0.12
  14   1  -8    0.06    0.12
  14   1  -9    0.18    0.19
  14   1   9    0.02    0.15
 -14   1   9    0.01    0.14
  14  -1   9   -0.02    0.15
 -14  -1   9    0.02    0.15
  14  -1  -9    0.06    0.17
  14  -1  10    0.06    0.17
  14  -1 -10   -0.10    0.17
 -14  -1  10    0.02    0.15
  14   1 -10    0.02    0.19
 -14   1  10    0.07    0.16
  14   1  10    0.12    0.16
  14   1 -11    0.20    0.22
  14  -1  11    0.03    0.17
 -14   1  11    0.04    0.20
  14  -1 -11    0.19    0.21
  14   1  11   -0.04    0.18
 -14  -1  11    0.13    0.17
  15  -1   0    0.09    0.07
 -15   1   0   -0.08    0.06
  15   1   0   -0.06    0.08
  15  -1   0    0.09    0.10
 -15  -1   0   -0.09    0.06
  15   1   0   -0.06    0.07
 -15   1   0   -0.02    0.05
 -15  -1   0    0.13    0.07
 -15  -1   1   85.55    3.26
 -15   1   1   84.43    3.27
  15  -1   1   78.14    3.56
  15  -1  -1   85.31    3.40
  15   1   1   82.76    3.37
 -15   1  -1   82.66    3.30
  15   1   1   72.47    3.55
 -15   1   1   80.80    3.23
 -15  -1  -1   82.87    3.29
  15  -1   1   75.45    3.35
  15   1  -1   84.98    3.40
 -15   1  -1   82.38    3.23
 -15  -1   1   78.24    3.23
 -15  -1  -1   82.89    3.23
  15   1  -1   80.81    3.57
  15  -1  -1   84.00    3.58
 -15   1   2   -0.05    0.06
  15  -1  -2   -0.04    0.07
  15   1   2   -0.03    0.07
 -15  -1   2    0.02    0.05
  15  -1  -2    0.07    0.09
  15   1   2   -0.06    0.05
 -15  -1  -2   -0.06    0.07
  15  -1   2   -0.10    0.08
  15   1  -2    0.02    0.08
 -15  -1   2    0.08    0.08
 -15   1  -2    0.07    0.08
 -15   1  -2   -0.02    0.07
  15   1  -2   -0.07    0.07
 -15   1   2    0.17    0.07
  15  -1   3   11.37    0.67
 -15  -1  -3   14.00    0.64
  15   1   3   13.30    0.69
 -15   1  -3   12.86    0.65
  15  -1  -3   13.97    0.71
  15  -1  -3   13.31    0.66
 -15  -1   3   12.50    0.64
  15   1  -3   12.90    0.66
 -15   1   3   14.00    0.65
  15   1  -3   12.01    0.69
 -15   1  -3   13.59    0.64
 -15  -1  -4   -0.14    0.08
 -15  -1   4    0.03    0.09
 -15   1   4   -0.06    0.09
  15   1  -4   -0.09    0.09
  15   1   4    0.06    0.09
  15   1  -4   -0.07    0.09
  15  -1  -4   -0.04    0.07
  15  -1  -4    0.01    0.10
  15  -1   4   -0.04    0.08
 -15   1  -4   -0.03    0.07
  15   1  -5   45.28    2.08
  15   1   5   47.90    1.96
 -15   1   5   46.80    1.97
  15  -1  -5   46.10    2.07
 -15  -1   5   47.73    1.97
  15   1   5   47.95    2.11
  15   1  -5   46.58    2.15
  15  -1   5   46.69    2.11
  15  -1   5   48.11    1.96
  15  -1  -5   46.74    2.14
  15  -1  -6    0.15    0.10
  15   1  -6   -0.07    0.11
 -15  -1   6   -0.13    0.09
  15   1   6    0.02    0.10
 -15   1   6    0.10    0.11
  15  -1   6    0.01    0.09
  15   1  -6    0.14    0.11
  15  -1   6    0.04    0.11
  15  -1  -6   -0.03    0.12
  15   1   6    0.06    0.09
 -15  -1   7   24.10    1.09
  15  -1  -7   23.04    1.13
  15  -1   7   22.25    1.06
  15   1  -7   21.92    1.13
 -15   1   7   21.53    1.06
  15   1   7   22.19    1.06
  15  -1  -7   23.18    1.13
  15   1  -7   22.05    1.12
  15   1  -8    0.03    0.12
  15   1  -8    0.05    0.16
  15  -1  -8   -0.04    0.14
  15   1   8   -0.11    0.11
 -15  -1   8    0.04    0.11
  15  -1  -8    0.12    0.16
 -15   1   8    0.06    0.11
  15  -1   8   -0.06    0.13
 -15  -1   9   31.60    1.44
  15  -1  -9   30.39    1.51
  15   1  -9   32.04    1.53
 -15   1   9   30.79    1.43
  15   1   9   29.35    1.41
  15  -1   9   30.50    1.42
  15  -1  10    0.03    0.15
 -15  -1  10    0.11    0.16
  15  -1 -10   -0.35    0.17
  15   1 -10    0.04    0.20
  15   1  10   -0.05    0.17
 -15   1  10    0.09    0.18
 -15   1  11    7.53    0.63
  15   1  11    8.44    0.65
  15   1 -11    7.75    0.68
  15  -1 -11    7.13    0.66
  15  -1  11    8.58    0.65
 -15  -1  11    8.33    0.64
  16  -1   0    0.16    0.09
  16  -1   0    0.28    0.14
 -16   1   0   -0.02    0.06
 -16  -1   0    0.04    0.09
  16   1   0    0.12    0.09
 -16   1   0    0.51    0.11
  16   1   0    0.00    0.12
  16   1   1    0.09    0.08
  16   1  -1    0.18    0.09
  16  -1  -1    0.42    0.13
 -16  -1  -1    0.23    0.09
  16  -1  -1    0.56    0.10
 -16   1  -1    0.26    0.09
 -16  -1   1    0.03    0.08
  16   1   1    0.40    0.12
 -16   1   1    0.15    0.09
 -16  -1  -1    0.18    0.08
 -16   1   1    0.21    0.08
  16  -1   1    0.36    0.11
  16   1  -1    0.24    0.10
 -16   1  -1    0.05    0.08
  16  -1  -2   -0.02    0.09
 -16  -1   2    0.21    0.10
  16   1  -2    0.21    0.11
 -16   1  -2    0.23    0.10
 -16   1   2    0.20    0.10
 -16   1   2    0.16    0.07
  16  -1   2    0.08    0.11
 -16   1  -2    0.11    0.09
  16   1   2    0.07    0.10
  16   1  -2    0.01    0.09
 -16  -1  -2    0.25    0.09
  16  -1  -2   -0.04    0.10
  16   1  -3   -0.04    0.09
  16   1   3    0.05    0.09
 -16  -1  -3   -0.01    0.08
  16   1  -3    0.10    0.10
 -16   1  -3   -0.04    0.08
  16  -1   3    0.13    0.10
 -16   1   3    0.05    0.08
 -16  -1   3   -0.10    0.07
  16  -1  -3    0.03    0.09
 -16   1  -3    0.13    0.09
  16  -1  -3   -0.06    0.09
  16  -1  -4    0.02    0.12
 -16  -1   4    0.22    0.11
  16  -1  -4    0.12    0.13
  16   1  -4   -0.16    0.10
 -16   1   4    0.18    0.11
  16  -1   4    0.04    0.11
 -16  -1  -4    0.34    0.12
 -16   1  -4    0.59    0.13
  16   1   4    0.03    0.12
  16   1  -4   -0.21    0.10
  16   1   5    0.17    0.10
  16   1  -5    0.03    0.11
  16   1  -5    0.13    0.11
  16  -1   5   -0.01    0.10
  16  -1  -5    0.10    0.12
  16   1   5    0.05    0.11
 -16   1   5    0.01    0.10
  16  -1  -5   -0.02    0.09
  16  -1   5    0.17    0.11
 -16  -1   5   -0.16    0.09
 -16  -1   6   -0.07    0.12
  16  -1  -6    0.11    0.13
  16   1   6    0.00    0.10
  16   1   6    0.19    0.12
  16  -1  -6    0.04    0.13
  16   1  -6    0.22    0.13
  16   1  -6    0.02    0.13
 -16   1   6    0.13    0.13
  16  -1   6    0.21    0.13
  16  -1   6    0.10    0.11
  16  -1  -7   -0.07    0.13
 -16  -1   7    0.19    0.13
  16   1   7    0.15    0.14
  16  -1   7    0.32    0.15
  16   1  -7    0.01    0.14
 -16   1   7    0.18    0.13
  16   1  -7    0.23    0.14
  16  -1  -7    0.17    0.14
 -16  -1   8    0.08    0.15
  16  -1  -8    0.30    0.19
 -16   1   8    0.04    0.13
  16   1  -8    0.08    0.14
  16   1   8    0.26    0.16
  16  -1  -8    0.02    0.13
  16  -1   8    0.23    0.16
  16   1  -8   -0.22    0.15
 -16  -1   9    0.13    0.15
  16  -1   9    0.17    0.17
  16   1   9   -0.26    0.14
  16   1  -9   -0.12    0.17
 -16   1   9   -0.09    0.14
  16  -1  -9   -0.30    0.17
  16  -1 -10    0.06    0.20
  16   1  10    0.32    0.20
  16   1 -10   -0.12    0.17
  16  -1  10    0.08    0.17
 -16  -1  10   -0.08    0.15
 -16   1  10   -0.05    0.17
  16   1  11    0.16    0.24
 -16  -1  11    0.04    0.17
  16  -1 -11   -0.01    0.23
  16  -1  11   -0.03    0.17
  16   1 -11    0.33    0.25
 -16   1  11   -0.11    0.22
 -17   1   0   -0.01    0.08
  17  -1   0    0.03    0.10
  17  -1   0    0.11    0.07
 -17  -1   0   -0.04    0.08
 -17  -1   0    0.14    0.08
 -17   1   0    0.02    0.06
  17   1   0    0.01    0.08
  17   1   0    0.03    0.10
  17   1  -1    5.26    0.32
 -17   1  -1    5.53    0.33
  17   1   1    4.90    0.37
  17  -1  -1    5.41    0.39
 -17   1   1    5.50    0.30
 -17  -1   1    5.55    0.30
 -17   1  -1    5.83    0.35
  17  -1   1    5.10    0.37
  17  -1  -1    5.38    0.31
 -17   1   1    4.55    0.32
 -17  -1   1    4.92    0.33
 -17  -1  -1    5.54    0.34
  17   1  -1    4.96    0.38
  17   1  -2   -0.03    0.08
 -17  -1  -2    0.12    0.09
 -17  -1   2   -0.06    0.08
  17  -1  -2   -0.02    0.09
 -17   1  -2   -0.04    0.08
  17   1  -2    0.08    0.09
 -17   1   2   -0.05    0.08
  17  -1  -2   -0.07    0.08
  17  -1   2    0.00    0.09
 -17   1  -2    0.04    0.07
  17   1   2   -0.09    0.07
 -17  -1   3    3.39    0.32
  17  -1  -3    4.67    0.38
  17   1  -3    4.06    0.36
 -17   1  -3    3.72    0.32
 -17   1   3    3.63    0.32
  17   1  -3    3.88    0.31
  17  -1   3    4.15    0.34
 -17   1  -3    3.98    0.32
  17   1   3    3.77    0.33
 -17  -1  -3    3.34    0.31
  17  -1  -3    3.84    0.31
  17  -1  -4   -0.07    0.11
 -17   1   4    0.07    0.10
  17   1  -4   -0.02    0.11
 -17   1  -4    0.05    0.11
  17  -1  -4   -0.04    0.10
 -17  -1   4   -0.08    0.09
  17   1  -4    0.03    0.11
  17  -1   4    0.12    0.11
  17   1   4   -0.22    0.08
 -17  -1  -4   -0.02    0.09
  17   1  -5    3.57    0.35
  17  -1   5    3.31    0.31
  17   1   5    3.18    0.30
  17  -1  -5    2.88    0.31
  17   1   5    2.66    0.29
  17  -1  -5    4.60    0.38
  17   1  -5    3.70    0.34
  17  -1   5    3.07    0.31
 -17  -1   5    2.39    0.29
 -17   1   5    3.41    0.33
  17   1   6    0.08    0.11
  17  -1  -6    0.00    0.13
  17  -1   6   -0.05    0.12
  17   1  -6    0.02    0.13
  17  -1   6    0.17    0.12
 -17   1   6    0.08    0.12
  17   1   6   -0.10    0.10
 -17  -1   6   -0.14    0.10
  17  -1  -6    0.16    0.13
  17   1  -6   -0.03    0.11
  17   1  -7    0.58    0.19
  17  -1  -7    0.31    0.16
  17   1  -7    0.28    0.15
  17  -1   7    0.49    0.16
 -17   1   7    0.40    0.15
 -17  -1   7    0.56    0.17
  17  -1  -7    0.50    0.17
  17   1   7    0.63    0.18
  17   1  -8    0.15    0.14
 -17   1   8   -0.03    0.14
  17   1  -8   -0.15    0.16
  17  -1   8    0.17    0.15
  17  -1  -8    0.02    0.17
  17  -1  -8   -0.10    0.15
 -17  -1   8    0.11    0.16
  17   1   8    0.13    0.16
  17   1   9    4.32    0.43
 -17   1   9    3.90    0.43
  17   1  -9    4.58    0.49
  17  -1   9    4.73    0.46
 -17  -1   9    4.67    0.46
  17  -1  -9    4.41    0.48
  17   1  10   -0.09    0.17
 -17  -1  10    0.14    0.16
  17   1 -10   -0.17    0.18
  17  -1 -10    0.06    0.21
 -17   1  10    0.54    0.21
  17  -1  10   -0.05    0.16
  17   1 -11    2.53    0.42
  17  -1 -11    2.01    0.40
 -18   1   0   -0.04    0.07
  18   1   0    0.10    0.10
 -18  -1   0    0.21    0.11
 -18   1   0    0.09    0.09
  18  -1   0   -0.02    0.09
  18   1  -1    0.13    0.09
 -18  -1   1    0.04    0.09
 -18  -1  -1    0.05    0.09
  18  -1  -1   -0.01    0.09
  18  -1   1    0.09    0.11
 -18   1  -1    0.38    0.12
 -18   1   1    0.20    0.09
 -18   1  -1    0.00    0.08
 -18   1   1    0.15    0.09
  18   1   1    0.12    0.09
  18   1  -1    0.18    0.11
  18  -1  -1    0.19    0.09
 -18   1  -2    0.10    0.10
  18   1  -2   -0.03    0.10
 -18   1   2    0.18    0.10
  18  -1  -2   -0.06    0.10
 -18   1  -2    0.27    0.11
  18  -1  -2   -0.03    0.11
  18   1   2   -0.08    0.10
 -18  -1  -2    0.31    0.10
  18   1  -2    0.24    0.13
 -18  -1   2    0.09    0.09
  18  -1   2   -0.10    0.10
  18   1   3   -0.08    0.10
  18   1  -3    0.04    0.11
 -18   1  -3   -0.02    0.10
  18   1  -3    0.05    0.10
 -18  -1  -3    0.04    0.10
  18  -1  -3    0.25    0.13
 -18   1   3   -0.03    0.09
  18  -1  -3    0.16    0.11
 -18  -1   3    0.04    0.10
  18  -1   3    0.10    0.11
  18  -1   4    0.00    0.11
 -18   1  -4    0.02    0.10
 -18   1   4    0.30    0.12
 -18  -1  -4    0.06    0.11
  18  -1  -4    0.15    0.13
 -18  -1   4    0.04    0.09
  18  -1  -4    0.23    0.15
  18   1   4   -0.06    0.10
  18   1  -4   -0.01    0.12
  18   1  -4    0.15    0.12
 -18  -1   5    0.13    0.13
  18  -1   5    0.11    0.12
  18  -1  -5    0.07    0.13
 -18   1   5    0.04    0.11
  18  -1   5    0.00    0.12
  18   1  -5   -0.08    0.12
  18   1   5   -0.03    0.11
  18  -1  -5    0.22    0.13
  18   1   5    0.00    0.10
  18   1  -5    0.23    0.14
 -18  -1   6    0.11    0.13
  18  -1  -6   -0.06    0.13
 -18   1   6    0.11    0.12
  18   1   6    0.08    0.13
  18  -1  -6    0.07    0.13
  18   1  -6   -0.10    0.12
  18  -1   6   -0.08    0.10
  18   1   6    0.06    0.13
  18  -1   6   -0.09    0.12
  18   1  -6   -0.06    0.13
 -18  -1   7    0.33    0.15
  18  -1  -7    0.06    0.15
  18  -1  -7    0.25    0.14
  18   1   7    0.03    0.14
  18   1  -7   -0.09    0.15
  18  -1   7   -0.09    0.11
 -18   1   7    0.00    0.12
  18   1  -7    0.22    0.14
  18  -1  -8    0.12    0.18
 -18   1   8   -0.04    0.16
  18   1  -8    0.09    0.16
 -18  -1   8    0.03    0.15
  18  -1   8   -0.01    0.14
  18   1   8   -0.18    0.13
  18   1  -8    0.05    0.18
  18  -1  -8    0.02    0.15
  18  -1   9    0.01    0.15
 -18  -1   9    0.22    0.16
 -18   1   9    0.04    0.17
  18  -1  -9   -0.06    0.20
  18   1   9    0.08    0.16
  18   1  -9    0.00    0.19
  18  -1  10    0.02    0.16
  18   1 -10    0.04    0.21
 -18   1  10    0.04    0.20
  18   1  10    0.02    0.21
 -18  -1  10    0.06    0.16
  18  -1 -10   -0.20    0.20
 -19  -1   0   -0.10    0.08
 -19   1   0   -0.01    0.08
  19   1   0   -0.02    0.11
 -19   1   0   -0.04    0.08
  19  -1   0   -0.08    0.09
  19   1   1   37.04    1.80
 -19   1  -1   41.09    1.65
  19  -1  -1   37.48    1.81
  19   1  -1   38.30    1.82
 -19   1   1   39.87    1.64
 -19   1  -1   39.20    1.64
  19  -1   1   35.94    1.80
 -19  -1  -1   39.50    1.64
 -19  -1   1   37.62    1.63
 -19   1   2    0.04    0.10
  19  -1   2   -0.04    0.10
 -19  -1  -2    0.07    0.11
  19   1   2    0.02    0.11
  19   1  -2    0.09    0.11
 -19   1  -2    0.07    0.10
  19  -1  -2   -0.07    0.09
  19   1  -2    0.17    0.12
  19  -1  -2    0.06    0.11
 -19   1  -2   -0.01    0.10
 -19  -1   2    0.00    0.10
  19   1  -3   74.15    3.44
 -19   1   3   76.34    3.12
 -19  -1  -3   76.77    3.11
  19  -1  -3   79.99    3.28
  19  -1   3   78.81    3.43
  19  -1  -3   78.58    3.46
 -19  -1   3   79.56    3.13
  19   1  -3   76.06    3.28
 -19   1  -3   76.75    3.11
  19   1   3   73.87    3.41
 -19  -1  -4   -0.19    0.10
 -19   1   4   -0.01    0.09
  19  -1   4    0.02    0.13
  19  -1  -4   -0.22    0.11
 -19   1  -4   -0.04    0.10
  19  -1  -4    0.19    0.14
  19   1   4   -0.09    0.10
 -19  -1   4    0.05    0.10
  19   1  -4    0.03    0.12
  19   1  -4   -0.13    0.12
  19  -1  -5   22.00    1.11
  19   1  -5   20.13    1.03
  19   1  -5   21.33    1.10
  19  -1   5   19.67    0.99
  19  -1   5   20.59    1.06
  19   1   5   19.53    0.99
  19  -1  -5   21.94    1.04
  19   1   5   21.44    1.06
 -19  -1   5   20.69    1.00
 -19   1   5   21.14    1.01
  19   1   6   -0.02    0.11
  19   1  -6   -0.22    0.13
  19  -1   6    0.11    0.13
  19  -1  -6    0.13    0.15
  19  -1   6    0.01    0.13
 -19   1   6   -0.03    0.10
  19   1  -6    0.23    0.14
  19  -1  -6    0.06    0.13
 -19  -1   6   -0.03    0.13
  19   1   7   15.59    0.86
  19  -1   7   17.73    0.89
  19   1  -7   17.61    0.95
  19   1  -7   16.20    0.92
  19  -1  -7   17.63    0.96
 -19   1   7   16.99    0.89
  19  -1  -7   17.69    0.93
 -19  -1   7   16.65    0.89
  19  -1  -8   -0.14    0.16
 -19   1   8    0.06    0.15
  19   1  -8   -0.04    0.17
 -19  -1   8    0.00    0.13
  19   1  -8   -0.14    0.17
  19  -1   8    0.02    0.16
  19  -1  -8    0.05    0.15
  19   1   8    0.02    0.16
 -19   1   9    7.29    0.61
  19  -1   9    7.69    0.61
  19   1   9    7.52    0.61
  19  -1  -9    7.71    0.64
 -19  -1   9    8.80    0.64
  19   1  -9    7.81    0.64
  19   1  10    0.22    0.21
 -19   1  10    0.18    0.21
  19   1 -10    0.25    0.24
 -19  -1  10    0.18    0.16
  19  -1 -10   -0.17    0.21
  19  -1  10   -0.22    0.14
 -20  -1   0   -0.02    0.10
 -20   1   0    0.04    0.09
 -20   1   0    0.10    0.10
  20  -1   0    0.12    0.10
  20   1   0    0.06    0.12
 -20   1  -1    0.28    0.12
 -20   1   1    0.27    0.13
  20   1  -1    0.31    0.14
 -20   1  -1    0.40    0.12
 -20  -1   1    0.30    0.12
 -20  -1  -1    0.05    0.09
  20  -1   1    0.17    0.12
  20  -1  -1    0.35    0.13
  20   1   1    0.28    0.14
 -20   1  -2    0.55    0.14
  20  -1  -2   -0.17    0.11
 -20  -1  -2    0.28    0.13
 -20   1   2    0.24    0.11
  20   1  -2    0.00    0.11
 -20  -1   2    0.07    0.11
  20  -1   2    0.03    0.13
  20   1   2    0.17    0.13
  20  -1  -3    0.11    0.14
  20  -1   3    0.30    0.13
  20   1  -3    0.20    0.13
  20   1   3    0.14    0.12
 -20  -1  -3    0.04    0.11
 -20  -1   3    0.18    0.13
  20   1  -3    0.30    0.15
 -20   1   3    0.23    0.13
 -20   1  -3    0.02    0.12
 -20  -1  -4    0.33    0.14
  20   1  -4   -0.02    0.14
  20  -1  -4   -0.06    0.12
 -20  -1   4    0.25    0.13
  20   1  -4   -0.14    0.13
  20   1   4    0.16    0.14
 -20   1  -4    0.23    0.13
  20  -1  -4    0.10    0.13
  20  -1   4    0.14    0.13
 -20   1   4    0.10    0.12
  20  -1  -5    0.09    0.15
 -20   1   5    0.18    0.13
  20  -1   5   -0.19    0.12
  20  -1   5    0.07    0.13
  20   1  -5    0.14    0.14
 -20  -1   5    0.24    0.14
  20   1   5    0.19    0.13
  20   1   5    0.14    0.12
  20   1  -5    0.08    0.14
  20  -1  -5   -0.05    0.12
  20  -1   6    0.12    0.15
 -20  -1   6    0.37    0.16
  20   1  -6   -0.10    0.13
  20  -1  -6    0.26    0.16
  20   1   6    0.03    0.13
 -20   1   6    0.28    0.15
  20   1  -6    0.01    0.16
  20  -1  -6    0.02    0.17
  20  -1   6    0.27    0.16
  20   1  -7    0.36    0.20
  20   1   7    0.22    0.17
 -20  -1   7   -0.02    0.13
  20  -1  -7    0.04    0.18
  20   1  -7    0.19    0.16
 -20   1   7    0.10    0.15
  20  -1   7   -0.08    0.14
  20  -1  -7    0.21    0.16
 -20   1   8    0.04    0.17
  20  -1  -8    0.01    0.16
  20  -1   8   -0.24    0.12
  20   1   8   -0.01    0.16
 -20  -1   8    0.20    0.17
  20   1  -8    0.28    0.17
  20  -1  -8    0.14    0.19
  20   1  -8   -0.12    0.21
  20  -1  -9   -0.07    0.19
 -20  -1   9    0.08    0.17
  20   1   9    0.47    0.23
  20  -1   9    0.26    0.18
 -20   1   9    0.09    0.20
  20   1  -9    0.08    0.22
  20  -1 -10    0.21    0.26
  20   1 -10    0.23    0.28
  21   1   0   -0.09    0.09
 -21   1   0    0.01    0.10
  21  -1   0   -0.02    0.12
 -21  -1   0    0.01    0.10
  21   1  -1    2.19    0.30
  21  -1  -1    1.72    0.27
 -21   1  -1    1.84    0.23
 -21   1  -1    1.93    0.25
 -21  -1  -1    1.85    0.25
  21   1   1    1.38    0.24
 -21  -1   1    2.04    0.25
 -21   1   1    1.85    0.24
  21  -1   1    2.20    0.29
 -21   1   2   -0.05    0.11
 -21  -1  -2    0.00    0.11
  21   1   2    0.07    0.12
  21  -1   2   -0.10    0.12
 -21   1  -2    0.00    0.10
  21  -1  -2    0.13    0.13
  21   1  -2   -0.14    0.12
 -21  -1   2    0.03    0.11
 -21  -1   3    7.67    0.49
 -21   1  -3    7.20    0.47
  21  -1   3    8.16    0.54
  21   1   3    7.39    0.52
 -21  -1  -3    7.99    0.48
 -21   1   3    8.43    0.50
  21   1  -3    8.88    0.56
  21  -1  -3    8.37    0.56
 -21   1   4    0.03    0.11
  21  -1  -4    0.02    0.12
  21   1  -4   -0.15    0.12
  21  -1   4   -0.08    0.12
  21   1  -4    0.12    0.15
  21   1   4   -0.15    0.11
 -21  -1   4    0.04    0.13
 -21   1  -4    0.07    0.12
 -21  -1  -4    0.02    0.12
  21   1   5    7.58    0.49
  21  -1  -5    7.70    0.50
  21   1   5    7.03    0.50
 -21  -1   5    8.22    0.51
  21   1  -5    7.24    0.53
  21  -1   5    7.99    0.52
  21   1  -5    7.39    0.50
  21  -1  -5    7.93    0.55
  21  -1   5    7.02    0.48
 -21   1   5    7.10    0.49
  21   1  -6    0.07    0.17
  21   1  -6    0.17    0.16
  21   1   6   -0.05    0.13
  21  -1  -6   -0.07    0.13
  21  -1   6   -0.03    0.14
  21  -1  -6   -0.10    0.16
 -21  -1   6    0.06    0.15
 -21   1   6   -0.11    0.14
  21   1  -7    5.26    0.50
  21   1   7    5.48    0.49
  21  -1   7    5.98    0.50
  21  -1  -7    5.69    0.52
 -21   1   7    4.91    0.48
 -21  -1   7    5.06    0.48
  21  -1  -7    4.41    0.47
  21   1  -7    5.04    0.49
  21  -1   8   -0.03    0.15
 -21  -1   8   -0.14    0.16
  21   1  -8   -0.07    0.20
  21  -1  -8    0.01    0.20
  21   1  -8    0.27    0.18
 -21   1   8    0.18    0.19
  21  -1  -8    0.31    0.19
  21   1   8    0.38    0.21
 -21   1   9    1.04    0.30
  21   1  -9    0.92    0.30
  21  -1   9    0.77    0.24
  21   1   9    1.29    0.31
 -21  -1   9    0.85    0.24
  21  -1  -9    0.83    0.28
 -22   1   0    0.15    0.11
  22   1   0   -0.12    0.12
 -22  -1   0    0.38    0.13
  22  -1   0    0.01    0.12
 -22   1  -1    0.10    0.12
  22   1   1    0.14    0.13
 -22  -1   1    0.25    0.14
 -22   1   1    0.05    0.10
  22   1  -1    0.13    0.14
  22  -1   1    0.18    0.14
  22  -1  -1    0.35    0.14
 -22  -1  -1    0.34    0.13
 -22   1   2    0.19    0.12
 -22   1  -2   -0.07    0.10
  22   1  -2    0.16    0.15
  22  -1  -2    0.08    0.13
  22   1   2    0.03    0.14
 -22  -1  -2    0.04    0.12
 -22  -1   2    0.02    0.12
  22  -1   2    0.17    0.15
  22   1  -3   -0.16    0.12
  22  -1   3    0.05    0.13
 -22   1  -3   -0.03    0.11
 -22  -1   3   -0.02    0.11
  22  -1  -3    0.15    0.14
 -22  -1  -3    0.07    0.12
 -22   1   3    0.09    0.12
  22   1   3   -0.01    0.13
 -22  -1  -4   -0.07    0.12
  22   1  -4    0.28    0.17
  22  -1  -4    0.15    0.17
  22   1   4    0.11    0.15
  22  -1   4    0.02    0.14
 -22   1  -4    0.17    0.13
 -22  -1   4    0.28    0.15
 -22   1   4    0.49    0.16
 -22   1   5    0.20    0.16
  22   1  -5    0.35    0.18
  22   1   5    0.36    0.16
  22  -1  -5    0.32    0.16
  22   1   5    0.24    0.17
 -22  -1   5    0.11    0.15
  22  -1   5    0.39    0.17
  22  -1   5    0.11    0.15
  22   1  -6    0.25    0.19
  22   1  -6    0.15    0.18
 -22  -1   6    0.13    0.17
  22  -1  -6    0.08    0.17
  22  -1  -6    0.09    0.18
 -22   1   6   -0.12    0.14
  22   1   6   -0.10    0.14
  22  -1   6   -0.03    0.14
 -22  -1   7    0.08    0.16
  22   1   7   -0.10    0.17
  22  -1  -7    0.18    0.16
  22  -1  -7    0.26    0.21
 -22   1   7    0.24    0.19
  22  -1   7   -0.03    0.16
  22   1  -7   -0.09    0.20
  22   1  -7    0.20    0.19
  22  -1  -8    0.23    0.24
 -22   1   8    0.29    0.22
  22   1   8   -0.04    0.20
 -22  -1   8    0.19    0.18
  22  -1   8    0.09    0.18
  22   1  -8    0.43    0.23
  22  -1  -8    0.21    0.20
  22   1  -8   -0.13    0.17
  22  -1  -9    0.15    0.25
  22   1  -9    0.15    0.26
  23  -1   0   -0.17    0.12
 -23   1   0   -0.06    0.11
 -23  -1   0    0.09    0.14
  23   1   0    0.03    0.13
  23  -1   1   24.05    1.23
  23   1   1   22.73    1.21
  23  -1  -1   23.63    1.23
 -23  -1   1   22.41    1.10
 -23   1  -1   22.97    1.09
 -23   1   1   24.45    1.11
  23   1  -1   22.16    1.22
 -23  -1  -1   24.07    1.11
  23   1   2   -0.04    0.14
  23   1  -2    0.01    0.14
 -23  -1   2    0.23    0.13
 -23  -1  -2   -0.04    0.11
 -23   1   2    0.03    0.12
  23  -1   2   -0.15    0.13
 -23   1  -2   -0.06    0.11
  23  -1  -2   -0.02    0.13
  23  -1   3   16.78    0.96
 -23  -1  -3   17.68    0.88
 -23   1  -3   16.41    0.87
  23   1   3   18.43    0.97
  23  -1  -3   16.26    0.97
  23   1  -3   16.76    0.98
 -23   1   3   18.48    0.90
 -23  -1   3   18.26    0.90
 -23   1   4   -0.09    0.14
  23  -1  -4    0.17    0.17
  23  -1   4   -0.09    0.14
 -23  -1   4   -0.05    0.13
  23   1   4   -0.01    0.16
 -23  -1  -4    0.15    0.15
 -23   1  -4   -0.19    0.11
  23   1  -4    0.01    0.15
 -23   1   5   18.81    0.99
  23   1  -5   19.62    1.09
  23  -1   5   20.14    1.06
  23  -1  -5   19.35    1.08
  23   1   5   19.27    1.04
 -23  -1   5   19.44    0.99
  23  -1   5   18.92    0.98
  23   1   5   20.26    0.99
  23   1   6    0.05    0.15
  23   1  -6   -0.24    0.14
  23  -1   6   -0.10    0.15
 -23  -1   6   -0.04    0.14
  23  -1  -6   -0.06    0.17
 -23   1   6    0.12    0.17
 -23  -1   7    9.41    0.62
  23  -1   7    9.64    0.62
  23   1   7   10.64    0.65
  23   1  -7    9.61    0.65
  23  -1  -7    9.64    0.67
 -23   1   7    8.89    0.61
  23   1  -7    9.34    0.67
  23   1  -8    0.21    0.20
  23  -1  -8   -0.08    0.19
  23  -1   8    0.15    0.17
 -23   1   8   -0.10    0.21
 -23  -1   8   -0.06    0.15
  23   1   8    0.28    0.25
  23   1  -8    0.05    0.22
  23  -1  -9    9.74    0.71
  23   1  -9   10.33    0.73
 -24  -1   0    0.13    0.14
  24  -1   0    0.03    0.15
  24   1   0    0.15    0.14
 -24   1   0    0.16    0.13
  24  -1   1    0.17    0.16
 -24  -1   1    0.29    0.16
 -24  -1  -1    0.40    0.16
  24   1   1    0.39    0.16
 -24   1   1    0.43    0.15
 -24   1  -1    0.17    0.13
  24  -1  -1    0.30    0.16
  24   1  -1    0.22    0.17
 -24  -1  -2    0.09    0.14
 -24   1   2    0.28    0.14
 -24   1  -2    0.22    0.14
  24   1   2    0.02    0.15
  24   1  -2    0.10    0.16
  24  -1  -2   -0.10    0.13
  24  -1   2   -0.13    0.14
 -24  -1   2    0.30    0.16
  24   1   3   -0.01    0.15
 -24  -1  -3    0.05    0.13
 -24   1   3    0.19    0.14
 -24   1  -3    0.24    0.15
 -24  -1   3    0.08    0.13
  24   1  -3    0.12    0.15
  24  -1   3    0.08    0.15
  24  -1  -3   -0.05    0.14
  24   1   4    0.22    0.18
  24  -1  -4    0.11    0.17
  24  -1   4    0.12    0.16
  24   1  -4    0.01    0.15
 -24   1   4    0.03    0.15
 -24   1  -4    0.49    0.18
 -24  -1   4    0.21    0.17
 -24  -1  -4    0.16    0.14
 -24   1   5    0.03    0.15
  24  -1   5    0.56    0.19
 -24  -1   5    0.06    0.15
  24   1   5    0.26    0.18
  24  -1  -5    0.17    0.19
  24   1  -5    0.03    0.17
  24   1   5    0.05    0.16
  24  -1   5    0.09    0.17
  24  -1  -6    0.12    0.18
  24  -1   6    0.10    0.17
  24   1  -6   -0.34    0.16
  24   1   6    0.18    0.19
 -24   1   6    0.16    0.18
 -24  -1   6    0.08    0.16
  24   1  -7    0.40    0.20
  24  -1   7   -0.04    0.15
  24   1   7    0.14    0.21
 -24   1   7    0.12    0.21
  24  -1  -7    0.30    0.22
 -24  -1   7    0.28    0.19
  24   1  -8    0.02    0.18
  24  -1  -8   -0.05    0.18
  25  -1   0   -0.14    0.15
  25   1   0    0.14    0.17
 -25  -1   0   -0.04    0.13
 -25   1   0   -0.08    0.11
  25   1   1    0.22    0.17
 -25   1  -1    0.07    0.13
 -25  -1  -1   -0.07    0.12
  25   1  -1   -0.06    0.14
 -25   1   1    0.17    0.15
  25  -1  -1   -0.22    0.14
  25  -1   1    0.03    0.15
 -25  -1   1    0.03    0.13
  25   1  -2    0.08    0.16
 -25  -1   2    0.12    0.14
 -25  -1  -2    0.05    0.13
  25  -1   2    0.07    0.17
  25  -1  -2    0.07    0.15
  25   1   2    0.08    0.16
 -25   1   2   -0.01    0.13
 -25   1  -2    0.33    0.15
 -25  -1   3    0.49    0.19
 -25   1   3    0.59    0.19
  25   1  -3    0.69    0.22
  25  -1   3    0.48    0.21
  25  -1  -3    0.36    0.18
 -25   1  -3    0.56    0.19
 -25  -1  -3    0.73    0.20
  25   1   3    0.88    0.23
  25  -1   4    0.13    0.16
 -25  -1   4   -0.01    0.14
 -25   1  -4   -0.11    0.14
 -25  -1  -4   -0.05    0.14
  25   1   4    0.06    0.17
  25   1  -4    0.05    0.17
  25  -1  -4   -0.05    0.15
 -25   1   4    0.06    0.14
  25  -1  -5    1.29    0.28
  25   1  -5    0.83    0.25
  25   1   5    1.56    0.29
  25  -1   5    1.23    0.25
 -25   1   5    1.40    0.27
  25  -1   5    1.28    0.27
 -25  -1   5    1.10    0.25
  25   1   5    1.19    0.27
  25   1  -6    0.08    0.17
  25   1   6    0.00    0.19
 -25  -1   6   -0.16    0.15
  25  -1  -6    0.00    0.16
  25  -1   6    0.09    0.16
 -25   1   6   -0.18    0.15
  25  -1  -7    3.45    0.44
  25   1  -7    3.37    0.43
 -26   1   0    0.50    0.19
 -26  -1   0    0.10    0.16
  26   1   0    0.08    0.17
  26  -1   0   -0.03    0.17
 -26   1  -1    0.34    0.18
  26   1  -1    0.09    0.17
  26   1   1    0.23    0.19
  26  -1  -1    0.33    0.19
 -26   1   1    0.30    0.18
 -26  -1  -1    0.51    0.18
  26  -1   1    0.06    0.18
 -26  -1   1    0.20    0.16
 -26   1   2    0.47    0.19
  26  -1   2    0.03    0.19
  26  -1  -2   -0.02    0.14
 -26  -1   2    0.17    0.17
 -26  -1  -2    0.32    0.17
  26   1  -2   -0.11    0.17
  26   1   2    0.25    0.20
 -26   1  -2    0.31    0.16
 -26   1  -3    0.14    0.17
 -26  -1  -3   -0.09    0.15
  26  -1  -3    0.54    0.20
 -26   1   3    0.31    0.18
  26   1   3   -0.03    0.18
 -26  -1   3    0.17    0.16
  26   1  -3    0.02    0.17
  26  -1   3    0.31    0.20
  26  -1   4    0.12    0.19
  26   1   4   -0.10    0.17
 -26  -1   4   -0.15    0.14
  26   1  -4    0.02    0.17
 -26   1  -4    0.12    0.18
 -26   1   4   -0.11    0.16
  26  -1  -4    0.04    0.17
 -26  -1  -4   -0.03    0.16
 -26   1   5   -0.11    0.19
  26   1   5    0.25    0.21
  26  -1  -5   -0.08    0.15
  26  -1   5    0.18    0.20
 -26  -1   5    0.00    0.15
  26  -1   5    0.00    0.15
  26   1  -5   -0.19    0.16
 -26  -1   6    0.42    0.19
  26   1   6    0.32    0.24
  26   1  -6    0.40    0.21
  26  -1  -6    0.28    0.20
  26  -1   6    0.17    0.17
 -26   1   6    0.14    0.22
  26  -1  -7    0.17    0.20
  27   1   0   -0.01    0.18
 -27  -1   0   -0.18    0.14
 -27   1   0   -0.25    0.13
  27  -1   0    0.11    0.18
  27   1  -1   18.94    1.10
 -27   1  -1   17.44    0.96
 -27  -1  -1   19.64    0.99
  27   1   1   18.75    1.09
 -27  -1   1   18.77    0.99
  27  -1   1   18.04    1.08
 -27   1   1   20.65    1.01
  27  -1  -1   20.41    1.12
  27  -1  -2    0.16    0.17
 -27   1  -2   -0.04    0.16
 -27  -1  -2    0.10    0.17
  27   1   2    0.18    0.19
  27   1  -2   -0.11    0.18
  27  -1   2    0.16    0.18
 -27   1   2   -0.06    0.15
 -27  -1   2   -0.34    0.14
  27   1  -3   16.84    1.01
 -27   1  -3   16.56    0.91
  27  -1   3   16.99    1.00
 -27  -1  -3   17.10    0.91
  27  -1  -3   16.51    1.01
 -27   1   3   17.22    0.92
 -27  -1   3   17.88    0.93
  27   1   3   16.10    0.98
 -27   1   4   -0.04    0.18
 -27  -1  -4    0.12    0.15
  27   1   4    0.02    0.19
 -27   1  -4   -0.11    0.19
 -27  -1   4   -0.11    0.15
  27  -1  -4    0.22    0.19
  27   1  -4    0.35    0.19
  27  -1   4   -0.07    0.19
 -27  -1   5    6.02    0.54
  27  -1   5    5.35    0.52
  27   1  -5    5.32    0.56
  27   1   5    5.47    0.55
  27  -1  -5    5.22    0.56
  27  -1   5    6.65    0.58
 -27   1   5    6.15    0.57
 -28  -1   0    0.09    0.15
 -28   1   0   -0.11    0.16
  28  -1   0    0.28    0.22
  28   1   0    0.04    0.20
 -28  -1   1    0.38    0.18
 -28   1  -1    0.25    0.19
 -28  -1  -1    0.38    0.17
 -28   1   1    0.66    0.22
  28  -1  -1    0.14    0.20
  28   1  -1    0.56    0.22
  28  -1   1    0.05    0.20
  28   1   1    0.41    0.21
 -28  -1   2    0.24    0.17
  28  -1  -2   -0.24    0.16
 -28   1   2   -0.19    0.18
  28   1   2   -0.11    0.18
  28   1  -2    0.07    0.22
 -28   1  -2   -0.05    0.18
  28  -1   2    0.14    0.20
 -28  -1  -2    0.27    0.16
  28   1   3    0.04    0.21
  28  -1  -3    0.32    0.19
  28   1  -3    0.21    0.19
 -28  -1   3    0.17    0.17
 -28   1   3   -0.03    0.19
 -28  -1  -3    0.18    0.16
  28  -1   3    0.38    0.23
 -28   1  -3    0.02    0.20
  28  -1   4    0.04    0.22
 -28  -1   4    0.16    0.17
  28  -1  -4    0.07    0.18
  28   1  -4    0.05    0.18
  28   1   4   -0.19    0.21
 -28   1   4    0.08    0.22
  29  -1   0    0.01    0.22
  29   1   0    0.09    0.24
 -29  -1   0    0.25    0.17
 -29   1   0    0.03    0.18
  29   1   1    3.58    0.49
 -29  -1   1    4.05    0.44
  29  -1   1    4.59    0.53
 -29  -1  -1    2.51    0.37
 -29   1   1    3.08    0.43
 -29   1  -1    3.73    0.45
  29   1  -1    3.92    0.51
  29  -1  -1    3.55    0.48
 -29  -1  -2    0.12    0.16
 -29  -1   2    0.04    0.17
  29   1   2    0.05    0.23
  29  -1   2   -0.08    0.23
 -29   1   2   -0.14    0.20
  29  -1  -2    0.09    0.20
 -29   1  -2   -0.20    0.20
  29   1  -2   -0.14    0.23
  29   1   3    0.88    0.31
  29  -1   3    0.41    0.27
  29  -1   4   -0.02    0.24
  29   1   4    0.49    0.27
   0   2   0    0.41    0.03
   0   2   0    0.37    0.03
   0  -2   0    0.09    0.02
   0   2   0    0.14    0.02
   0   2   1    0.01    0.01
   0  -2   1    0.01    0.02
   0   2   1    0.03    0.02
   0   2  -1    0.02    0.02
   0  -2  -1   -0.01    0.02
   0  -2  -1   -0.01    0.01
   0   2  -1    0.01    0.02
   0  -2   1   -0.01    0.02
   0  -2  -2  104.51    4.39
   0   2  -2  107.98    4.40
   0  -2   2  107.95    4.11
   0  -2   2  108.54    4.52
   0   2  -2  106.04    4.21
   0  -2  -2  107.67    4.60
   0   2   2  107.33    4.11
   0   2  -3   -0.04    0.04
   0  -2  -3   -0.02    0.01
   0   2  -3    0.00    0.03
   0  -2  -3   -0.01    0.04
   0  -2   3   -0.02    0.03
   0  -2   3    0.01    0.04
   0   2   3    0.02    0.04
   0  -2  -4    0.04    0.05
   0  -2   4    0.05    0.04
   0   2   4    0.07    0.06
   0   2  -4   -0.02    0.05
   0  -2   4    0.05    0.05
   0  -2   5   -0.20    0.04
   0   2  -5   -0.02    0.06
   0   2   5    0.04    0.06
   0  -2  -5    0.04    0.06
   0   2  -6   98.11    4.05
   0  -2  -6   97.38    4.04
   0   2   6   96.62    3.79
   0  -2   6   93.52    3.78
   0  -2   7   -0.12    0.07
   0   2  -7    0.10    0.09
   0  -2  -7    0.08    0.09
   0   2   7    0.13    0.09
   0   2   8    0.10    0.11
   0  -2  -8   -0.09    0.10
   0   2  -8   -0.01    0.10
   0  -2   8   -0.01    0.09
   0   2   9   -0.09    0.11
   0  -2   9    0.09    0.12
   0   2  -9   -0.14    0.10
   0  -2  -9   -0.12    0.11
   0   2  10   51.87    2.25
   0   2 -10   53.15    2.39
   0  -2  10   53.15    2.26
   0  -2 -10   55.17    2.40
   0   2 -11   -0.17    0.12
   0   2  11   -0.16    0.14
   0  -2  11    0.10    0.15
   0  -2 -11   -0.03    0.13
   0   2 -12    0.03    0.17
   0   2  12   -0.02    0.17
   0  -2 -12   -0.14    0.16
   0  -2  12    0.16    0.17
   0   2 -13   -0.08    0.18
   0  -2  13   -0.07    0.18
   0  -2 -13   -0.03    0.19
   0   2  13   -0.12    0.19
   1  -2   0    0.20    0.03
  -1  -2   0    0.13    0.02
   1  -2   0    0.15    0.02
  -1   2   0    0.16    0.02
  -1  -2   0    0.09    0.02
  -1  -2   0    0.15    0.02
  -1  -2   0    0.15    0.02
  -1   2   0    0.16    0.02
   1   2   0    0.14    0.02
   1   2   0    0.18    0.02
   1  -2   0    0.12    0.02
  -1   2   0    0.12    0.02
   1  -2   1    0.06    0.02
  -1  -2   1    0.03    0.02
   1  -2   1    0.00    0.02
   1  -2  -1    0.02    0.02
  -1   2   1    0.01    0.02
   1   2   1    0.01    0.02
   1   2  -1    0.04    0.03
  -1   2  -1   -0.02    0.02
   1   2  -1    0.00    0.01
   1  -2  -1    0.00    0.02
  -1  -2   1    0.00    0.02
  -1   2   1   -0.01    0.02
  -1   2  -1   -0.01    0.01
  -1  -2   1    0.04    0.02
  -1  -2  -1   -0.01    0.02
   1   2   1    0.02    0.01
   1  -2   2    0.06    0.03
  -1  -2  -2    0.07    0.04
   1   2   2    0.09    0.04
   1  -2  -2    0.08    0.03
   1  -2   2    0.08    0.04
   1   2  -2    0.08    0.03
  -1   2  -2    0.03    0.03
  -1   2  -2    0.04    0.04
   1  -2  -2    0.04    0.04
  -1  -2   2   -0.02    0.04
  -1   2   2   -0.02    0.03
  -1  -2   2    0.09    0.03
   1   2  -2    0.03    0.04
   1  -2   3    0.02    0.03
   1  -2   3    0.05    0.04
   1  -2  -3   -0.02    0.04
   1  -2  -3    0.00    0.03
  -1  -2  -3   -0.03    0.04
  -1   2  -3    0.04    0.04
   1   2   3   -0.01    0.04
   1   2  -3    0.01    0.05
  -1  -2   3    0.05    0.04
  -1   2  -3    0.09    0.05
  -1   2   3   -0.05    0.04
   1  -2   4    0.00    0.03
  -1  -2   4   -0.05    0.04
   1   2   4    0.07    0.06
   1   2  -4    0.07    0.06
  -1   2  -4    0.01    0.05
   1  -2   4    0.10    0.06
  -1   2   4    0.10    0.05
   1  -2   4   -0.01    0.03
   1  -2  -4    0.12    0.06
  -1  -2  -4    0.00    0.05
  -1   2  -5   -0.04    0.06
   1  -2   5   -0.02    0.03
   1   2  -5    0.09    0.07
   1  -2   5    0.08    0.06
  -1  -2   5    0.17    0.07
   1  -2  -5   -0.01    0.06
  -1  -2  -5   -0.03    0.06
  -1  -2  -5    0.03    0.02
  -1   2   5    0.01    0.06
   1   2   5    0.03    0.06
  -1   2   6    0.03    0.07
   1   2  -6    0.14    0.09
   1  -2   6    0.07    0.08
   1   2   6    0.02    0.08
  -1  -2  -6    0.12    0.07
   1  -2  -6    0.14    0.05
   1  -2  -6    0.09    0.08
  -1  -2   6   -0.12    0.07
  -1   2  -6    0.15    0.08
   1   2   7    0.17    0.10
  -1  -2  -7   -0.05    0.08
  -1  -2   7    0.03    0.09
  -1   2  -7   -0.01    0.09
   1   2  -7   -0.05    0.09
   1  -2   7    0.15    0.10
  -1   2   7    0.05    0.09
   1  -2  -7   -0.18    0.08
  -1   2   8    0.14    0.12
   1  -2   8    0.07    0.11
  -1  -2   8   -0.04    0.08
   1  -2  -8    0.11    0.11
   1   2   8    0.17    0.10
   1   2  -8   -0.02    0.11
  -1   2  -8    0.17    0.11
  -1  -2  -8    0.26    0.12
   1   2   9    0.25    0.13
  -1   2   9    0.31    0.14
   1  -2   9    0.07    0.10
  -1   2  -9    0.04    0.13
  -1  -2  -9    0.03    0.12
   1   2  -9   -0.14    0.12
  -1  -2   9    0.10    0.12
   1  -2  -9   -0.11    0.11
  -1   2 -10   -0.03    0.13
   1   2 -10    0.09    0.13
   1  -2  10   -0.03    0.14
  -1   2  10    0.03    0.13
  -1  -2 -10    0.14    0.14
  -1  -2  10    0.26    0.16
   1   2  10   -0.07    0.13
   1  -2 -10    0.08    0.14
   1   2  11   -0.16    0.12
  -1  -2  11   -0.05    0.15
   1  -2  11    0.10    0.15
  -1   2 -11    0.00    0.15
  -1  -2 -11   -0.02    0.14
  -1   2  11    0.03    0.16
   1   2 -11    0.00    0.15
   1  -2 -11    0.05    0.14
  -1   2 -12    0.11    0.17
  -1  -2 -12    0.04    0.17
  -1   2  12    0.02    0.16
   1   2 -12    0.11    0.17
   1   2  12    0.11    0.18
   1  -2 -12   -0.26    0.15
  -1  -2  12    0.05    0.17
   1  -2  12    0.01    0.16
  -1  -2 -13    0.22    0.20
   1   2  13    0.31    0.25
   1  -2  13   -0.20    0.17
  -1  -2  13   -0.08    0.17
   1  -2 -13   -0.01    0.19
  -1   2 -13   -0.29    0.18
   1   2 -13    0.23    0.20
  -1   2  13    0.32    0.25
  -2   2   0    9.70    0.40
   2  -2   0    9.64    0.41
   2  -2   0   10.01    0.43
  -2   2   0    9.46    0.38
  -2   2   0    9.37    0.40
  -2  -2   0    9.77    0.41
  -2  -2   1    0.02    0.01
  -2  -2   1    0.04    0.03
   2   2  -1   -0.01    0.03
   2   2   1    0.04    0.02
  -2   2   1    0.04    0.02
  -2   2   1    0.03    0.03
   2  -2   1    0.04    0.02
  -2   2  -1    0.00    0.03
  -2  -2  -1    0.01    0.02
  -2   2  -1    0.00    0.02
   2  -2  -1    0.00    0.03
   2  -2   1   -0.01    0.02
   2  -2   1    0.01    0.02
   2  -2  -1    0.03    0.02
   2   2  -1    0.02    0.01
  -2  -2  -2   19.17    0.83
   2  -2  -2   18.39    0.84
   2   2   2   19.89    0.84
  -2   2   2   20.45    0.79
  -2   2  -2   18.59    0.81
   2   2   2   20.39    0.79
   2   2  -2   18.55    0.84
   2  -2  -2   18.85    0.85
   2  -2   2   20.21    0.85
   2  -2   2   20.51    0.79
  -2  -2   2   20.40    0.79
  -2   2  -3    0.01    0.04
   2   2   3    0.00    0.02
   2  -2  -3   -0.05    0.04
  -2  -2  -3    0.02    0.04
   2  -2   3    0.02    0.04
   2   2  -3    0.02    0.04
   2  -2   3    0.01    0.03
  -2   2   3    0.01    0.04
   2   2   3    0.02    0.04
  -2  -2   3    0.05    0.04
  -2   2  -3   -0.01    0.04
  -2  -2  -3    0.00    0.02
   2  -2  -3   -0.01    0.03
   2  -2   4   18.77    0.82
   2  -2   4   18.13    0.78
  -2   2   4   18.90    0.79
   2   2   4   18.29    0.78
   2   2  -4   17.26    0.84
   2  -2  -4   19.26    0.81
   2  -2  -4   17.88    0.84
  -2   2  -4   19.15    0.83
  -2  -2  -4   18.88    0.79
  -2  -2  -4   18.45    0.83
  -2  -2   4   18.80    0.79
   2  -2  -5    0.02    0.04
   2   2   5    0.07    0.06
  -2   2  -5   -0.05    0.06
   2  -2   5    0.03    0.04
  -2   2   5    0.12    0.06
   2  -2   5    0.03    0.06
  -2  -2   5    0.04    0.06
  -2  -2  -5    0.06    0.07
   2  -2  -5   -0.04    0.06
   2   2  -5   -0.14    0.06
   2  -2   6    7.97    0.39
  -2   2  -6    8.29    0.44
   2  -2   6    7.60    0.42
   2   2   6    8.25    0.43
  -2   2   6    7.24    0.42
   2  -2  -6    8.86    0.39
   2  -2  -6    7.86    0.45
  -2  -2   6    8.38    0.43
   2   2  -6    7.53    0.44
  -2  -2  -6    8.27    0.44
   2  -2   7    0.13    0.09
  -2   2   7    0.09    0.09
  -2   2  -7   -0.02    0.09
  -2  -2   7   -0.09    0.08
   2  -2  -7    0.05    0.10
   2   2   7   -0.03    0.08
  -2  -2  -7    0.18    0.10
   2   2  -7   -0.07    0.09
   2   2  -8    8.54    0.52
   2   2   8    9.20    0.50
   2  -2  -8    9.37    0.53
  -2   2   8    8.76    0.50
  -2   2  -8    9.19    0.52
  -2  -2  -8    9.38    0.52
   2  -2   8    7.64    0.47
  -2  -2   8    7.85    0.48
   2  -2  -9   -0.09    0.12
  -2  -2   9    0.15    0.13
  -2   2  -9   -0.03    0.12
  -2   2   9    0.06    0.12
   2  -2   9   -0.04    0.11
   2   2   9    0.06    0.11
   2   2  -9    0.10    0.13
  -2  -2  -9    0.04    0.13
   2  -2  10    4.76    0.42
  -2  -2  10    4.10    0.41
  -2  -2 -10    5.13    0.44
  -2   2 -10    4.68    0.42
   2   2 -10    4.18    0.42
   2  -2 -10    5.17    0.45
  -2   2  10    4.83    0.43
   2   2  10    3.57    0.38
   2  -2  11   -0.09    0.13
  -2  -2  11   -0.24    0.14
  -2  -2 -11    0.19    0.16
   2   2 -11    0.19    0.16
   2   2  11    0.01    0.15
  -2   2  11    0.00    0.15
  -2   2 -11    0.12    0.17
   2  -2 -11    0.01    0.16
   2   2 -12    4.02    0.45
  -2   2 -12    3.94    0.44
  -2   2  12    3.76    0.42
  -2  -2  12    3.10    0.40
   2  -2 -12    3.10    0.41
  -2  -2 -12    2.97    0.39
   2   2  12    3.81    0.42
   2  -2  12    2.78    0.37
   2   2 -13    0.14    0.20
  -2  -2  13    0.25    0.20
  -2   2 -13   -0.12    0.20
   2  -2  13   -0.01    0.17
   2  -2 -13   -0.10    0.18
   2   2  13    0.12    0.23
  -2   2  13    0.29    0.25
  -2  -2 -13    0.17    0.21
  -3  -2   0    0.04    0.02
   3  -2   0    0.04    0.02
  -3   2   0    0.03    0.03
   3  -2   0    0.04    0.03
  -3   2   0    0.03    0.02
  -3  -2   0    0.04    0.02
  -3   2   0    0.02    0.02
  -3  -2  -1   -0.02    0.02
  -3  -2   1    0.00    0.03
  -3   2  -1    0.00    0.02
  -3   2   1   -0.04    0.01
  -3   2   1    0.01    0.03
  -3   2  -1    0.02    0.03
   3  -2   1    0.01    0.03
   3   2  -1    0.10    0.04
  -3  -2  -1    0.00    0.01
   3  -2  -1   -0.03    0.03
   3  -2   1    0.00    0.02
  -3   2  -1    0.14    0.03
   3  -2  -1    0.00    0.03
   3  -2   2    0.24    0.05
   3   2   2    0.07    0.03
   3  -2  -2    0.11    0.05
  -3   2   2    0.05    0.04
  -3  -2  -2    0.05    0.04
   3   2  -2    0.13    0.05
  -3   2  -2    0.08    0.04
  -3  -2   2    0.04    0.04
  -3   2  -2    0.06    0.04
  -3   2   2    0.10    0.03
   3   2   2    0.01    0.04
   3  -2   2    0.06    0.04
   3  -2  -2    0.08    0.03
   3   2   3   -0.04    0.02
   3  -2  -3   -0.06    0.03
  -3  -2   3    0.07    0.05
   3  -2  -3   -0.09    0.04
   3  -2   3    0.08    0.04
  -3  -2  -3    0.03    0.04
   3  -2   3    0.03    0.04
  -3   2  -3    0.01    0.04
  -3   2   3    0.02    0.05
   3   2   3    0.02    0.04
   3   2  -3   -0.02    0.05
  -3   2  -3    0.00    0.02
  -3   2  -4   -0.05    0.04
   3   2   4    0.04    0.05
   3  -2  -4   -0.04    0.04
   3  -2  -4    0.04    0.06
  -3   2   4   -0.01    0.05
  -3  -2  -4   -0.03    0.04
  -3   2  -4   -0.01    0.04
  -3  -2   4   -0.01    0.05
   3   2  -4   -0.02    0.05
   3  -2   4    0.00    0.04
   3   2   4    0.01    0.02
   3  -2   4   -0.04    0.04
   3   2   5    0.13    0.06
  -3  -2  -5   -0.09    0.05
   3   2  -5    0.02    0.08
  -3   2   5    0.01    0.06
  -3  -2   5    0.05    0.06
   3  -2   5    0.17    0.07
   3  -2  -5    0.05    0.07
   3  -2  -5   -0.06    0.05
  -3   2  -5   -0.01    0.06
   3  -2   5    0.00    0.04
   3   2   5    0.02    0.02
   3  -2   6    0.08    0.05
   3   2  -6    0.17    0.09
  -3  -2  -6    0.06    0.07
  -3   2  -6    0.04    0.08
   3  -2  -6    0.01    0.06
  -3  -2   6   -0.08    0.07
   3   2   6    0.10    0.08
   3  -2  -6    0.04    0.07
   3  -2   6    0.09    0.08
  -3   2   6   -0.03    0.07
   3  -2   7   -0.02    0.08
   3   2   7    0.21    0.10
   3  -2   7    0.01    0.05
  -3   2  -7    0.08    0.09
  -3  -2  -7   -0.06    0.09
   3  -2  -7   -0.05    0.09
   3   2  -7    0.05    0.10
  -3   2   7    0.03    0.09
  -3  -2   7    0.06    0.09
   3  -2   8    0.10    0.09
   3  -2  -8   -0.03    0.12
  -3   2  -8    0.16    0.12
  -3  -2   8    0.26    0.12
   3   2  -8    0.08    0.12
  -3  -2  -8    0.10    0.11
  -3   2   8    0.08    0.11
   3   2   8    0.18    0.11
  -3  -2   9   -0.05    0.11
  -3   2  -9    0.07    0.11
   3   2  -9    0.05    0.12
   3  -2   9    0.06    0.12
   3  -2  -9   -0.04    0.10
   3   2   9    0.09    0.11
  -3   2   9    0.24    0.13
  -3  -2  -9    0.08    0.12
  -3  -2 -10    0.18    0.15
  -3   2  10    0.05    0.15
  -3   2 -10    0.19    0.15
  -3  -2  10    0.00    0.15
   3  -2  10    0.27    0.14
   3   2 -10    0.10    0.14
   3   2  10   -0.03    0.13
   3  -2 -10    0.09    0.14
   3   2  11    0.21    0.15
  -3  -2  11   -0.04    0.15
   3  -2  11    0.04    0.16
   3  -2 -11   -0.11    0.15
  -3   2  11    0.27    0.18
  -3   2 -11    0.06    0.16
   3   2 -11   -0.03    0.15
  -3  -2 -11   -0.17    0.14
   3  -2  12    0.28    0.18
   3   2 -12    0.11    0.19
  -3   2  12   -0.04    0.17
   3  -2 -12   -0.27    0.16
  -3  -2 -12    0.11    0.18
   3   2  12   -0.06    0.16
  -3  -2  12   -0.04    0.15
  -3   2 -12    0.04    0.17
   3   2  13    0.17    0.23
   3   2 -13    0.10    0.20
  -3  -2 -13   -0.16    0.21
  -3   2 -13    0.38    0.23
   3  -2  13    0.19    0.19
  -3  -2  13    0.32    0.20
   3  -2 -13    0.08    0.20
  -3   2  13    0.46    0.26
   4   2   0    6.94    0.28
   4   2   0    6.81    0.31
  -4   2   0    6.80    0.29
  -4   2   0    6.68    0.30
   4  -2   0    6.87    0.29
   4  -2   0    6.86    0.33
  -4   2   0    6.79    0.29
  -4  -2   0    6.66    0.29
  -4   2   1   -0.02    0.03
   4  -2  -1    0.03    0.03
  -4  -2   1   -0.01    0.03
  -4   2  -1   -0.02    0.03
  -4  -2  -1    0.01    0.02
  -4   2   1    0.02    0.02
   4  -2   1   -0.03    0.03
   4   2  -1    0.00    0.01
  -4   2  -1    0.00    0.03
   4   2  -1   -0.01    0.03
   4  -2  -1    0.01    0.04
  -4  -2  -1    0.01    0.03
   4   2   2  298.82   11.22
   4  -2  -2  293.21   12.37
  -4   2   2  300.13   11.23
  -4   2  -2  289.47   11.98
   4  -2   2  295.71   12.37
  -4  -2   2  294.54   11.23
   4  -2  -2  295.24   12.00
   4   2  -2  289.38   12.00
  -4  -2   2  296.73   11.65
   4  -2   2  297.37   11.22
  -4   2  -2  284.82   11.53
   4   2  -3    0.04    0.05
   4  -2  -3    0.01    0.06
   4  -2   3    0.01    0.04
  -4   2   3    0.00    0.04
  -4   2  -3    0.02    0.04
  -4   2   3   -0.04    0.03
   4  -2   3   -0.05    0.04
   4   2   3   -0.05    0.04
  -4  -2  -3   -0.03    0.03
  -4  -2   3   -0.01    0.04
  -4   2  -3    0.02    0.04
   4   2   3    0.02    0.03
   4  -2  -3   -0.01    0.04
  -4  -2   4   16.14    0.72
   4  -2  -4   17.94    0.78
   4   2  -4   17.49    0.78
   4  -2   4   16.89    0.75
  -4   2   4   16.33    0.72
   4  -2   4   16.20    0.72
   4   2   4   16.17    0.72
  -4   2   4   16.96    0.71
   4  -2  -4   17.39    0.76
  -4  -2  -4   16.81    0.75
  -4   2  -4   15.39    0.73
   4   2   4   16.76    0.73
   4  -2  -5    0.02    0.05
  -4  -2   5   -0.05    0.05
  -4   2  -5    0.04    0.06
   4  -2   5    0.04    0.04
   4   2   5   -0.10    0.05
   4  -2   5    0.02    0.06
   4  -2  -5    0.00    0.06
   4   2  -5    0.07    0.07
   4   2   5   -0.01    0.03
  -4  -2  -5   -0.07    0.04
  -4   2   5   -0.04    0.06
   4  -2   6   96.69    3.75
   4   2  -6   91.17    4.01
   4  -2  -6   96.55    4.06
   4   2   6   98.98    4.02
  -4   2   6   91.98    3.75
   4   2   6   95.67    3.75
   4  -2   6  100.10    4.05
  -4  -2  -6   92.96    3.98
  -4   2  -6   95.36    3.98
   4  -2  -6   93.69    4.01
  -4  -2   6   95.55    3.76
   4  -2  -7   -0.02    0.09
   4  -2   7   -0.05    0.05
  -4   2   7   -0.03    0.07
   4  -2   7   -0.02    0.09
   4   2  -7   -0.04    0.08
  -4  -2  -7    0.09    0.09
  -4   2  -7    0.12    0.09
   4  -2  -7    0.01    0.07
   4   2   7    0.04    0.09
  -4  -2   7   -0.02    0.09
  -4   2   8    1.00    0.18
  -4  -2   8    0.89    0.17
  -4   2  -8    0.94    0.17
   4   2   8    0.79    0.17
   4  -2  -8    1.07    0.20
   4  -2   8    0.98    0.18
  -4  -2  -8    0.77    0.17
   4   2  -8    0.97    0.21
   4  -2   9    0.09    0.11
   4   2  -9    0.04    0.12
   4   2   9    0.08    0.12
   4  -2  -9   -0.03    0.11
  -4  -2  -9   -0.01    0.11
  -4   2  -9   -0.11    0.09
  -4   2   9   -0.02    0.11
  -4  -2   9    0.04    0.12
  -4   2  10   42.73    1.87
  -4   2 -10   43.95    1.96
   4   2 -10   41.61    1.98
   4  -2  10   42.83    1.87
   4   2  10   43.20    1.87
  -4  -2 -10   46.73    1.98
   4  -2 -10   40.67    1.97
  -4  -2  10   42.97    1.87
  -4   2  11   -0.12    0.14
  -4  -2 -11   -0.04    0.15
   4   2  11   -0.04    0.15
   4  -2  11   -0.24    0.14
   4   2 -11   -0.05    0.14
  -4   2 -11   -0.06    0.14
   4  -2 -11   -0.06    0.14
  -4  -2  11   -0.15    0.13
   4  -2 -12    1.11    0.27
  -4  -2 -12    1.07    0.26
   4   2  12    1.00    0.25
  -4   2  12    0.56    0.22
   4  -2  12    1.02    0.24
  -4   2 -12    0.89    0.25
   4   2 -12    0.65    0.24
  -4  -2  12    1.09    0.27
   4   2  13    0.06    0.23
  -4   2 -13   -0.02    0.19
   4  -2  13   -0.13    0.16
   4   2 -13    0.25    0.20
  -4   2  13    0.12    0.24
  -4  -2 -13    0.26    0.23
   4  -2 -13    0.10    0.18
  -4  -2  13    0.31    0.19
  -5  -2   0    0.03    0.03
   5   2   0    0.04    0.03
  -5   2   0    0.04    0.04
   5   2   0   -0.02    0.03
   5  -2   0    0.04    0.04
  -5   2   0    0.02    0.03
   5  -2   0    0.02    0.02
  -5   2  -1    0.00    0.04
  -5  -2   1    0.22    0.04
   5   2  -1    0.04    0.02
   5  -2  -1    0.08    0.04
  -5   2   1    0.14    0.04
   5  -2  -1   -0.07    0.04
  -5  -2  -1    0.04    0.04
  -5   2  -1    0.16    0.04
   5  -2   1    0.10    0.05
  -5  -2  -1    0.12    0.03
  -5   2   1    0.09    0.04
   5   2   1   -0.03    0.04
   5   2  -1    0.09    0.05
  -5   2  -2    0.03    0.04
   5   2   2   -0.04    0.03
  -5  -2  -2    0.04    0.03
  -5  -2   2    0.02    0.04
  -5   2   2    0.01    0.04
   5  -2  -2    0.03    0.05
  -5   2  -2    0.00    0.03
   5  -2   2    0.04    0.04
  -5  -2  -2    0.02    0.04
  -5   2  -2    0.02    0.04
   5   2  -2    0.03    0.05
  -5   2   2   -0.01    0.04
   5  -2  -2    0.15    0.05
  -5  -2   3    0.04    0.04
   5  -2   3    0.20    0.06
  -5  -2  -3    0.03    0.03
  -5   2   3    0.14    0.06
   5   2   3    0.02    0.05
   5  -2   3   -0.02    0.04
   5   2  -3    0.06    0.06
  -5  -2   3   -0.03    0.03
   5  -2  -3   -0.03    0.04
   5  -2  -3    0.02    0.06
  -5   2  -3   -0.01    0.04
   5   2   3    0.03    0.04
  -5   2   3    0.04    0.04
  -5   2  -3    0.01    0.04
   5   2  -4    0.05    0.06
  -5   2   4    0.14    0.05
  -5  -2  -4    0.06    0.05
   5  -2   4    0.14    0.06
   5   2   4    0.10    0.04
  -5   2  -4    0.01    0.05
   5  -2   4    0.08    0.05
   5  -2  -4    0.10    0.07
   5   2   4    0.04    0.05
  -5   2  -4    0.05    0.05
  -5  -2   4   -0.02    0.05
  -5   2   4    0.02    0.06
   5  -2  -4    0.09    0.06
  -5  -2  -5    0.03    0.06
  -5   2   5    0.07    0.07
  -5   2   5    0.02    0.05
   5   2  -5   -0.04    0.07
  -5   2  -5    0.06    0.05
   5  -2  -5   -0.04    0.07
  -5  -2   5    0.03    0.06
   5   2   5    0.06    0.06
   5   2   5    0.04    0.04
   5  -2   5    0.10    0.06
   5  -2  -5   -0.01    0.06
   5  -2   5    0.00    0.05
   5  -2   6    0.26    0.10
   5   2   6    0.02    0.08
   5  -2   6    0.02    0.05
  -5  -2   6    0.06    0.09
  -5  -2  -6    0.06    0.07
   5  -2  -6    0.15    0.09
   5  -2  -6    0.11    0.07
   5   2  -6    0.15    0.10
  -5   2  -6    0.02    0.06
   5   2   6    0.03    0.04
  -5   2   6   -0.02    0.06
  -5   2   6   -0.01    0.08
  -5  -2  -7   -0.04    0.09
   5   2  -7    0.00    0.09
   5  -2   7   -0.05    0.08
   5  -2  -7    0.06    0.11
   5  -2  -7   -0.04    0.08
  -5   2  -7    0.02    0.09
  -5  -2   7    0.07    0.08
   5   2   7    0.23    0.11
   5  -2   7    0.04    0.06
  -5   2   7    0.21    0.10
   5  -2   8    0.26    0.12
   5  -2  -8    0.08    0.11
  -5  -2   8   -0.02    0.10
  -5   2   8    0.03    0.10
  -5  -2  -8    0.08    0.10
   5   2   8    0.17    0.12
  -5   2  -8    0.11    0.11
   5   2  -8    0.07    0.12
  -5   2  -9    0.00    0.10
   5  -2  -9   -0.16    0.12
   5  -2   9    0.12    0.12
  -5   2   9    0.06    0.12
  -5  -2  -9    0.01    0.11
  -5  -2   9   -0.03    0.11
   5   2   9    0.10    0.11
   5   2  -9   -0.12    0.10
  -5  -2  10    0.31    0.16
  -5   2 -10    0.18    0.13
   5   2  10    0.27    0.16
   5  -2  10    0.20    0.16
   5  -2 -10    0.12    0.16
   5   2 -10    0.01    0.13
  -5  -2 -10    0.37    0.17
  -5   2  10    0.10    0.15
  -5   2  11    0.24    0.17
   5  -2 -11   -0.17    0.14
  -5  -2  11   -0.04    0.15
   5  -2  11    0.02    0.15
  -5  -2 -11    0.13    0.16
   5   2 -11   -0.02    0.17
   5   2  11    0.02    0.15
  -5   2 -11    0.16    0.16
  -5   2 -12    0.19    0.19
  -5  -2  12    0.26    0.18
  -5  -2 -12    0.22    0.19
   5   2  12   -0.02    0.18
   5  -2 -12    0.16    0.20
   5  -2  12    0.26    0.19
  -5   2  12    0.21    0.19
   5   2 -12    0.19    0.19
   5   2  13    0.19    0.24
   5   2 -13    0.15    0.19
   5  -2  13    0.19    0.18
  -5  -2 -13   -0.04    0.19
   5  -2 -13   -0.08    0.18
  -5   2  13   -0.14    0.23
   6   2   0    0.40    0.06
  -6   2   0    1.17    0.09
   6   2   0    0.47    0.06
  -6  -2   0    0.34    0.06
  -6   2   0    0.37    0.06
   6  -2   0    0.51    0.05
   6  -2   0    0.31    0.07
   6  -2  -1    0.01    0.05
  -6   2   1   -0.03    0.03
  -6  -2  -1    0.01    0.03
   6   2  -1    0.01    0.04
  -6   2   1   -0.06    0.03
  -6   2  -1   -0.03    0.03
  -6  -2   1    0.00    0.02
  -6  -2   1   -0.03    0.03
  -6   2  -1    0.02    0.04
  -6  -2  -1    0.01    0.03
   6   2   1   -0.05    0.03
   6  -2  -1    0.07    0.04
   6  -2   1   -0.02    0.04
  -6   2   2    2.23    0.15
  -6   2  -2    2.58    0.16
  -6   2  -2    2.48    0.12
  -6  -2   2    2.11    0.15
   6   2   2    2.03    0.15
  -6  -2  -2    2.51    0.15
   6  -2  -2    2.48    0.16
  -6   2   2    2.13    0.13
  -6  -2  -2    2.74    0.14
   6  -2   2    2.28    0.16
  -6   2  -2    2.34    0.15
   6  -2  -2    2.23    0.16
   6   2  -2    2.51    0.17
   6   2   3    0.04    0.04
  -6   2   3    0.06    0.05
  -6  -2  -3    0.07    0.04
   6  -2  -3   -0.01    0.05
  -6  -2   3    0.04    0.03
  -6   2  -3    0.00    0.03
   6   2  -3   -0.02    0.05
  -6   2   3   -0.05    0.03
  -6  -2   3    0.00    0.04
  -6   2  -3   -0.01    0.04
   6  -2   3   -0.02    0.04
   6  -2  -3   -0.04    0.05
   6   2   3    0.01    0.04
   6  -2   3    0.01    0.04
   6  -2   4   37.81    1.65
   6   2  -4   37.23    1.64
  -6  -2   4   37.76    1.54
   6   2   4   39.19    1.54
  -6   2  -4   38.06    1.57
  -6   2   4   37.21    1.54
  -6   2  -4   36.28    1.59
   6  -2   4   38.52    1.54
   6  -2  -4   36.58    1.64
   6   2   4   38.67    1.63
  -6   2   4   38.21    1.53
  -6  -2   4   38.68    1.51
   6  -2  -5    0.06    0.07
  -6  -2   5   -0.06    0.06
  -6   2   5    0.03    0.06
   6  -2  -5    0.01    0.07
   6   2   5    0.04    0.04
   6  -2   5    0.05    0.06
   6   2   5   -0.03    0.06
   6   2  -5    0.03    0.08
   6  -2   5   -0.02    0.05
  -6   2  -5   -0.07    0.04
  -6  -2  -5    0.02    0.06
  -6   2   5    0.01    0.05
   6  -2   6    8.09    0.44
  -6   2   6    9.01    0.41
   6   2   6    8.21    0.38
   6   2   6    7.49    0.43
   6  -2  -6    7.71    0.47
  -6   2   6    8.59    0.45
   6  -2  -6    8.49    0.44
  -6  -2  -6    7.67    0.43
  -6  -2   6    7.94    0.44
   6  -2   6    9.02    0.42
   6   2  -6    8.68    0.48
  -6   2  -7   -0.14    0.07
  -6  -2  -7    0.04    0.08
   6   2  -7   -0.10    0.10
  -6  -2   7   -0.05    0.08
  -6   2   7    0.05    0.09
  -6   2   7    0.01    0.08
   6  -2  -7   -0.19    0.09
   6  -2   7    0.08    0.10
   6  -2   7    0.01    0.05
   6  -2  -7   -0.07    0.08
   6   2   7    0.06    0.09
   6   2   8    9.66    0.55
  -6   2  -8   10.62    0.56
   6  -2  -8    9.68    0.58
   6   2  -8    9.10    0.58
  -6  -2  -8    9.76    0.55
  -6   2   8   11.19    0.52
  -6  -2   8   10.90    0.57
  -6   2   8    9.71    0.55
   6  -2   8    9.74    0.55
   6  -2  -9    0.08    0.12
   6   2   9    0.23    0.12
  -6   2  -9    0.02    0.11
   6  -2   9    0.09    0.12
  -6  -2  -9    0.06    0.12
  -6  -2   9    0.04    0.11
  -6   2   9    0.02    0.12
   6   2  -9   -0.01    0.13
   6   2  10    4.68    0.43
  -6  -2  10    5.30    0.45
   6  -2 -10    4.75    0.46
  -6   2 -10    4.75    0.41
   6   2 -10    5.27    0.48
  -6   2  10    4.67    0.43
  -6  -2 -10    6.14    0.45
   6  -2  10    3.71    0.40
   6  -2 -11   -0.02    0.15
  -6  -2  11    0.04    0.14
   6   2  11    0.22    0.17
  -6   2 -11   -0.18    0.13
  -6  -2 -11    0.20    0.18
   6   2 -11    0.22    0.17
  -6   2  11    0.07    0.13
   6  -2  11    0.19    0.16
  -6   2  12    4.44    0.47
   6   2  12    4.82    0.48
   6  -2 -12    3.88    0.46
  -6  -2 -12    4.19    0.45
  -6  -2  12    4.37    0.47
   6  -2  12    3.73    0.43
   6   2 -12    4.18    0.48
   7  -2   0   -0.01    0.04
   7   2   0    0.07    0.04
   7  -2   0   -0.01    0.03
  -7  -2   0    0.03    0.03
  -7   2   0    0.09    0.04
  -7  -2   0   -0.01    0.03
  -7   2   0    0.01    0.04
   7  -2  -1   -0.02    0.04
  -7  -2   1    0.10    0.04
   7  -2  -1   -0.09    0.05
  -7   2   1    0.20    0.05
  -7   2  -1    0.13    0.05
  -7  -2  -1    0.14    0.05
  -7  -2  -1    0.04    0.03
  -7   2  -1    0.00    0.03
   7  -2   1   -0.01    0.05
  -7   2   1    0.06    0.04
   7   2   1   -0.01    0.04
  -7  -2   1    0.05    0.03
   7   2  -1    0.01    0.04
  -7  -2   2    0.13    0.05
  -7  -2   2    0.03    0.02
   7  -2  -2   -0.03    0.05
  -7  -2  -2    0.03    0.04
  -7   2   2   -0.01    0.04
   7   2  -2    0.02    0.02
  -7   2  -2    0.00    0.02
  -7  -2  -2    0.04    0.04
   7   2  -2    0.09    0.06
   7  -2   2    0.06    0.05
  -7   2   2    0.05    0.04
   7   2   2    0.05    0.04
  -7   2  -2   -0.02    0.04
   7  -2  -2    0.02    0.05
  -7   2  -2    0.01    0.04
   7   2   3    0.01    0.06
   7  -2  -3   -0.05    0.06
  -7  -2   3    0.44    0.08
  -7   2   3    0.04    0.05
   7  -2   3    0.04    0.05
  -7   2   3    0.27    0.07
  -7   2  -3    0.01    0.06
  -7   2  -3    0.03    0.04
  -7  -2  -3   -0.03    0.05
   7   2   3    0.38    0.08
   7   2  -3   -0.06    0.06
   7  -2  -3   -0.15    0.06
   7  -2   3    0.47    0.08
  -7   2   4    0.12    0.07
   7  -2   4    0.15    0.07
   7  -2  -4    0.22    0.09
   7   2  -4    0.06    0.07
  -7   2   4   -0.01    0.05
  -7   2  -4    0.11    0.07
  -7  -2  -4    0.19    0.06
  -7   2  -4    0.12    0.05
  -7  -2   4    0.09    0.07
   7   2   4    0.14    0.07
  -7  -2   4    0.04    0.04
   7  -2  -4    0.08    0.07
   7  -2   4    0.03    0.05
   7   2   4    0.16    0.05
   7  -2  -5   -0.09    0.07
  -7  -2  -5    0.03    0.05
  -7   2   5   -0.03    0.05
   7   2   5    0.03    0.07
  -7   2  -5   -0.16    0.05
   7   2  -5    0.09    0.08
   7  -2   5    0.05    0.06
  -7   2   5    0.05    0.06
  -7  -2   5    0.24    0.08
   7  -2  -5   -0.07    0.06
  -7  -2   5   -0.04    0.05
   7  -2   5    0.08    0.07
   7   2   5   -0.01    0.05
   7   2   6    0.03    0.05
  -7  -2   6    0.03    0.09
  -7  -2   6   -0.01    0.05
   7   2   6    0.00    0.09
   7  -2  -6    0.04    0.08
  -7   2  -6    0.07    0.06
   7  -2   6   -0.14    0.07
   7   2  -6    0.07    0.09
   7  -2  -6    0.18    0.08
  -7   2   6    0.02    0.09
  -7  -2  -6    0.08    0.08
   7  -2   6    0.07    0.06
  -7   2   6    0.03    0.07
  -7  -2   7    0.15    0.11
  -7   2   7   -0.09    0.07
  -7   2  -7   -0.13    0.07
   7   2  -7    0.03    0.11
   7   2   7    0.00    0.09
   7  -2  -7   -0.03    0.08
   7  -2   7    0.05    0.09
   7  -2   7    0.03    0.06
  -7   2   7   -0.04    0.08
   7  -2  -7    0.01    0.11
  -7  -2  -7   -0.06    0.08
   7   2   8   -0.06    0.10
  -7   2   8   -0.10    0.09
   7  -2  -8   -0.08    0.11
  -7  -2   8   -0.11    0.10
  -7   2  -8    0.00    0.09
   7   2  -8   -0.05    0.09
  -7  -2  -8    0.01    0.09
   7  -2   8   -0.01    0.09
   7  -2   9    0.08    0.12
   7  -2  -9   -0.12    0.13
  -7   2   9    0.22    0.13
   7   2  -9   -0.04    0.12
  -7  -2   9    0.10    0.13
  -7  -2  -9    0.06    0.12
   7   2   9    0.19    0.13
  -7   2  -9    0.05    0.13
  -7  -2 -10    0.10    0.13
   7  -2 -10    0.26    0.16
  -7   2 -10   -0.03    0.13
  -7  -2  10    0.11    0.15
   7  -2  10    0.11    0.14
   7   2 -10    0.10    0.15
  -7   2  10    0.06    0.13
   7   2  10    0.15    0.14
  -7  -2  11    0.18    0.15
   7   2  11    0.04    0.16
   7  -2 -11   -0.08    0.15
  -7   2  11    0.15    0.16
   7  -2  11    0.16    0.17
  -7  -2 -11    0.01    0.17
   7   2 -11    0.24    0.18
  -7   2  12   -0.33    0.16
   7  -2  12    0.12    0.18
  -7  -2  12   -0.08    0.17
   7   2  12   -0.10    0.18
   7  -2 -12    0.02    0.17
   7   2 -12   -0.07    0.18
  -8   2   0    0.20    0.06
   8  -2   0    0.10    0.04
  -8  -2   0    0.20    0.05
   8   2   0    0.18    0.05
   8  -2   0    0.18    0.06
  -8  -2   0    0.22    0.06
   8   2   0    0.09    0.06
  -8   2   0    0.21    0.06
   8  -2   1    0.02    0.02
  -8  -2   1   -0.02    0.04
  -8   2  -1   -0.06    0.04
   8   2   1    0.00    0.04
  -8   2  -1   -0.04    0.04
  -8  -2  -1    0.03    0.04
   8  -2  -1   -0.10    0.04
  -8   2   1    0.02    0.04
   8  -2   1    0.02    0.05
   8   2  -1    0.03    0.04
   8  -2   1    0.02    0.02
  -8  -2  -1    0.04    0.05
   8  -2  -1   -0.02    0.04
  -8   2   1    0.02    0.05
  -8  -2   1    0.00    0.03
   8  -2  -2  283.22   11.48
   8   2   2  279.87   11.84
   8  -2  -2  282.58   11.85
   8  -2   2  277.03   11.84
  -8  -2   2  281.59   10.76
  -8   2  -2  273.50   11.04
  -8   2  -2  282.53   11.46
  -8  -2  -2  284.35   11.45
  -8  -2   2  289.08   11.01
  -8   2   2  280.13   11.01
  -8   2   2  280.89   10.76
  -8   2  -2  281.07   10.75
   8   2  -2  278.81   11.49
  -8  -2  -2  279.01   10.75
  -8   2  -3    0.01    0.05
   8  -2   3   -0.02    0.05
   8   2   3    0.05    0.05
  -8   2  -3   -0.04    0.03
  -8   2   3    0.12    0.06
  -8   2  -3    0.03    0.05
  -8  -2   3    0.03    0.05
  -8  -2  -3    0.01    0.04
  -8  -2  -3   -0.03    0.04
   8  -2  -3   -0.06    0.05
   8  -2   3    0.09    0.06
   8   2  -3   -0.01    0.06
   8   2   3   -0.03    0.04
  -8   2   3    0.05    0.04
   8  -2  -3    0.07    0.06
  -8   2  -4    1.13    0.15
  -8   2   4    1.00    0.13
   8  -2   4    0.84    0.13
   8  -2  -4    1.07    0.14
  -8   2  -4    0.89    0.10
  -8  -2   4    1.08    0.14
   8   2   4    0.77    0.12
  -8   2   4    0.88    0.10
   8   2  -4    0.84    0.15
   8  -2  -4    0.93    0.15
   8  -2   4    1.02    0.12
  -8  -2   4    1.04    0.07
  -8  -2  -4    0.87    0.11
   8   2   4    1.00    0.11
   8  -2   5   -0.08    0.06
   8   2   5    0.05    0.07
  -8  -2   5    0.07    0.04
   8  -2  -5    0.01    0.07
  -8  -2   5   -0.09    0.06
  -8  -2  -5    0.02    0.06
   8   2   5    0.06    0.05
  -8   2  -5    0.09    0.06
  -8   2   5   -0.04    0.06
  -8   2   5    0.04    0.06
   8  -2   5    0.03    0.05
   8   2  -5   -0.02    0.08
   8  -2  -5   -0.10    0.08
   8   2   6  109.55    4.48
   8  -2   6  114.65    4.87
   8   2  -6  113.97    4.81
   8  -2  -6  115.27    4.80
  -8  -2   6  114.59    4.51
   8  -2  -6  118.68    4.90
  -8   2   6  115.12    4.54
  -8   2  -6  116.93    4.74
  -8  -2   6  114.27    4.50
   8   2   6  115.14    4.85
   8  -2   6  112.04    4.49
  -8   2   6  112.07    4.50
   8  -2   7   -0.09    0.06
  -8   2   7    0.14    0.11
   8  -2  -7    0.04    0.11
  -8   2   7    0.00    0.08
  -8  -2   7    0.06    0.10
   8  -2   7    0.19    0.11
   8   2  -7   -0.03    0.09
  -8   2  -7   -0.02    0.07
   8   2   7    0.05    0.09
   8  -2  -7   -0.14    0.08
  -8  -2  -7    0.01    0.07
  -8  -2   8    2.77    0.30
   8   2   8    2.77    0.29
   8  -2  -8    2.06    0.29
   8   2  -8    1.99    0.28
  -8  -2  -8    2.79    0.27
   8  -2   8    2.04    0.26
  -8   2   8    2.80    0.30
  -8  -2   9    0.07    0.13
   8   2   9   -0.13    0.11
  -8   2   9    0.10    0.13
  -8  -2  -9   -0.10    0.11
   8   2  -9   -0.09    0.12
   8  -2  -9   -0.10    0.11
  -8   2  -9    0.16    0.12
   8  -2   9    0.14    0.13
  -8  -2  10   36.64    1.66
  -8  -2 -10   40.31    1.72
   8  -2 -10   36.08    1.75
   8   2 -10   37.56    1.77
   8  -2  10   37.26    1.65
  -8   2  10   37.26    1.66
   8   2  10   34.64    1.63
  -8  -2 -11   -0.12    0.14
   8  -2  11   -0.06    0.14
  -8  -2  11   -0.07    0.15
  -8   2  11    0.07    0.17
   8  -2 -11    0.05    0.15
   8   2 -11    0.12    0.15
   8   2  11   -0.18    0.14
   8  -2 -12    0.06    0.19
   8   2  12    0.08    0.19
  -8   2  12   -0.15    0.17
   8   2 -12    0.17    0.19
   8  -2  12    0.03    0.18
  -8  -2  12    0.00    0.17
   9   2   0    0.07    0.05
  -9  -2   0    0.14    0.04
   9  -2   0    0.02    0.04
  -9   2   0    0.05    0.05
  -9  -2   0   -0.04    0.04
   9   2   0   -0.02    0.04
  -9   2   0    0.00    0.05
   9  -2   0    0.09    0.05
  -9   2   1    0.02    0.05
   9   2  -1    0.02    0.05
  -9   2   1    0.05    0.05
  -9   2  -1    0.13    0.06
   9   2   1   -0.06    0.05
   9   2   1    0.02    0.04
   9  -2  -1   -0.02    0.06
   9  -2  -1    0.00    0.04
  -9  -2   1   -0.01    0.03
   9  -2   1   -0.04    0.05
  -9   2  -1    0.13    0.06
   9  -2   1    0.01    0.02
  -9  -2  -1    0.03    0.04
  -9  -2   1    0.15    0.06
   9   2   1    0.04    0.04
  -9  -2   2    0.04    0.05
  -9   2   2    0.02    0.05
  -9  -2   2    0.04    0.03
   9   2  -2    0.21    0.07
  -9   2  -2    0.00    0.03
   9   2   2    0.16    0.06
   9  -2   2   -0.06    0.05
   9  -2  -2    0.05    0.06
  -9  -2  -2    0.01    0.05
  -9  -2  -2    0.05    0.04
  -9   2  -2    0.06    0.06
  -9   2  -2    0.05    0.05
  -9   2   2   -0.04    0.04
   9  -2  -2   -0.04    0.05
   9  -2  -3   -0.02    0.06
   9  -2  -3   -0.03    0.07
  -9  -2  -3    0.15    0.07
  -9   2   3    0.07    0.06
   9  -2   3    0.02    0.06
  -9   2  -3    0.04    0.06
   9   2   3   -0.06    0.05
  -9   2  -3    0.18    0.06
   9   2  -3   -0.07    0.07
  -9   2   3    0.06    0.04
  -9   2  -3   -0.02    0.03
  -9  -2   3    0.18    0.07
  -9  -2  -3   -0.03    0.04
   9  -2  -4    0.27    0.10
   9  -2  -4    0.07    0.08
  -9   2  -4    0.08    0.05
   9   2   4    0.12    0.07
   9  -2   4    0.06    0.08
   9   2  -4    0.18    0.09
  -9   2   4    0.08    0.06
  -9  -2  -4    0.16    0.07
  -9   2   4    0.11    0.06
   9  -2   4    0.17    0.07
   9   2   4    0.14    0.06
  -9  -2   4    0.02    0.06
  -9   2  -4    0.19    0.08
   9   2   5    0.12    0.09
  -9  -2  -5    0.01    0.06
   9  -2   5    0.02    0.07
   9  -2  -5   -0.15    0.08
   9  -2   5    0.13    0.08
  -9   2   5    0.12    0.08
   9   2   5   -0.04    0.05
  -9   2  -5   -0.13    0.06
  -9   2   5    0.13    0.06
  -9  -2   5    0.05    0.07
   9  -2  -5   -0.08    0.08
  -9  -2   5    0.07    0.04
   9   2  -5    0.20    0.11
   9  -2   6    0.04    0.07
   9  -2   6    0.16    0.10
   9   2   6    0.24    0.11
   9   2  -6    0.18    0.12
   9   2   6    0.05    0.06
  -9  -2  -6    0.08    0.07
  -9   2   6   -0.09    0.08
  -9   2  -6    0.04    0.07
  -9  -2   6   -0.04    0.08
  -9   2   6    0.04    0.07
   9  -2  -6    0.12    0.10
   9  -2  -6    0.05    0.07
  -9  -2  -7    0.01    0.06
   9  -2  -7   -0.11    0.09
  -9   2  -7    0.06    0.08
   9  -2  -7   -0.12    0.09
   9   2   7    0.11    0.10
  -9  -2   7   -0.09    0.08
   9  -2   7   -0.08    0.09
   9   2  -7    0.10    0.13
  -9   2   7    0.12    0.11
  -9   2   8    0.03    0.11
  -9  -2   8    0.12    0.13
  -9  -2  -8   -0.08    0.09
  -9   2  -8    0.09    0.11
   9   2  -8    0.32    0.16
   9  -2  -8    0.21    0.12
   9  -2   8    0.14    0.12
   9   2   8    0.09    0.11
  -9  -2  -9   -0.15    0.10
  -9  -2   9   -0.09    0.11
   9   2   9    0.05    0.12
   9  -2   9   -0.03    0.10
   9  -2  -9    0.01    0.14
  -9   2   9    0.21    0.13
   9   2  -9   -0.05    0.12
   9  -2  10    0.06    0.15
   9  -2 -10    0.39    0.19
  -9  -2  10   -0.02    0.15
   9   2 -10    0.08    0.16
  -9  -2 -10   -0.08    0.12
   9   2  10    0.01    0.13
  -9   2  10    0.24    0.16
  -9  -2  11   -0.10    0.15
   9  -2  11   -0.17    0.15
   9  -2 -11    0.28    0.19
   9   2 -11    0.04    0.18
  -9   2  11    0.06    0.17
   9   2  11   -0.07    0.15
   9   2  12    0.00    0.20
  -9  -2  12    0.03    0.18
  -9   2  12    0.09    0.20
   9  -2  12    0.16    0.17
   9  -2 -12    0.24    0.18
   9   2 -12    0.37    0.22
  10  -2   0   76.90    3.05
 -10  -2   0   72.67    2.90
 -10   2   0   73.82    2.96
 -10   2   0   73.55    2.90
  10   2   0   74.79    3.07
  10  -2   0   74.13    3.21
  10   2   0   72.71    3.20
 -10  -2   0   74.69    2.95
  10  -2   1    0.07    0.06
  10   2   1    0.02    0.04
 -10  -2   1   -0.02    0.04
 -10  -2   1    0.02    0.04
 -10   2   1    0.00    0.05
 -10  -2  -1    0.06    0.05
  10   2   1    0.03    0.04
  10  -2  -1    0.01    0.05
  10  -2  -1   -0.04    0.06
  10   2  -1   -0.05    0.06
  10  -2   1   -0.04    0.03
 -10   2  -1   -0.03    0.04
  10   2   1   -0.07    0.05
 -10   2   1    0.03    0.04
 -10   2  -1    0.04    0.05
  10   2  -1    0.03    0.05
  10  -2   2   28.85    1.20
 -10  -2  -2   29.75    1.23
  10  -2  -2   28.08    1.32
 -10   2  -2   28.26    1.22
 -10   2  -2   28.70    1.19
  10  -2   2   29.31    1.31
 -10   2   2   29.16    1.20
 -10  -2   2   29.20    1.20
 -10  -2   2   29.58    1.16
  10  -2  -2   29.01    1.26
 -10   2   2   29.98    1.19
 -10  -2  -2   27.37    1.19
  10   2   2   29.66    1.31
  10   2  -2   29.38    1.27
  10  -2  -3   -0.09    0.06
  10  -2  -3    0.05    0.08
  10   2  -3   -0.01    0.07
 -10   2  -3    0.05    0.06
 -10  -2  -3    0.03    0.05
 -10  -2   3   -0.08    0.05
  10  -2   3    0.07    0.07
 -10  -2  -3    0.02    0.05
  10   2   3   -0.01    0.05
 -10   2  -3    0.05    0.05
 -10   2   3    0.01    0.04
 -10   2   3    0.01    0.06
 -10   2  -3    0.04    0.03
 -10  -2  -4   23.17    0.96
  10  -2   4   21.08    0.94
 -10   2  -4   22.56    0.93
 -10   2   4   22.85    0.91
  10   2  -4   22.85    1.02
  10  -2   4   21.64    1.01
  10   2   4   20.72    0.94
 -10  -2   4   21.51    0.95
 -10   2   4   21.39    0.95
 -10   2  -4   21.84    0.97
  10  -2  -4   22.03    1.00
  10   2   4   20.83    0.99
  10  -2  -4   21.40    1.03
  10  -2  -5    0.10    0.11
 -10   2   5   -0.05    0.08
 -10   2   5    0.01    0.06
 -10  -2  -5    0.04    0.06
 -10   2  -5    0.08    0.06
  10  -2   5    0.00    0.07
  10   2   5   -0.08    0.06
  10   2   5    0.01    0.08
 -10  -2   5   -0.01    0.08
  10  -2   5    0.06    0.08
  10  -2  -5    0.02    0.09
  10   2  -5   -0.12    0.09
 -10  -2   6    6.74    0.40
  10  -2  -6    6.73    0.40
  10   2   6    6.56    0.39
  10  -2   6    6.64    0.37
 -10  -2  -6    6.95    0.37
 -10   2  -6    6.88    0.36
  10  -2  -6    6.67    0.42
  10  -2   6    6.32    0.39
  10   2   6    6.64    0.35
 -10   2   6    6.29    0.39
  10   2  -6    6.74    0.43
 -10   2   7   -0.11    0.09
 -10  -2   7    0.00    0.10
 -10   2  -7   -0.04    0.08
  10  -2   7    0.02    0.11
 -10  -2  -7    0.08    0.09
  10  -2  -7   -0.15    0.11
  10   2  -7   -0.05    0.10
  10   2   7    0.03    0.09
  10  -2  -7    0.10    0.11
  10   2   8   18.41    0.92
 -10   2   8   20.21    0.94
  10   2  -8   19.19    0.99
 -10  -2   8   19.68    0.94
  10  -2  -8   18.98    0.98
  10  -2   8   19.23    0.92
 -10  -2   9   -0.23    0.09
  10  -2  -9    0.17    0.15
  10  -2   9    0.06    0.13
 -10   2   9   -0.03    0.11
  10   2  -9   -0.15    0.11
 -10  -2  -9    0.10    0.12
  10   2   9    0.09    0.13
 -10  -2  10    1.63    0.28
  10  -2  10    2.41    0.33
  10  -2 -10    1.95    0.31
  10   2 -10    2.02    0.33
  10   2  10    2.35    0.31
 -10   2  10    1.94    0.29
  10  -2 -11   -0.24    0.18
 -10  -2  11   -0.04    0.15
  10   2  11    0.02    0.17
  10  -2  11    0.01    0.14
  10   2 -11    0.01    0.17
 -10   2  11    0.15    0.18
 -10  -2  12    0.48    0.20
  10   2  12    0.99    0.28
  10   2 -12    0.86    0.25
  10  -2 -12    0.59    0.26
 -10   2  12    0.66    0.25
  10  -2  12    1.12    0.26
 -11  -2   0    0.06    0.05
  11  -2   0    0.10    0.07
  11   2   0   -0.03    0.05
 -11   2   0   -0.07    0.04
 -11   2   0    0.04    0.06
  11  -2   0    0.03    0.04
  11   2   0    0.02    0.06
 -11  -2   0    0.04    0.05
  11  -2   1    0.03    0.04
  11   2   1    0.14    0.06
  11   2   1    0.03    0.08
 -11  -2  -1    0.29    0.07
  11  -2  -1    0.04    0.06
  11   2  -1    0.03    0.07
 -11  -2   1    0.46    0.09
  11  -2   1    0.04    0.08
 -11   2   1    0.03    0.05
 -11   2   1    0.18    0.07
  11   2  -1   -0.10    0.08
 -11   2  -1    0.01    0.06
 -11  -2   1    0.02    0.05
  11   2   1    0.11    0.05
  11  -2  -1   -0.02    0.08
 -11   2  -1    0.49    0.09
  11  -2   2    0.08    0.06
 -11   2   2   -0.02    0.04
  11  -2   2    0.01    0.02
 -11  -2   2    0.11    0.06
  11   2   2    0.06    0.06
 -11   2  -2    0.06    0.06
  11   2  -2    0.10    0.07
 -11  -2  -2   -0.02    0.06
  11  -2  -2    0.10    0.07
 -11  -2  -2    0.05    0.05
  11   2  -2   -0.05    0.07
 -11  -2   2    0.03    0.04
  11  -2  -2    0.01    0.07
 -11   2   2    0.03    0.06
 -11   2  -2    0.12    0.06
 -11  -2   3    0.29    0.09
 -11   2   3    0.18    0.08
  11  -2   3    0.17    0.08
  11   2   3   -0.03    0.06
  11  -2  -3   -0.04    0.07
 -11  -2   3    0.08    0.03
  11   2  -3    0.01    0.09
 -11  -2  -3    0.19    0.06
 -11  -2  -3    0.23    0.07
 -11   2   3    0.09    0.06
  11  -2  -3   -0.12    0.08
 -11   2  -3    0.08    0.04
 -11   2  -3    0.27    0.08
 -11   2  -3    0.09    0.08
  11  -2  -4   -0.01    0.08
 -11  -2  -4   -0.04    0.05
 -11   2   4   -0.06    0.05
 -11   2  -4    0.12    0.08
  11   2   4    0.04    0.06
  11  -2  -4    0.06    0.08
  11   2  -4   -0.02    0.07
 -11  -2   4    0.06    0.08
  11  -2   4    0.04    0.07
 -11   2  -4    0.04    0.04
  11  -2   4    0.03    0.08
  11   2   4    0.01    0.06
 -11   2   4    0.13    0.06
  11   2   5    0.22    0.10
 -11   2  -5    0.10    0.06
 -11  -2   5   -0.05    0.08
  11   2   5   -0.07    0.07
  11  -2  -5    0.01    0.10
  11  -2   5   -0.04    0.08
 -11  -2  -5    0.08    0.06
 -11   2   5    0.15    0.09
 -11   2   5   -0.04    0.06
  11   2  -5    0.01    0.10
  11  -2   5   -0.01    0.07
  11  -2  -5    0.12    0.11
 -11   2  -6    0.10    0.08
  11  -2  -6    0.16    0.11
  11  -2   6    0.05    0.11
 -11  -2   6    0.04    0.10
  11  -2   6    0.09    0.08
 -11   2   6    0.00    0.10
 -11  -2  -6    0.07    0.08
  11   2   6    0.16    0.11
  11  -2  -6    0.19    0.11
  11   2   6    0.02    0.07
  11   2  -6    0.06    0.11
  11  -2  -7   -0.04    0.09
  11   2  -7    0.02    0.11
  11   2  -7    0.13    0.14
 -11   2   7    0.19    0.11
  11  -2   7    0.30    0.13
 -11  -2   7    0.26    0.11
  11   2   7    0.22    0.12
  11  -2  -7   -0.06    0.11
 -11  -2  -7    0.02    0.10
  11  -2   8    0.18    0.13
 -11  -2   8    0.13    0.12
  11   2  -8   -0.06    0.11
  11  -2  -8    0.11    0.13
  11   2   8    0.02    0.10
  11   2  -8    0.10    0.14
 -11   2   8    0.13    0.12
 -11  -2   9    0.11    0.12
  11  -2   9    0.02    0.13
  11   2  -9   -0.18    0.14
  11  -2  -9    0.10    0.15
 -11   2   9    0.14    0.12
  11   2   9   -0.07    0.12
  11  -2  10    0.05    0.15
 -11   2  10   -0.10    0.13
  11  -2 -10   -0.16    0.15
 -11  -2  10    0.00    0.15
  11   2 -10   -0.02    0.16
  11   2  10   -0.04    0.14
  11   2 -11    0.10    0.19
 -11  -2  11    0.21    0.17
  11   2  11    0.08    0.15
 -11   2  11    0.68    0.22
  11  -2 -11    0.19    0.21
  11  -2  11    0.09    0.17
 -11  -2  12    0.02    0.15
  11   2  12    0.06    0.23
  11   2 -12    0.14    0.21
  11  -2  12    0.10    0.16
 -11   2  12   -0.01    0.22
  11  -2 -12   -0.11    0.20
 -12  -2   0    6.59    0.35
 -12   2   0    7.17    0.36
  12  -2   0    7.10    0.33
  12   2   0    7.12    0.35
 -12   2   0    6.79    0.35
  12  -2   0    7.21    0.41
 -12  -2   0    6.88    0.34
  12   2   0    7.06    0.40
  12  -2  -1   -0.04    0.05
 -12  -2  -1    0.00    0.05
 -12  -2   1   -0.05    0.05
 -12  -2   1    0.12    0.05
 -12   2  -1    0.15    0.07
 -12   2  -1   -0.05    0.05
  12   2  -1   -0.08    0.06
  12   2  -1   -0.13    0.06
  12   2   1   -0.06    0.05
  12   2   1   -0.02    0.05
  12  -2   1   -0.02    0.06
 -12   2   1    0.00    0.05
  12  -2   1    0.00    0.03
 -12   2   1   -0.05    0.05
  12  -2  -1    0.08    0.08
  12   2  -2  111.41    4.70
 -12  -2  -2  112.89    4.42
 -12  -2   2  116.89    4.47
  12   2   2  115.92    4.87
  12   2  -2  113.04    4.88
 -12   2   2  112.88    4.43
 -12   2  -2  111.93    4.53
 -12  -2   2  111.57    4.42
 -12   2   2  115.32    4.49
  12  -2   2  112.88    4.87
 -12   2  -2  110.51    4.42
  12  -2  -2  110.84    4.88
 -12  -2  -2  118.47    4.66
  12  -2  -2  114.23    4.70
 -12   2   3    0.08    0.05
 -12  -2  -3    0.05    0.05
 -12   2  -3   -0.09    0.05
 -12   2   3   -0.03    0.06
 -12  -2   3    0.11    0.07
 -12   2  -3   -0.02    0.03
 -12   2  -3    0.03    0.07
  12  -2  -3    0.02    0.07
  12   2   3    0.09    0.07
  12   2  -3    0.06    0.08
  12  -2  -3   -0.05    0.07
 -12  -2  -3    0.02    0.07
  12   2  -3   -0.10    0.06
  12  -2   3    0.02    0.07
 -12  -2   4    9.54    0.49
  12   2  -4    9.20    0.53
 -12   2  -4   10.27    0.43
  12  -2  -4    9.37    0.53
  12  -2   4    9.72    0.49
  12  -2   4    9.25    0.51
 -12  -2  -4    9.48    0.45
 -12   2  -4    9.75    0.50
 -12   2   4    9.35    0.49
 -12   2   4    9.49    0.43
  12   2   4    8.53    0.49
  12   2  -4    9.11    0.51
  12  -2  -4   10.36    0.52
  12   2   4    9.57    0.49
  12  -2  -5   -0.09    0.08
 -12   2   5   -0.02    0.07
  12   2  -5   -0.09    0.09
  12   2  -5    0.01    0.07
  12   2   5    0.11    0.09
  12  -2  -5    0.00    0.09
  12  -2   5    0.06    0.08
  12  -2   5    0.01    0.09
 -12  -2   5    0.11    0.09
  12   2   5   -0.02    0.06
 -12  -2  -5   -0.01    0.06
 -12  -2  -6   88.23    3.59
  12  -2  -6   88.13    3.75
  12   2  -6   85.29    3.76
  12  -2   6   88.47    3.72
  12   2   6   87.40    3.70
  12  -2   6   84.73    3.44
  12  -2  -6   86.62    3.67
 -12   2   6   86.09    3.45
 -12  -2   6   83.25    3.44
  12   2   6   84.53    3.44
  12   2  -6   83.04    3.67
  12  -2   7    0.10    0.11
  12  -2  -7   -0.12    0.09
  12   2  -7    0.05    0.10
 -12  -2   7    0.10    0.11
  12   2  -7    0.02    0.13
  12   2   7    0.04    0.10
  12  -2  -7    0.08    0.12
 -12   2   7    0.20    0.11
 -12   2   8    0.88    0.20
  12   2  -8    0.83    0.21
  12  -2   8    0.82    0.18
  12   2  -8    0.67    0.17
 -12  -2   8    0.72    0.19
  12   2   8    0.56    0.17
  12  -2  -8    1.20    0.24
 -12  -2   9   -0.14    0.12
  12   2   9    0.03    0.13
  12  -2   9    0.17    0.14
  12   2  -9   -0.07    0.15
  12  -2  -9    0.07    0.16
 -12   2   9   -0.01    0.12
 -12  -2  10   22.51    1.10
  12  -2  10   21.72    1.09
 -12   2  10   22.76    1.10
  12   2 -10   22.42    1.17
  12  -2 -10   21.36    1.16
  12   2  10   21.29    1.08
  12   2 -11   -0.04    0.20
  12  -2  11    0.02    0.17
  12   2  11    0.37    0.21
 -12   2  11   -0.14    0.17
 -12  -2  11    0.21    0.18
  12  -2 -11    0.00    0.17
 -12  -2  12    0.00    0.15
  12   2 -12   -0.11    0.24
 -12   2  12   -0.17    0.22
  12  -2 -12    0.23    0.26
  12  -2  12    0.12    0.19
  12   2  12   -0.04    0.24
 -13   2   0    0.04    0.05
  13   2   0    0.03    0.06
  13   2   0    0.00    0.06
  13  -2   0    0.11    0.08
 -13  -2   0    0.13    0.06
  13  -2   0    0.08    0.05
 -13   2   0    0.17    0.06
 -13  -2   0    0.06    0.06
 -13   2  -1    0.00    0.05
 -13  -2   1    0.03    0.05
  13   2   1    0.00    0.05
  13  -2   1   -0.01    0.04
 -13   2   1    0.12    0.06
 -13  -2   1    0.01    0.06
 -13  -2  -1    0.11    0.08
  13   2  -1    0.12    0.08
  13  -2   1    0.03    0.06
 -13   2   1    0.05    0.06
 -13   2  -1    0.02    0.06
  13   2  -1   -0.03    0.06
  13  -2  -1    0.00    0.09
  13   2   1    0.01    0.06
  13  -2  -1    0.01    0.06
  13   2   2    0.00    0.05
 -13   2  -2    0.01    0.06
  13  -2   2   -0.05    0.06
  13   2  -2   -0.12    0.06
 -13   2   2   -0.08    0.06
  13   2   2   -0.05    0.05
 -13  -2   2    0.14    0.08
  13   2  -2    0.16    0.08
  13   2   2    0.13    0.08
 -13   2   2   -0.09    0.05
  13  -2  -2   -0.02    0.07
 -13   2  -2   -0.04    0.06
  13  -2  -2    0.16    0.08
 -13  -2   2    0.06    0.04
 -13  -2  -2   -0.02    0.07
 -13  -2  -3   -0.06    0.06
 -13   2   3    0.09    0.08
  13  -2  -3    0.03    0.09
  13   2   3    0.01    0.06
 -13   2   3    0.06    0.06
 -13  -2  -3    0.06    0.06
  13  -2  -3    0.05    0.08
  13   2  -3   -0.12    0.07
  13   2  -3    0.00    0.08
 -13   2  -3    0.01    0.07
  13  -2   3    0.13    0.08
 -13  -2   3    0.04    0.07
  13  -2   3    0.02    0.03
 -13   2  -3    0.11    0.08
  13  -2  -4    0.01    0.08
 -13  -2  -4   -0.02    0.07
  13  -2   4    0.08    0.08
  13  -2   4    0.06    0.08
  13   2  -4    0.10    0.09
 -13   2  -4   -0.05    0.08
 -13   2   4    0.03    0.06
 -13  -2   4    0.07    0.08
  13   2  -4    0.10    0.10
  13  -2  -4   -0.06    0.09
 -13  -2  -4   -0.01    0.06
  13   2   4    0.18    0.08
 -13   2   4    0.03    0.08
 -13   2  -4   -0.09    0.06
  13   2   4   -0.02    0.08
  13   2   5   -0.01    0.07
  13  -2   5    0.00    0.08
  13  -2   5   -0.01    0.08
  13   2   5   -0.04    0.09
 -13  -2   5    0.10    0.09
  13   2  -5    0.15    0.11
  13  -2  -5   -0.08    0.08
 -13  -2  -5    0.00    0.07
 -13   2   5    0.03    0.09
  13  -2  -5    0.19    0.12
  13   2  -5    0.01    0.09
  13   2   6    0.19    0.13
  13  -2  -6    0.14    0.11
  13  -2   6    0.22    0.10
 -13  -2   6    0.06    0.11
  13  -2   6    0.04    0.12
  13  -2  -6    0.17    0.13
 -13   2   6    0.06    0.12
  13   2  -6    0.27    0.13
  13   2   6    0.29    0.10
  13   2  -6    0.13    0.14
  13   2  -7   -0.04    0.10
 -13  -2   7    0.17    0.13
  13  -2  -7   -0.01    0.12
 -13   2   7   -0.01    0.11
  13   2   7    0.10    0.12
  13   2  -7    0.07    0.12
  13  -2  -7   -0.01    0.10
  13  -2   7    0.17    0.13
 -13  -2   8    0.04    0.13
  13   2  -8    0.34    0.14
  13   2  -8    0.10    0.14
  13   2   8    0.20    0.12
  13  -2  -8    0.20    0.16
  13  -2  -8    0.18    0.12
 -13   2   8    0.04    0.11
  13  -2   8    0.06    0.13
  13   2  -9   -0.28    0.14
  13   2   9    0.10    0.14
 -13   2   9   -0.08    0.13
  13  -2   9    0.08    0.14
 -13  -2   9    0.17    0.16
  13  -2  -9    0.15    0.16
  13   2 -10    0.08    0.20
  13  -2  10    0.47    0.20
  13  -2 -10    0.38    0.22
  13   2  10    0.04    0.16
 -13   2  10    0.13    0.16
 -13  -2  10    0.06    0.15
 -13   2  11   -0.10    0.15
  13  -2 -11   -0.22    0.19
 -13  -2  11    0.01    0.16
  13  -2  11   -0.04    0.16
  13   2  11    0.06    0.18
  13   2 -11    0.05    0.21
 -14   2   0   76.24    3.16
  14  -2   0   81.96    3.24
  14   2   0   77.95    3.43
 -14   2   0   77.98    3.10
  14  -2   0   75.92    3.43
  14   2   0   81.08    3.27
 -14  -2   0   78.40    3.11
 -14  -2   1    0.16    0.08
  14  -2  -1   -0.08    0.06
 -14   2   1    0.01    0.06
 -14   2  -1    0.12    0.08
 -14   2  -1    0.00    0.06
  14   2  -1   -0.09    0.06
  14   2  -1    0.12    0.08
 -14  -2   1   -0.04    0.05
  14   2   1    0.03    0.08
  14  -2  -1    0.12    0.09
  14  -2   1   -0.06    0.06
  14   2   1    0.03    0.06
  14  -2   1    0.06    0.04
 -14  -2  -1   -0.06    0.06
 -14   2   1    0.02    0.06
  14   2   2    4.50    0.22
 -14  -2   2    4.54    0.29
  14   2   2    5.15    0.25
 -14  -2  -2    4.21    0.28
  14  -2  -2    4.43    0.32
 -14   2  -2    4.74    0.28
  14   2  -2    4.23    0.31
  14   2  -2    4.84    0.29
 -14   2   2    4.77    0.25
  14  -2   2    4.49    0.31
  14   2   2    4.62    0.31
 -14   2   2    4.36    0.29
 -14   2  -2    4.62    0.29
  14  -2  -2    4.20    0.27
  14  -2   3    0.08    0.08
  14   2  -3   -0.01    0.08
 -14   2  -3    0.00    0.07
  14  -2  -3    0.01    0.08
  14   2   3    0.00    0.06
  14   2  -3   -0.10    0.06
 -14   2   3   -0.06    0.05
 -14  -2  -3   -0.13    0.06
 -14  -2   3   -0.01    0.06
 -14   2   3    0.06    0.07
 -14  -2  -3   -0.03    0.06
 -14   2  -3    0.03    0.07
  14  -2  -3   -0.02    0.08
  14  -2   4   19.44    0.93
 -14  -2   4   20.74    0.89
  14  -2  -4   18.60    0.90
  14   2  -4   16.91    0.90
  14  -2  -4   18.10    0.94
  14   2  -4   18.50    0.95
 -14   2   4   20.18    0.88
  14   2   4   20.40    0.93
 -14   2  -4   18.59    0.86
 -14  -2  -4   18.83    0.86
 -14   2  -4   18.36    0.89
  14  -2   5    0.22    0.10
  14  -2   5   -0.17    0.09
  14   2  -5    0.16    0.12
  14   2   5    0.09    0.09
  14   2  -5   -0.01    0.10
  14  -2  -5   -0.09    0.10
 -14  -2   5    0.02    0.09
  14  -2  -5    0.03    0.10
 -14   2   5    0.04    0.09
  14   2   5    0.04    0.09
  14   2  -6   10.24    0.59
  14   2   6   10.93    0.55
  14  -2   6   10.04    0.55
  14  -2   6    9.94    0.55
 -14   2   6    9.29    0.55
  14   2   6    8.83    0.53
  14   2  -6   10.71    0.60
  14  -2  -6   10.99    0.59
 -14  -2   6   10.26    0.56
  14  -2  -6    9.52    0.58
  14  -2  -7    0.09    0.14
  14   2  -7   -0.06    0.12
 -14  -2   7    0.02    0.12
  14   2  -7    0.26    0.12
  14  -2   7    0.08    0.13
 -14   2   7   -0.06    0.11
  14  -2  -7    0.02    0.13
  14   2   7    0.02    0.10
  14  -2   8    7.28    0.49
 -14  -2   8    7.46    0.50
 -14   2   8    8.30    0.52
  14  -2  -8    8.54    0.55
  14  -2  -8    8.38    0.51
  14   2  -8    8.48    0.52
  14   2  -8    7.67    0.54
  14   2   8    7.25    0.49
  14   2  -9    0.24    0.19
 -14   2   9   -0.10    0.12
  14  -2  -9    0.24    0.19
 -14  -2   9   -0.05    0.12
  14   2   9   -0.03    0.11
  14  -2   9    0.09    0.15
  14   2  10    1.74    0.30
  14   2 -10    1.83    0.33
  14  -2  10    2.18    0.32
  14  -2 -10    1.34    0.30
 -14   2  10    1.49    0.28
 -14  -2  10    2.48    0.33
 -14  -2  11    0.16    0.18
 -14   2  11    0.04    0.20
  14  -2 -11    0.04    0.21
  14   2 -11   -0.02    0.21
  14   2  11    0.18    0.20
  14  -2  11   -0.07    0.14
 -15   2   0    0.17    0.07
 -15  -2   0    0.41    0.11
  15  -2   0    0.38    0.12
  15   2   0    0.19    0.08
 -15   2   0    0.45    0.11
  15  -2   0    0.32    0.08
  15   2   0    0.04    0.09
  15  -2  -1    0.05    0.10
  15   2   1    0.02    0.11
  15   2  -1   -0.16    0.08
  15  -2   1    0.09    0.06
 -15  -2  -1    0.29    0.10
 -15   2   1   -0.13    0.06
  15   2   1    0.24    0.08
  15  -2   1    0.03    0.10
 -15   2  -1   -0.06    0.08
 -15   2  -1    0.35    0.10
 -15  -2   1    0.25    0.09
 -15   2   1    0.28    0.10
  15  -2  -1   -0.14    0.08
  15   2  -1   -0.02    0.09
 -15   2   2   -0.01    0.07
 -15  -2  -2    0.05    0.08
  15  -2  -2    0.15    0.09
  15   2   2    0.08    0.08
  15  -2  -2    0.09    0.09
  15  -2   2   -0.03    0.08
 -15   2  -2   -0.02    0.07
 -15   2  -2    0.06    0.07
  15   2   2   -0.01    0.06
  15   2  -2    0.00    0.09
 -15   2   2    0.08    0.06
 -15  -2   2    0.03    0.08
 -15  -2  -3    0.06    0.08
 -15   2  -3    0.13    0.09
  15   2   3    0.08    0.09
  15   2   3    0.07    0.06
 -15   2   3   -0.05    0.06
  15  -2   3    0.06    0.09
  15  -2  -3    0.04    0.09
 -15   2   3    0.09    0.08
  15  -2  -3    0.16    0.10
  15   2  -3   -0.09    0.08
 -15   2  -3   -0.04    0.08
  15   2   3    0.09    0.06
 -15  -2   3    0.14    0.09
  15   2  -3    0.03    0.09
 -15   2  -4   -0.09    0.07
  15  -2  -4   -0.04    0.09
 -15  -2  -4    0.13    0.10
  15  -2  -4    0.09    0.10
  15   2   4   -0.04    0.08
  15  -2   4   -0.02    0.09
 -15  -2   4    0.01    0.09
 -15   2  -4   -0.08    0.08
 -15   2   4   -0.13    0.07
  15   2  -4    0.14    0.11
  15   2  -4    0.01    0.10
  15  -2   5    0.26    0.12
  15   2  -5   -0.05    0.12
  15   2   5    0.09    0.11
 -15  -2   5    0.23    0.12
  15   2  -5   -0.04    0.12
 -15   2   5    0.30    0.13
  15  -2   5    0.08    0.11
  15  -2  -5    0.07    0.12
  15   2   5    0.44    0.14
  15  -2  -5    0.16    0.13
 -15   2   6    0.29    0.12
  15   2  -6    0.08    0.10
  15   2   6   -0.08    0.09
  15  -2  -6   -0.12    0.11
  15   2   6    0.02    0.09
 -15  -2   6    0.00    0.10
  15   2  -6    0.04    0.12
  15  -2   6    0.09    0.10
  15  -2  -6   -0.03    0.12
  15  -2   6    0.13    0.11
  15  -2  -7    0.11    0.14
 -15   2   7    0.06    0.13
  15  -2   7    0.22    0.14
  15   2  -7    0.20    0.16
  15   2  -7   -0.04    0.13
  15   2   7    0.18    0.13
  15  -2  -7   -0.04    0.13
 -15  -2   7    0.00    0.12
  15  -2  -8   -0.03    0.13
  15  -2  -8    0.16    0.14
  15   2  -8    0.05    0.13
 -15   2   8   -0.19    0.11
  15   2  -8   -0.14    0.14
 -15  -2   8    0.03    0.13
  15  -2   8    0.10    0.13
  15   2   8    0.11    0.12
  15   2  -9   -0.25    0.18
  15  -2  -9    0.64    0.23
  15   2   9    0.40    0.17
 -15  -2   9    0.51    0.19
  15  -2   9    0.25    0.16
 -15   2   9    0.61    0.20
  15  -2 -10   -0.05    0.18
 -15  -2  10    0.07    0.15
 -15   2  10   -0.19    0.14
  15  -2  10   -0.13    0.14
  15   2  10    0.09    0.18
  15   2 -10   -0.01    0.17
  15  -2 -11   -0.17    0.20
  15  -2  11    0.25    0.16
  15   2 -11    0.03    0.23
 -15  -2  11   -0.07    0.15
 -15   2  11    0.32    0.23
  15   2  11   -0.05    0.21
 -16   2   0    2.11    0.22
  16   2   0    1.96    0.18
  16   2   0    1.70    0.23
 -16  -2   0    2.21    0.23
  16  -2   0    1.98    0.25
  16  -2   0    1.81    0.15
  16  -2  -1    0.01    0.08
  16   2   1   -0.07    0.07
 -16  -2   1   -0.12    0.06
 -16   2  -1   -0.03    0.07
 -16   2  -1    0.09    0.09
 -16  -2  -1    0.01    0.08
  16  -2  -1   -0.02    0.09
 -16   2   1   -0.08    0.08
 -16   2   1   -0.13    0.06
  16   2   1   -0.14    0.07
  16  -2   1   -0.05    0.09
  16   2  -1   -0.06    0.08
  16   2  -1    0.04    0.09
  16   2   2   61.94    2.53
  16   2  -2   61.75    2.58
  16  -2   2   55.78    2.69
  16   2   2   57.47    2.69
 -16  -2   2   59.67    2.45
 -16   2  -2   59.17    2.45
 -16   2   2   60.31    2.45
  16   2  -2   61.37    2.72
  16  -2  -2   62.37    2.72
 -16  -2  -2   59.01    2.45
 -16   2  -2   61.20    2.50
  16  -2  -2   63.30    2.57
 -16   2   2   64.69    2.46
 -16  -2   3   -0.06    0.09
  16  -2  -3   -0.04    0.09
  16   2  -3   -0.13    0.08
  16   2  -3    0.10    0.11
  16  -2   3   -0.09    0.09
 -16  -2  -3   -0.06    0.08
  16   2   3   -0.03    0.08
 -16   2  -3   -0.04    0.08
 -16   2  -3    0.09    0.09
  16  -2  -3    0.08    0.09
 -16   2   3   -0.09    0.08
 -16  -2  -4    8.53    0.49
  16  -2  -4    9.68    0.56
  16   2  -4    9.25    0.55
  16   2   4    8.01    0.51
 -16  -2   4    8.66    0.50
 -16   2  -4    9.74    0.52
  16  -2   4    8.79    0.52
  16  -2  -4    8.31    0.50
 -16   2  -4    8.81    0.49
 -16   2   4    9.85    0.51
  16   2  -4    8.38    0.50
  16   2  -5    0.07    0.13
  16  -2  -5   -0.07    0.11
  16   2  -5   -0.03    0.11
  16   2   5   -0.02    0.10
 -16  -2   5    0.05    0.10
  16   2   5    0.06    0.10
  16  -2  -5    0.14    0.11
  16  -2   5    0.17    0.11
 -16   2   5    0.23    0.12
  16  -2   5    0.13    0.11
 -16   2   6   28.96    1.27
  16  -2   6   27.05    1.24
  16   2  -6   29.68    1.33
  16   2  -6   30.23    1.37
  16  -2  -6   26.47    1.31
 -16  -2   6   28.05    1.26
  16   2   6   23.56    1.28
  16   2   6   26.83    1.24
  16  -2   6   26.46    1.30
  16  -2  -6   28.53    1.35
  16  -2   7    0.09    0.14
 -16   2   7   -0.08    0.10
  16   2  -7    0.10    0.14
  16   2   7   -0.07    0.10
  16  -2  -7    0.07    0.13
  16  -2  -7    0.08    0.15
  16   2  -7    0.01    0.13
 -16  -2   7    0.05    0.11
  16  -2   8    0.76    0.20
  16  -2  -8    0.62    0.21
  16   2  -8    0.50    0.21
 -16   2   8    0.71    0.20
  16  -2  -8    0.38    0.17
 -16  -2   8    0.56    0.19
  16   2   8    0.60    0.17
  16   2  -8    0.76    0.19
  16  -2   9   -0.25    0.14
 -16   2   9    0.08    0.16
 -16  -2   9    0.06    0.15
  16   2   9    0.16    0.17
  16  -2  -9    0.11    0.19
  16   2  -9   -0.02    0.16
  16  -2  10   22.91    1.14
  16   2 -10   23.33    1.23
 -16  -2  10   22.84    1.15
  16   2  10   21.09    1.13
 -16   2  10   23.12    1.16
  16  -2 -10   23.17    1.22
  16   2 -11    0.09    0.24
 -16  -2  11    0.21    0.18
  16  -2  11    0.04    0.18
  16  -2 -11    0.01    0.23
  16   2  11    0.10    0.24
 -16   2  11   -0.14    0.22
 -17  -2   0    0.06    0.08
  17   2   0    0.09    0.09
  17   2   0    0.23    0.11
  17  -2   0    0.16    0.11
 -17   2   0    0.23    0.10
 -17   2   0    0.07    0.06
 -17   2  -1    0.05    0.08
 -17   2   1    0.02    0.07
 -17  -2  -1   -0.09    0.08
 -17   2   1    0.09    0.09
 -17  -2   1    0.19    0.10
  17  -2  -1    0.03    0.08
  17   2  -1    0.05    0.10
  17   2   1    0.15    0.08
  17   2  -1    0.15    0.09
  17  -2   1    0.10    0.10
  17  -2  -1    0.05    0.10
  17   2   1    0.17    0.10
 -17   2  -1   -0.02    0.07
 -17  -2   2    0.04    0.08
  17  -2  -2    0.17    0.09
 -17  -2  -2    0.23    0.11
 -17   2   2    0.09    0.08
  17   2  -2    0.25    0.12
  17  -2  -2    0.18    0.11
  17   2  -2    0.00    0.09
 -17   2  -2    0.11    0.08
  17  -2   2   -0.05    0.09
 -17   2   2   -0.10    0.08
 -17   2  -2    0.02    0.08
  17   2   2    0.02    0.08
  17  -2  -3   -0.04    0.09
  17   2  -3    0.15    0.11
  17   2   3    0.00    0.10
 -17   2   3   -0.02    0.08
 -17   2  -3    0.06    0.09
 -17   2  -3   -0.02    0.08
  17  -2  -3    0.11    0.12
  17  -2   3    0.03    0.10
 -17  -2  -3    0.12    0.10
  17   2  -3   -0.01    0.08
 -17  -2   3   -0.06    0.08
 -17   2  -4    0.12    0.11
  17  -2  -4    0.06    0.12
  17  -2   4    0.14    0.12
 -17  -2  -4    0.09    0.11
 -17   2   4    0.22    0.12
  17   2   4    0.29    0.13
  17   2  -4    0.26    0.13
 -17  -2   4    0.17    0.10
  17  -2  -4    0.07    0.12
  17   2  -4    0.18    0.12
 -17   2  -4    0.37    0.13
  17   2  -5    0.01    0.12
 -17   2   5    0.11    0.11
  17  -2   5   -0.05    0.10
  17   2   5    0.15    0.11
  17  -2   5    0.06    0.10
  17   2  -5   -0.06    0.11
 -17  -2   5   -0.03    0.10
  17  -2  -5    0.02    0.11
  17   2   5    0.03    0.10
  17  -2  -5    0.10    0.13
  17  -2  -6    0.19    0.13
  17   2   6    0.15    0.13
 -17  -2   6    0.21    0.13
  17  -2  -6    0.21    0.14
  17   2  -6    0.13    0.13
  17  -2   6   -0.09    0.12
  17  -2   6   -0.04    0.11
  17   2  -6   -0.02    0.13
 -17   2   6    0.08    0.13
  17  -2  -7    0.04    0.15
  17   2  -7    0.18    0.13
 -17  -2   7    0.04    0.13
  17  -2  -7    0.09    0.13
  17   2   7    0.10    0.13
  17  -2   7   -0.13    0.12
 -17   2   7   -0.12    0.12
  17   2  -7   -0.11    0.13
 -17  -2   8    0.17    0.15
  17   2  -8    0.26    0.19
  17  -2  -8    0.27    0.17
  17  -2   8    0.49    0.18
 -17   2   8    0.19    0.16
  17  -2  -8    0.25    0.18
  17   2  -8    0.10    0.15
  17   2   8    0.42    0.17
 -17  -2   9    0.16    0.16
  17  -2   9    0.09    0.14
 -17   2   9   -0.04    0.15
  17   2  -9    0.05    0.20
  17  -2  -9    0.01    0.18
  17   2   9    0.04    0.16
  17  -2  10    0.17    0.17
 -17  -2  10    0.20    0.17
  17   2 -10    0.08    0.20
  17  -2 -10    0.30    0.21
  17   2  10    0.06    0.19
 -17   2  10    0.20    0.19
  17  -2 -11    0.05    0.24
  18  -2   0   22.97    1.15
  18   2   0   23.24    1.16
 -18  -2   0   22.63    1.04
 -18   2   0   23.93    1.04
 -18  -2  -1    0.06    0.10
  18  -2  -1   -0.10    0.10
 -18   2   1    0.10    0.08
 -18  -2   1    0.04    0.09
 -18   2  -1   -0.01    0.08
  18   2  -1    0.01    0.10
 -18   2   1   -0.06    0.08
  18   2   1    0.01    0.10
 -18   2  -1   -0.05    0.09
  18  -2   1    0.03    0.09
  18   2  -2    6.68    0.48
  18  -2  -2    7.57    0.50
 -18  -2   2    7.92    0.45
 -18  -2  -2    8.22    0.45
 -18   2  -2    8.77    0.46
  18   2  -2    8.39    0.45
  18  -2   2    7.10    0.48
  18  -2  -2    8.43    0.44
  18   2   2    6.53    0.47
 -18   2  -2    8.87    0.46
 -18   2   2    6.29    0.43
 -18  -2  -3   -0.08    0.08
 -18  -2   3   -0.11    0.09
  18  -2  -3    0.20    0.11
  18   2   3   -0.09    0.10
  18   2  -3   -0.02    0.11
  18  -2  -3    0.07    0.12
 -18   2   3    0.03    0.09
 -18   2  -3   -0.18    0.09
  18   2  -3    0.04    0.11
  18  -2   3   -0.04    0.11
 -18   2  -3   -0.15    0.09
 -18  -2   4   32.69    1.40
  18  -2   4   30.35    1.49
  18  -2  -4   33.06    1.54
  18   2  -4   30.89    1.44
 -18  -2  -4   32.94    1.39
 -18   2   4   30.38    1.38
  18  -2  -4   31.05    1.44
 -18   2  -4   30.73    1.38
  18   2  -4   31.57    1.53
  18   2   4   31.43    1.49
  18  -2   5   -0.03    0.10
 -18   2   5   -0.21    0.09
  18  -2  -5   -0.20    0.11
  18   2   5   -0.25    0.09
  18   2  -5   -0.04    0.12
  18  -2   5    0.03    0.12
 -18  -2   5    0.04    0.12
  18  -2  -5    0.13    0.13
  18   2  -5   -0.06    0.13
  18   2   5   -0.05    0.11
 -18  -2   6    2.28    0.29
  18   2  -6    2.16    0.29
  18   2   6    2.74    0.31
  18  -2  -6    3.16    0.34
  18  -2  -6    2.30    0.31
  18  -2   6    2.17    0.27
 -18   2   6    2.46    0.30
  18  -2   6    1.96    0.28
  18   2  -6    2.91    0.33
 -18  -2   7    0.20    0.14
  18   2  -7   -0.02    0.15
  18  -2  -7   -0.01    0.16
  18  -2   7    0.02    0.14
  18   2  -7   -0.04    0.13
 -18   2   7    0.11    0.12
  18  -2  -7    0.14    0.15
  18   2   7    0.00    0.13
 -18  -2   8    8.86    0.59
  18   2  -8    9.47    0.62
  18  -2  -8    9.46    0.61
  18  -2  -8    9.22    0.60
 -18   2   8    9.57    0.60
  18  -2   8    8.79    0.57
  18   2   8    8.27    0.56
  18   2  -8    9.09    0.59
 -18   2   9    0.02    0.17
 -18  -2   9   -0.11    0.14
  18  -2  -9   -0.14    0.19
  18  -2   9   -0.04    0.16
  18   2   9    0.12    0.17
  18   2  -9    0.00    0.20
  18  -2  10    2.05    0.32
  18   2  10    1.63    0.33
 -18  -2  10    1.38    0.27
  18   2 -10    0.98    0.29
 -18   2  10    1.55    0.32
  18  -2 -10    2.02    0.35
  19   2   0    0.21    0.12
 -19   2   0    0.11    0.10
  19  -2   0    0.01    0.11
 -19  -2   0    0.13    0.10
 -19   2   0    0.02    0.07
 -19   2   1    0.41    0.12
  19   2   1    0.08    0.13
 -19  -2   1    0.33    0.12
 -19   2  -1    0.07    0.10
 -19   2  -1    0.30    0.11
  19  -2   1   -0.06    0.10
  19  -2  -1    0.00    0.12
  19   2  -1    0.05    0.13
  19   2  -1    0.26    0.12
 -19  -2  -1    0.17    0.11
 -19   2   1    0.09    0.10
 -19  -2   2    0.21    0.12
 -19   2  -2    0.20    0.11
  19   2  -2    0.22    0.12
 -19   2  -2    0.31    0.12
 -19   2   2    0.18    0.11
  19  -2   2    0.09    0.12
  19   2   2    0.31    0.13
  19  -2  -2    0.42    0.15
  19   2  -2    0.11    0.11
 -19  -2  -2    0.05    0.09
 -19  -2  -3    0.61    0.15
  19   2  -3   -0.03    0.14
 -19   2   3    0.39    0.15
 -19   2  -3    0.62    0.16
  19  -2  -3    0.14    0.15
  19   2   3    0.01    0.13
  19  -2  -3    0.11    0.13
  19  -2   3    0.21    0.14
  19   2  -3    0.32    0.15
 -19  -2   3    0.61    0.15
 -19   2  -3    0.50    0.15
 -19   2  -4   -0.09    0.11
  19  -2  -4    0.12    0.13
  19   2   4   -0.08    0.10
  19  -2  -4    0.49    0.15
  19  -2   4    0.01    0.11
 -19   2   4   -0.05    0.11
 -19  -2   4    0.02    0.11
  19   2  -4    0.07    0.11
 -19  -2  -4   -0.09    0.10
  19   2  -4   -0.05    0.12
 -19  -2   5   -0.01    0.11
  19  -2  -5   -0.08    0.13
  19   2   5    0.24    0.13
  19   2  -5    0.13    0.12
  19  -2  -5   -0.06    0.14
 -19   2   5    0.06    0.10
  19   2   5    0.31    0.14
  19   2  -5   -0.19    0.13
  19  -2   5    0.18    0.13
  19  -2   5    0.55    0.16
  19  -2  -6   -0.02    0.14
  19   2  -6    0.09    0.13
 -19   2   6   -0.10    0.12
  19  -2   6    0.01    0.13
  19   2  -6   -0.05    0.15
  19  -2  -6    0.11    0.14
 -19  -2   6   -0.05    0.12
  19   2   6    0.05    0.13
  19  -2   6    0.06    0.12
  19  -2  -7   -0.13    0.14
 -19  -2   7    0.12    0.15
  19   2   7    0.22    0.14
  19   2  -7    0.16    0.16
  19   2  -7    0.02    0.16
  19  -2  -7   -0.13    0.17
  19  -2   7    0.26    0.17
 -19   2   7    0.23    0.15
  19   2  -8   -0.01    0.18
 -19  -2   8    0.01    0.14
 -19   2   8    0.05    0.16
  19   2   8    0.14    0.17
  19   2  -8    0.31    0.17
  19  -2  -8   -0.08    0.17
  19  -2  -8    0.27    0.18
  19  -2   8   -0.12    0.16
 -19  -2   9    0.07    0.17
 -19   2   9    0.21    0.19
  19   2   9   -0.13    0.18
  19  -2   9    0.09    0.17
  19  -2  -9   -0.16    0.19
  19   2  -9   -0.07    0.19
  19   2  10   -0.13    0.22
  19  -2  10    0.17    0.16
 -19  -2  10    0.14    0.17
 -19   2  10    0.17    0.23
  19  -2 -10    0.17    0.23
  19   2 -10   -0.04    0.23
  20  -2   0    5.17    0.43
  20   2   0    5.50    0.44
 -20   2   0    4.63    0.38
 -20  -2   0    5.52    0.39
 -20   2   0    3.21    0.30
 -20  -2  -1   -0.02    0.09
  20  -2  -1    0.05    0.11
  20  -2   1    0.00    0.10
 -20   2  -1    0.06    0.10
 -20   2   1   -0.01    0.10
  20   2  -1    0.12    0.11
 -20  -2   1   -0.11    0.08
  20   2   1    0.01    0.10
 -20   2  -1    0.02    0.09
  20   2   2   49.48    2.28
 -20   2   2   48.59    2.08
  20  -2   2   50.76    2.30
 -20  -2   2   50.77    2.09
  20   2  -2   47.71    2.30
  20  -2  -2   51.34    2.31
 -20  -2  -2   49.15    2.08
 -20   2  -2   50.67    2.12
 -20   2  -2   47.40    2.07
  20   2  -2   51.48    2.16
 -20   2   3    0.14    0.12
  20   2  -3    0.07    0.14
  20  -2   3    0.01    0.12
  20  -2  -3   -0.06    0.12
  20   2   3   -0.05    0.12
  20   2  -3   -0.05    0.12
 -20   2  -3    0.01    0.12
 -20  -2   3    0.01    0.11
 -20   2  -3   -0.02    0.11
 -20  -2  -3   -0.03    0.09
  20   2   4    3.13    0.34
 -20  -2  -4    3.54    0.34
 -20   2  -4    3.75    0.35
 -20   2   4    3.80    0.36
  20   2  -4    3.63    0.34
  20  -2  -4    3.89    0.40
  20   2  -4    3.60    0.38
 -20  -2   4    3.74    0.36
  20  -2  -4    3.78    0.34
  20  -2   4    3.28    0.35
  20  -2  -5    0.08    0.14
  20  -2  -5    0.14    0.14
  20   2  -5    0.20    0.13
  20  -2   5   -0.05    0.13
  20   2   5   -0.13    0.12
 -20  -2   5    0.05    0.13
  20   2  -5    0.07    0.14
 -20   2   5    0.09    0.13
  20   2   5    0.16    0.13
  20  -2   5    0.00    0.12
 -20   2   6   21.14    1.04
  20   2   6   21.26    1.03
  20   2  -6   19.77    1.06
  20   2  -6   20.12    1.10
  20  -2   6   21.66    1.08
 -20  -2   6   21.40    1.04
  20  -2  -6   20.82    1.11
  20  -2  -6   20.57    1.06
  20  -2   6   21.46    1.03
  20  -2  -7    0.18    0.15
  20  -2   7    0.08    0.15
 -20   2   7    0.01    0.14
  20   2  -7   -0.02    0.15
  20   2   7    0.07    0.14
  20  -2  -7    0.27    0.20
 -20  -2   7    0.02    0.15
  20   2  -7    0.07    0.18
  20   2   8    0.41    0.20
 -20  -2   8    0.20    0.18
  20  -2   8    0.37    0.19
 -20   2   8    0.61    0.22
  20  -2  -8    0.31    0.21
  20  -2  -8    0.42    0.21
  20   2  -8    0.52    0.22
  20   2  -8    0.40    0.24
  20  -2  -9    0.08    0.22
  20   2  -9    0.12    0.22
 -20   2   9    0.17    0.21
 -20  -2   9    0.14    0.17
  20   2   9   -0.04    0.18
  20  -2   9    0.12    0.19
  20  -2 -10    8.19    0.69
  20   2 -10    7.94    0.70
 -21   2   0    0.23    0.11
  21  -2   0    0.02    0.13
  21   2   0   -0.02    0.12
 -21  -2   0    0.14    0.11
 -21   2   0    0.21    0.12
 -21   2  -1   -0.03    0.10
  21  -2  -1    0.03    0.12
 -21   2  -1   -0.02    0.10
  21   2  -1    0.06    0.13
  21  -2   1   -0.11    0.11
 -21  -2   1   -0.03    0.11
  21   2   1   -0.12    0.11
 -21   2   1    0.02    0.10
 -21  -2  -1    0.01    0.10
 -21   2  -2    0.12    0.12
  21  -2  -2    0.36    0.15
 -21   2  -2    0.19    0.12
  21  -2   2    0.09    0.12
  21   2  -2    0.08    0.12
 -21  -2  -2   -0.02    0.11
 -21  -2   2    0.09    0.11
  21   2   2    0.31    0.13
 -21   2   2    0.07    0.11
  21   2   3    0.13    0.13
  21   2  -3    0.21    0.14
  21  -2  -3    0.03    0.11
 -21  -2  -3    0.09    0.11
 -21  -2   3    0.02    0.11
  21  -2   3    0.04    0.13
 -21   2   3    0.03    0.11
 -21   2  -3    0.15    0.11
  21   2  -4   -0.06    0.14
 -21   2  -4    0.13    0.12
  21   2  -4    0.05    0.13
  21  -2  -4    0.08    0.14
 -21   2   4    0.08    0.12
  21  -2   4    0.31    0.15
 -21  -2   4   -0.01    0.12
  21   2   4   -0.13    0.11
 -21  -2  -4   -0.13    0.11
  21   2   5   -0.02    0.12
 -21  -2   5    0.13    0.14
  21   2   5   -0.07    0.12
 -21   2   5   -0.01    0.11
  21  -2  -5    0.01    0.14
  21   2  -5   -0.01    0.14
  21  -2   5    0.28    0.15
  21  -2  -5    0.00    0.15
  21   2  -5    0.07    0.15
  21  -2   5   -0.09    0.12
  21  -2   6    0.55    0.18
  21   2   6    0.30    0.17
  21  -2   6    0.23    0.16
  21  -2  -6    0.27    0.17
  21   2  -6    0.12    0.18
 -21   2   6    0.35    0.17
 -21  -2   6    0.22    0.16
  21  -2  -6    0.23    0.18
  21   2  -6    0.23    0.17
  21  -2   7   -0.08    0.13
 -21  -2   7   -0.06    0.14
  21   2  -7    0.06    0.18
  21  -2  -7   -0.04    0.17
  21  -2  -7    0.05    0.18
 -21   2   7    0.23    0.17
  21   2  -7    0.04    0.16
  21   2   7    0.17    0.17
 -21  -2   8    0.03    0.16
  21   2  -8   -0.11    0.21
  21   2   8    0.26    0.20
  21  -2   8    0.07    0.16
  21   2  -8    0.04    0.17
 -21   2   8    0.00    0.18
  21  -2  -8    0.02    0.19
  21  -2  -8    0.07    0.17
 -21  -2   9    0.08    0.16
  21  -2   9   -0.02    0.16
  21   2   9    0.36    0.23
 -21   2   9   -0.08    0.21
  21  -2  -9   -0.05    0.21
  21   2  -9    0.04    0.21
  22  -2   0   29.46    1.49
 -22   2   0   30.53    1.35
 -22  -2   0   31.14    1.36
  22   2   0   29.21    1.49
  22   2   1    0.01    0.13
 -22  -2  -1    0.09    0.11
 -22   2  -1    0.12    0.12
 -22   2   1   -0.01    0.11
 -22  -2   1   -0.06    0.11
  22  -2   1   -0.07    0.12
  22  -2  -1    0.04    0.14
  22   2  -1   -0.08    0.12
 -22   2  -1   -0.14    0.10
  22   2   2    3.45    0.37
 -22   2  -2    3.24    0.33
  22   2  -2    3.72    0.40
  22  -2  -2    3.09    0.37
 -22  -2  -2    3.50    0.35
  22  -2   2    3.58    0.38
 -22  -2   2    3.25    0.34
 -22   2   2    3.66    0.35
  22   2   3   -0.02    0.13
  22  -2   3    0.05    0.12
 -22  -2  -3    0.01    0.11
  22  -2  -3    0.16    0.14
 -22  -2   3    0.17    0.13
  22   2  -3    0.07    0.14
 -22   2   3    0.00    0.12
 -22   2  -3    0.17    0.13
 -22  -2   4   32.42    1.44
  22  -2  -4   32.21    1.58
  22  -2   4   29.97    1.54
 -22  -2  -4   31.19    1.42
 -22   2   4   30.50    1.43
 -22   2  -4   32.17    1.43
  22   2  -4   32.39    1.59
  22   2   4   31.46    1.54
  22  -2  -5    0.00    0.15
  22   2  -5   -0.11    0.15
  22  -2   5    0.23    0.16
  22   2   5   -0.05    0.14
  22  -2   5   -0.12    0.14
 -22  -2   5   -0.01    0.13
 -22   2   5    0.03    0.15
  22   2   5   -0.09    0.13
  22   2  -5   -0.03    0.15
  22   2   6    1.85    0.29
 -22   2   6    1.53    0.28
  22  -2   6    1.41    0.26
  22   2  -6    1.97    0.32
  22   2  -6    1.41    0.28
  22  -2  -6    1.27    0.27
 -22  -2   6    1.83    0.29
 -22   2   7   -0.19    0.15
  22  -2  -7   -0.01    0.19
  22  -2  -7   -0.11    0.17
  22   2  -7   -0.24    0.18
 -22  -2   7    0.03    0.16
  22   2   7   -0.12    0.17
  22  -2   7   -0.28    0.15
  22   2  -7   -0.05    0.17
  22   2   8   19.80    1.06
 -22  -2   8   19.65    1.06
  22  -2  -8   19.05    1.11
  22  -2  -8   19.71    1.09
  22  -2   8   20.89    1.06
 -22   2   8   21.16    1.08
  22   2  -8   19.57    1.10
  22   2  -8   21.69    1.15
  22  -2  -9    0.14    0.23
  22   2  -9    0.03    0.23
  23  -2   0    0.25    0.16
 -23  -2   0    0.63    0.17
 -23   2   0    0.24    0.15
  23   2   0    0.27    0.17
  23   2   1    0.15    0.15
 -23  -2  -1    0.25    0.14
 -23  -2   1    0.20    0.14
 -23   2  -1    0.13    0.13
  23  -2  -1    0.15    0.16
  23   2  -1    0.27    0.16
  23  -2   1    0.00    0.15
 -23   2   1    0.13    0.13
 -23   2   2    0.14    0.13
  23   2   2   -0.03    0.14
 -23   2  -2    0.03    0.12
  23  -2   2   -0.01    0.13
  23   2  -2   -0.07    0.13
 -23  -2  -2    0.15    0.13
 -23  -2   2   -0.07    0.12
  23  -2  -2   -0.03    0.13
 -23   2   3    0.22    0.14
  23  -2   3    0.13    0.16
 -23  -2  -3    0.19    0.13
 -23   2  -3    0.49    0.16
  23  -2  -3   -0.01    0.15
 -23  -2   3    0.11    0.13
  23   2  -3    0.15    0.17
  23   2   3   -0.01    0.16
  23  -2   4    0.30    0.17
 -23   2  -4    0.04    0.15
  23  -2  -4    0.02    0.15
  23   2   4    0.11    0.15
 -23   2   4    0.02    0.14
 -23  -2  -4    0.16    0.15
  23   2  -4    0.05    0.13
 -23  -2   4   -0.01    0.13
  23   2  -5    0.09    0.17
  23   2   5    0.15    0.16
  23  -2   5    0.12    0.18
  23  -2   5    0.45    0.17
  23  -2  -5    0.40    0.19
  23   2   5    0.16    0.17
 -23  -2   5    0.53    0.19
 -23   2   5    0.09    0.16
 -23  -2   6    0.10    0.15
 -23   2   6   -0.19    0.14
  23   2  -6   -0.07    0.15
  23  -2   6   -0.04    0.13
  23   2   6    0.09    0.17
  23  -2  -6    0.09    0.17
  23   2  -7    0.26    0.19
  23   2  -7    0.03    0.22
  23  -2  -7    0.19    0.19
 -23   2   7    0.17    0.20
  23   2   7    0.16    0.19
  23  -2   7    0.20    0.18
 -23  -2   7    0.00    0.15
  23   2  -8    0.04    0.20
  23   2   8    0.28    0.25
 -23   2   8    0.15    0.23
  23  -2  -8   -0.07    0.19
  23  -2   8    0.16    0.19
 -23  -2   8    0.08    0.16
  23   2  -8    0.06    0.24
  23   2  -9    0.11    0.29
  24   2   0    1.88    0.31
  24  -2   0    1.54    0.27
 -24  -2   0    1.69    0.26
 -24   2   0    1.91    0.27
 -24  -2   1   -0.10    0.12
 -24   2  -1    0.06    0.13
  24   2   1    0.02    0.16
 -24   2   1   -0.10    0.13
 -24  -2  -1   -0.02    0.13
  24   2  -1    0.06    0.13
  24  -2   1   -0.01    0.13
  24  -2  -1   -0.02    0.14
  24   2  -2   14.28    0.86
 -24   2   2   14.48    0.78
  24  -2  -2   14.29    0.86
 -24  -2   2   14.59    0.78
 -24   2  -2   14.08    0.77
 -24  -2  -2   16.32    0.80
  24  -2   2   14.80    0.86
  24   2   2   13.63    0.84
 -24   2   3   -0.15    0.12
  24  -2   3   -0.12    0.14
  24   2   3    0.16    0.16
  24  -2  -3    0.02    0.15
 -24  -2   3    0.18    0.15
  24   2  -3    0.43    0.18
 -24   2  -3   -0.06    0.14
 -24  -2  -3    0.10    0.13
  24  -2   4    0.90    0.22
 -24  -2   4    0.42    0.20
 -24   2   4    0.73    0.22
 -24  -2  -4    0.93    0.22
  24   2   4    0.84    0.23
  24  -2  -4    0.63    0.22
  24   2  -4    0.98    0.26
 -24   2  -4    0.86    0.21
  24  -2   5    0.00    0.13
  24  -2   5    0.28    0.18
 -24  -2   5   -0.03    0.14
  24   2  -5    0.33    0.20
  24  -2  -5    0.00    0.17
 -24   2   5    0.14    0.16
  24   2   5   -0.08    0.15
  24   2   5   -0.15    0.16
  24   2  -6   21.16    1.11
  24  -2  -6   18.01    1.05
 -24   2   6   17.79    0.98
  24  -2   6   16.95    0.95
  24   2   6   19.28    0.99
 -24  -2   6   18.26    0.98
  24   2  -7   -0.27    0.18
  24  -2  -7   -0.08    0.18
  24   2   7   -0.37    0.19
 -24   2   7   -0.04    0.20
 -24  -2   7    0.14    0.17
  24  -2   7    0.11    0.17
  24  -2  -8    1.79    0.32
  24   2  -8    1.60    0.30
 -25   2   0   -0.12    0.13
  25  -2   0    0.43    0.18
  25   2   0    0.20    0.18
 -25  -2   0    0.14    0.15
  25   2   1   -0.25    0.13
 -25  -2   1   -0.12    0.13
 -25   2   1    0.25    0.15
  25   2  -1   -0.08    0.13
  25  -2  -1   -0.06    0.14
 -25   2  -1   -0.21    0.11
  25  -2   1   -0.15    0.13
 -25  -2  -1   -0.13    0.12
  25   2   2    0.30    0.18
 -25   2   2   -0.05    0.11
  25  -2  -2    0.32    0.17
 -25  -2  -2    0.09    0.14
  25  -2   2    0.14    0.16
 -25   2  -2    0.29    0.15
 -25  -2   2    0.26    0.16
  25   2  -2    0.06    0.16
 -25  -2   3   -0.05    0.14
 -25   2   3    0.14    0.17
  25   2   3   -0.02    0.17
  25  -2  -3    0.25    0.17
  25  -2   3    0.07    0.17
 -25   2  -3    0.10    0.14
 -25  -2  -3   -0.09    0.14
  25   2  -3   -0.17    0.14
 -25  -2   4    0.23    0.17
 -25   2  -4   -0.09    0.15
  25   2   4    0.18    0.18
  25  -2  -4    0.23    0.18
 -25   2   4    0.28    0.18
  25  -2   4    0.11    0.17
 -25  -2  -4    0.02    0.15
  25   2  -4    0.00    0.15
  25  -2   5    0.05    0.17
 -25  -2   5   -0.08    0.15
 -25   2   5    0.05    0.17
  25  -2   5    0.14    0.20
  25   2  -5    0.31    0.19
  25   2   5    0.09    0.18
  25   2   5    0.20    0.19
  25  -2  -5   -0.15    0.15
 -25   2   6    0.04    0.19
 -25  -2   6    0.06    0.17
  25   2   6   -0.23    0.18
  25  -2   6    0.15    0.18
  25  -2  -6    0.08    0.18
  25   2  -6    0.24    0.19
  25  -2  -7    0.09    0.19
  25   2  -7    0.29    0.20
 -26  -2   0   24.65    1.14
  26   2   0   22.28    1.24
  26  -2   0   22.92    1.25
 -26   2   0   22.56    1.13
 -26   2   1    0.01    0.15
 -26  -2  -1    0.17    0.15
  26   2  -1   -0.12    0.15
  26   2   1   -0.11    0.16
  26  -2  -1    0.25    0.18
 -26   2  -1    0.00    0.15
  26  -2   1    0.04    0.17
 -26  -2   1   -0.10    0.11
 -26  -2   2    3.70    0.40
  26   2  -2    2.78    0.42
 -26  -2  -2    3.80    0.40
 -26   2   2    4.19    0.43
  26  -2   2    3.75    0.45
  26  -2  -2    4.27    0.49
  26   2   2    3.69    0.44
 -26   2  -2    4.69    0.44
  26  -2  -3    0.44    0.20
  26  -2   3    0.04    0.19
 -26   2   3   -0.06    0.16
 -26  -2   3    0.10    0.16
 -26   2  -3    0.13    0.16
 -26  -2  -3   -0.13    0.14
  26   2  -3    0.41    0.19
  26   2   3   -0.04    0.17
  26   2   4    8.10    0.60
 -26  -2   4    8.07    0.55
  26  -2   4    7.82    0.60
 -26  -2  -4    7.87    0.60
  26  -2  -4    8.50    0.69
 -26   2  -4    8.35    0.56
  26   2  -4    8.71    0.70
 -26   2   4    8.72    0.63
  26  -2   5    0.12    0.17
 -26   2   5   -0.09    0.20
  26   2  -5    0.12    0.17
  26  -2   5    0.21    0.21
 -26  -2   5   -0.02    0.16
  26   2   5   -0.33    0.15
  26  -2  -5    0.09    0.19
 -26  -2   6    0.88    0.24
  26   2  -6    0.82    0.25
 -26   2   6    0.64    0.27
  26  -2  -6    0.81    0.25
  26   2   6    0.88    0.29
  26  -2   6    1.07    0.25
  26  -2  -7   -0.10    0.17
  27   2   0    0.43    0.21
 -27   2   0    0.34    0.19
 -27  -2   0    0.35    0.19
  27  -2   0    0.70    0.24
 -27  -2   1    0.17    0.16
  27   2  -1    0.58    0.24
  27  -2   1    0.07    0.20
  27  -2  -1   -0.06    0.19
 -27   2  -1    0.51    0.20
 -27  -2  -1    0.39    0.19
  27   2   1    0.12    0.21
 -27   2   1    0.15    0.19
  27  -2  -2    0.12    0.17
  27  -2   2    0.00    0.16
 -27   2   2    0.02    0.17
 -27   2  -2    0.20    0.19
 -27  -2   2    0.06    0.16
  27   2   2    0.15    0.20
  27   2  -2   -0.06    0.19
 -27  -2  -2    0.22    0.17
  27   2  -3    0.14    0.18
 -27  -2   3    0.21    0.16
  27  -2   3    0.09    0.20
 -27  -2  -3    0.06    0.16
  27   2   3    0.09    0.20
  27  -2  -3    0.38    0.21
 -27   2   3    0.24    0.19
 -27   2  -3    0.33    0.20
  27  -2  -4    0.28    0.19
  27   2  -4    0.15    0.19
  27   2   4   -0.08    0.18
 -27  -2   4    0.10    0.15
  27  -2   4    0.32    0.22
 -27  -2  -4    0.08    0.16
 -27   2  -4   -0.04    0.19
 -27   2   4   -0.03    0.18
  27   2   5   -0.07    0.22
  27  -2  -5    0.24    0.19
  27  -2   5   -0.04    0.19
 -27   2   5    0.37    0.24
  27  -2   5   -0.11    0.17
  27   2  -5    0.37    0.20
 -27  -2   5    0.12    0.17
  28   2   0    1.20    0.29
  28  -2   0    1.48    0.32
 -28  -2   0    0.96    0.22
 -28   2   0    1.03    0.25
  28  -2  -1    0.28    0.20
  28   2   1    0.13    0.20
 -28  -2  -1   -0.09    0.14
  28   2  -1    0.27    0.22
 -28   2   1   -0.23    0.17
  28  -2   1    0.04    0.20
 -28   2  -1    0.05    0.16
 -28  -2   1    0.06    0.14
 -28  -2   2    8.12    0.63
 -28   2   2    9.07    0.66
  28  -2  -2    8.51    0.71
  28  -2   2    9.39    0.73
 -28   2  -2    8.07    0.64
  28   2   2    8.76    0.70
  28   2  -2    8.92    0.73
 -28  -2  -2    8.66    0.58
 -28   2  -3    0.19    0.19
  28   2   3    0.01    0.19
 -28  -2   3    0.04    0.16
  28  -2   3    0.17    0.21
  28   2  -3   -0.11    0.16
  28  -2  -3    0.12    0.19
 -28  -2  -3   -0.11    0.14
 -28   2   3    0.08    0.20
  28   2  -4    2.28    0.37
  28   2   4    1.97    0.35
  28  -2   4    2.13    0.37
 -28   2   4    2.22    0.37
 -28  -2   4    2.70    0.35
  28  -2  -4    1.98    0.35
  29  -2   0    0.15    0.24
  29   2   0    0.24    0.25
 -29  -2   0    0.20    0.15
 -29   2   0    0.42    0.24
 -29   2   1    0.10    0.23
  29   2   1   -0.27    0.18
  29  -2  -1    0.10    0.24
  29   2  -1   -0.06    0.25
 -29  -2   1    0.22    0.17
  29  -2   1    0.25    0.24
 -29  -2  -1    0.13    0.17
 -29   2  -1   -0.06    0.21
 -29  -2   2    0.05    0.16
  29   2   2    0.03    0.22
  29  -2   2    0.62    0.29
 -29   2   2   -0.13    0.21
 -29   2  -2    0.14    0.23
 -29  -2  -2    0.02    0.15
  29  -2  -2    0.29    0.19
  29  -2   3   -0.19    0.24
  29   2   3    0.12    0.23
  29   2   4   -0.25    0.23
  29  -2   4    0.42    0.29
   0  -3   0   -0.03    0.01
   0  -3   0    0.02    0.02
   0   3   0   -0.01    0.02
   0  -3   1    0.13    0.03
   0  -3  -1    0.22    0.03
   0   3   1    0.24    0.04
   0   3  -1    0.22    0.03
   0  -3  -1    0.23    0.04
   0   3  -1    0.19    0.04
   0   3   1    0.19    0.03
   0   3   2    0.03    0.02
   0   3   2   -0.06    0.03
   0   3  -2    0.03    0.04
   0   3  -2   -0.02    0.03
   0  -3  -2   -0.01    0.03
   0  -3   2    0.02    0.03
   0  -3  -2    0.00    0.02
   0  -3   2    0.04    0.03
   0   3  -3    0.07    0.05
   0  -3  -3    0.01    0.02
   0   3  -3    0.05    0.04
   0  -3   3    0.03    0.04
   0   3   3    0.01    0.04
   0  -3   3    0.02    0.03
   0  -3  -3   -0.03    0.04
   0   3  -4   -0.03    0.05
   0  -3   4   -0.05    0.04
   0  -3   4    0.06    0.05
   0  -3  -4    0.03    0.05
   0   3   4   -0.01    0.04
   0  -3  -4    0.02    0.02
   0  -3  -4    0.00    0.02
   0  -3  -5    0.06    0.06
   0  -3   5   -0.02    0.06
   0   3   5   -0.04    0.06
   0   3  -5   -0.04    0.06
   0  -3   5    0.00    0.04
   0  -3   6    0.04    0.07
   0   3   6    0.04    0.07
   0  -3  -6   -0.05    0.06
   0   3  -6   -0.17    0.07
   0  -3  -7   -0.08    0.06
   0   3   7   -0.01    0.08
   0  -3   7    0.04    0.09
   0   3  -7    0.06    0.09
   0  -3  -8    0.01    0.11
   0   3   8   -0.07    0.09
   0  -3   8    0.09    0.11
   0   3  -8    0.00    0.10
   0  -3   9   -0.12    0.10
   0   3  -9    0.02    0.12
   0   3   9    0.07    0.12
   0  -3  -9   -0.01    0.12
   0   3 -10   -0.11    0.13
   0  -3 -10    0.12    0.14
   0  -3  10   -0.07    0.13
   0   3  10    0.16    0.15
   0  -3 -11    0.08    0.14
   0   3  11   -0.05    0.14
   0   3 -11   -0.01    0.14
   0  -3  11    0.00    0.15
   0   3  12    0.01    0.18
   0  -3 -12    0.05    0.17
   0   3 -12   -0.01    0.16
   0  -3  12    0.26    0.18
   0   3 -13    0.12    0.21
   0   3  13   -0.04    0.22
   0  -3  13    0.04    0.18
   0  -3 -13    0.28    0.22
   1  -3   0    0.00    0.02
  -1   3   0    0.02    0.02
  -1  -3   0    0.01    0.02
   1   3   0    0.04    0.01
   1  -3   0    0.05    0.01
  -1  -3   0    0.05    0.01
   1   3   0    0.04    0.02
  -1  -3   0    0.03    0.02
  -1   3   0    0.04    0.01
   1  -3   0    0.03    0.02
   1   3   1  314.52   12.16
  -1  -3  -1  319.91   12.99
  -1   3   1  310.85   12.16
   1  -3   1  310.64   13.40
  -1  -3  -1  325.50   13.43
   1   3  -1  328.83   12.50
  -1  -3   1  313.44   13.40
   1   3  -1  325.52   13.00
  -1   3  -1  323.79   12.49
   1  -3  -1  321.13   12.99
  -1   3   1  315.20   12.48
  -1  -3   2    0.08    0.03
   1   3  -2   -0.02    0.04
   1  -3  -2    0.00    0.03
  -1   3  -2    0.02    0.03
   1   3   2    0.04    0.04
   1  -3   2    0.01    0.03
  -1   3  -2    0.01    0.04
   1  -3  -2    0.00    0.03
  -1   3   2   -0.04    0.03
   1   3  -2    0.02    0.03
   1  -3   2    0.04    0.04
  -1  -3  -2    0.02    0.04
  -1  -3   2    0.06    0.04
  -1   3  -3   35.04    1.42
   1   3   3   34.19    1.39
  -1  -3   3   34.36    1.51
  -1   3   3   33.75    1.39
  -1   3  -3   34.95    1.48
   1  -3   3   34.01    1.39
   1   3  -3   35.81    1.41
   1   3  -3   35.58    1.49
   1  -3  -3   36.48    1.49
  -1  -3   3   34.65    1.39
   1  -3   3   34.06    1.50
  -1  -3  -3   35.21    1.48
   1  -3  -3   36.31    1.49
  -1  -3  -4   -0.01    0.05
   1  -3   4   -0.02    0.05
  -1  -3   4   -0.01    0.05
   1  -3   4    0.01    0.04
   1   3   4    0.03    0.05
   1  -3  -4   -0.04    0.05
  -1   3  -4   -0.02    0.04
  -1   3   4    0.00    0.05
  -1   3  -4   -0.06    0.05
   1   3  -4   -0.06    0.05
   1  -3  -4    0.03    0.03
   1  -3  -5   63.10    2.76
   1  -3   5   66.26    2.59
   1   3  -5   64.59    2.77
   1  -3   5   67.27    2.80
   1  -3  -5   67.25    2.77
  -1   3   5   67.18    2.60
   1   3   5   65.64    2.59
  -1  -3   5   65.51    2.59
  -1   3  -5   63.69    2.76
  -1  -3  -5   64.55    2.76
   1  -3  -6    0.06    0.08
  -1  -3  -6    0.02    0.08
  -1  -3   6   -0.06    0.06
   1  -3   6    0.04    0.05
   1   3   6   -0.02    0.06
  -1   3   6   -0.02    0.07
   1  -3   6    0.09    0.07
   1   3  -6   -0.03    0.07
  -1   3  -6   -0.05    0.06
   1  -3  -6   -0.02    0.04
  -1  -3   7   20.81    0.93
   1   3   7   20.84    0.92
   1   3  -7   20.58    0.98
  -1   3   7   21.50    0.93
  -1  -3  -7   20.94    0.98
   1  -3   7   21.13    0.93
   1  -3  -7   21.06    0.98
  -1   3  -7   16.44    0.95
   1   3  -8   -0.13    0.10
  -1   3  -8   -0.04    0.10
   1  -3  -8   -0.03    0.11
  -1  -3   8    0.06    0.10
   1  -3   8   -0.11    0.08
  -1   3   8    0.14    0.10
   1   3   8    0.06    0.10
  -1  -3  -8   -0.07    0.10
   1   3   9   27.76    1.28
  -1  -3  -9   29.36    1.36
  -1   3   9   28.75    1.29
   1  -3  -9   28.60    1.36
  -1   3  -9   28.36    1.35
   1  -3   9   28.71    1.29
   1   3  -9   28.37    1.36
  -1  -3   9   29.04    1.29
   1   3  10    0.02    0.14
  -1  -3  10   -0.05    0.11
  -1   3 -10   -0.03    0.12
  -1   3  10   -0.03    0.13
  -1  -3 -10   -0.07    0.12
   1   3 -10    0.12    0.13
   1  -3  10   -0.03    0.13
   1  -3 -10   -0.14    0.10
  -1   3 -11    2.91    0.36
  -1  -3 -11    2.71    0.34
   1   3  11    1.87    0.30
   1   3 -11    2.51    0.34
   1  -3  11    1.80    0.29
   1  -3 -11    2.45    0.34
  -1   3  11    2.09    0.31
  -1  -3  11    2.57    0.34
  -1  -3  12    0.46    0.20
   1   3 -12    0.05    0.18
  -1   3  12   -0.09    0.17
   1  -3 -12    0.18    0.19
  -1   3 -12    0.17    0.18
   1  -3  12    0.28    0.18
  -1  -3 -12    0.02    0.18
   1   3  12    0.11    0.19
   1   3 -13    2.82    0.39
  -1   3  13    2.77    0.41
   1  -3  13    2.56    0.38
  -1  -3  13    3.20    0.41
  -1   3 -13    2.54    0.40
   1   3  13    2.69    0.41
  -1  -3 -13    3.00    0.42
   1  -3 -13    2.88    0.41
  -2  -3   0    0.01    0.01
  -2   3   0   -0.01    0.02
  -2   3   0   -0.01    0.02
  -2  -3   0   -0.03    0.02
   2  -3   0    0.00    0.02
   2  -3   0    0.01    0.02
  -2   3   1    0.03    0.03
  -2  -3   1    0.02    0.02
   2  -3   1    0.01    0.02
   2  -3  -1    0.05    0.03
  -2   3   1    0.03    0.03
  -2   3  -1    0.08    0.03
  -2  -3   1    0.03    0.02
   2   3  -1    0.07    0.03
   2  -3  -1    0.12    0.03
   2   3  -1    0.11    0.02
   2   3   1    0.07    0.03
   2  -3   1    0.04    0.03
  -2  -3  -1    0.03    0.03
  -2   3  -1    0.06    0.03
  -2  -3  -2   -0.03    0.03
  -2   3   2    0.00    0.04
   2   3   2    0.00    0.03
  -2   3  -2    0.02    0.02
   2   3  -2    0.02    0.02
  -2   3   2    0.00    0.03
  -2   3  -2   -0.02    0.03
   2  -3  -2    0.04    0.03
   2  -3  -2   -0.01    0.04
   2  -3   2   -0.05    0.03
  -2  -3   2   -0.02    0.03
   2  -3   2   -0.01    0.03
   2   3  -2   -0.04    0.04
  -2   3  -3    0.10    0.05
  -2  -3   3    0.03    0.05
  -2   3  -3    0.03    0.04
  -2  -3  -3    0.01    0.04
   2  -3   3    0.03    0.04
   2  -3  -3    0.06    0.05
   2   3  -3    0.05    0.05
   2  -3  -3    0.08    0.04
   2   3   3    0.00    0.04
   2  -3   3    0.04    0.04
  -2   3   3    0.06    0.05
  -2   3   4   -0.03    0.05
   2  -3   4    0.05    0.04
   2   3  -4   -0.07    0.05
   2  -3  -4    0.00    0.05
  -2  -3   4    0.17    0.06
  -2   3  -4   -0.04    0.04
   2  -3   4    0.05    0.05
   2  -3  -4    0.03    0.04
  -2   3  -4   -0.07    0.05
   2   3   4    0.03    0.05
  -2  -3  -4   -0.05    0.04
   2  -3   5    0.17    0.07
   2   3   5    0.12    0.07
  -2  -3   5    0.13    0.07
   2   3  -5    0.17    0.09
  -2   3   5    0.14    0.08
   2  -3   5    0.01    0.05
   2  -3  -5    0.25    0.08
  -2   3  -5    0.20    0.08
  -2  -3  -5    0.18    0.08
   2  -3  -5    0.07    0.05
  -2  -3   6    0.12    0.07
   2   3  -6    0.17    0.09
  -2   3   6    0.01    0.06
   2  -3   6    0.14    0.08
  -2  -3  -6    0.08    0.07
   2  -3  -6   -0.01    0.04
   2  -3   6   -0.03    0.04
   2   3   6   -0.01    0.07
   2  -3  -6    0.13    0.09
  -2   3  -6   -0.01    0.07
  -2   3   7    0.11    0.09
  -2  -3  -7   -0.07    0.08
   2   3   7    0.11    0.09
  -2   3  -7    0.23    0.10
  -2  -3   7    0.10    0.10
   2  -3  -7    0.03    0.09
   2  -3   7    0.09    0.06
   2   3  -7    0.03    0.09
   2  -3   7    0.04    0.09
   2  -3   8    0.13    0.11
   2   3  -8   -0.18    0.09
   2  -3  -8   -0.25    0.09
  -2  -3   8    0.03    0.10
  -2  -3  -8   -0.13    0.10
  -2   3   8    0.21    0.11
   2   3   8    0.09    0.10
  -2   3  -8   -0.18    0.09
  -2   3  -9    0.54    0.15
   2   3   9    0.15    0.12
   2  -3  -9    0.30    0.15
   2   3  -9    0.33    0.13
  -2  -3  -9    0.11    0.13
  -2  -3   9    0.22    0.14
  -2   3   9    0.24    0.14
   2  -3   9    0.17    0.14
  -2  -3  10    0.11    0.14
   2  -3  10    0.15    0.14
   2   3  10    0.09    0.13
   2   3 -10    0.23    0.15
  -2   3 -10   -0.06    0.12
   2  -3 -10    0.18    0.14
  -2   3  10    0.09    0.13
  -2  -3 -10    0.03    0.13
   2  -3 -11    0.29    0.17
  -2   3  11    0.06    0.14
   2  -3  11   -0.04    0.15
   2   3 -11    0.25    0.17
  -2  -3 -11    0.41    0.17
   2   3  11   -0.01    0.14
  -2   3 -11    0.27    0.18
  -2  -3  11    0.04    0.16
  -2  -3 -12   -0.10    0.16
  -2   3 -12    0.00    0.17
   2  -3 -12    0.03    0.15
  -2   3  12    0.17    0.19
   2   3 -12    0.06    0.16
   2   3  12    0.28    0.20
   2  -3  12    0.09    0.17
  -2  -3  12    0.17    0.17
  -2   3  13    0.61    0.25
  -2   3 -13   -0.13    0.20
   2   3  13    0.37    0.24
   2  -3 -13    0.04    0.19
  -2  -3  13    0.25    0.19
   2   3 -13    0.19    0.20
   2  -3  13   -0.08    0.16
  -2  -3 -13    0.30    0.20
   3  -3   0    0.01    0.03
  -3  -3   0    0.04    0.02
  -3   3   0    0.01    0.02
   3  -3   0   -0.01    0.02
  -3   3   0    0.03    0.03
  -3  -3   0    0.00    0.03
   3   3  -1  365.48   14.52
  -3  -3   1  362.29   14.03
   3   3  -1  371.44   15.00
  -3  -3  -1  366.63   14.02
  -3   3  -1  373.00   14.02
   3  -3   1  365.48   15.47
   3  -3   1  368.40   13.57
  -3   3   1  371.00   14.41
  -3  -3  -1  368.29   14.99
  -3   3  -1  370.61   15.05
  -3   3   1  367.26   14.03
   3  -3  -1  376.36   15.47
  -3   3  -1  360.76   14.41
   3  -3  -1  368.24   14.99
   3   3   2    0.01    0.02
   3  -3   2    0.05    0.04
   3  -3  -2    0.06    0.05
   3   3  -2    0.13    0.05
   3   3   2   -0.02    0.03
  -3   3  -2    0.05    0.04
  -3  -3  -2   -0.01    0.03
  -3  -3   2    0.02    0.04
  -3   3  -2   -0.02    0.03
  -3   3   2    0.03    0.04
  -3   3   2   -0.02    0.03
   3   3  -2   -0.01    0.02
   3  -3   2    0.01    0.04
   3  -3  -2   -0.04    0.02
  -3   3   3   90.05    3.52
   3   3  -3   91.99    3.77
   3  -3  -3   92.80    3.85
   3  -3   3   89.36    3.51
  -3   3  -3   89.35    3.61
  -3  -3   3   89.52    3.52
   3   3   3   92.38    3.83
   3  -3   3   90.60    3.85
  -3  -3  -3   90.41    3.75
   3  -3  -3   91.68    3.76
   3   3   3   90.84    3.51
   3  -3   4    0.04    0.04
   3  -3  -4   -0.03    0.04
  -3  -3   4    0.01    0.06
   3   3  -4   -0.07    0.05
   3  -3   4   -0.08    0.04
  -3   3  -4   -0.01    0.05
   3   3   4   -0.01    0.05
  -3   3   4    0.02    0.06
  -3  -3  -4    0.01    0.05
  -3   3  -4    0.03    0.05
   3  -3  -4   -0.06    0.04
   3   3  -5   72.68    3.25
  -3   3  -5   76.79    3.23
   3  -3  -5   74.15    3.25
   3   3   5   79.84    3.04
  -3  -3   5   77.34    3.05
   3  -3   5   77.64    3.04
  -3   3   5   78.42    3.05
   3  -3  -5   79.97    3.28
  -3  -3  -5   75.93    3.23
   3  -3   5   79.77    3.29
   3   3  -6    0.11    0.09
  -3  -3  -6   -0.01    0.06
   3   3   6    0.02    0.07
   3  -3   6    0.05    0.07
  -3  -3   6   -0.05    0.06
   3  -3   6    0.04    0.05
  -3   3  -6   -0.07    0.07
   3  -3  -6   -0.09    0.04
  -3   3   6    0.01    0.07
   3  -3  -6    0.02    0.08
   3   3   7   29.32    1.30
   3  -3   7   31.33    1.34
  -3  -3   7   30.51    1.31
   3  -3   7   29.38    1.30
  -3   3  -7   30.91    1.37
   3  -3  -7   31.47    1.39
  -3   3   7   29.68    1.30
  -3  -3  -7   29.68    1.37
   3   3  -7   30.94    1.39
  -3   3   8    0.01    0.09
   3  -3   8   -0.02    0.10
  -3  -3   8   -0.12    0.10
   3  -3  -8    0.11    0.12
   3   3   8    0.06    0.09
  -3   3  -8    0.02    0.09
   3   3  -8   -0.11    0.10
  -3  -3  -8    0.07    0.10
  -3  -3   9    9.44    0.56
   3   3  -9    9.27    0.59
  -3   3   9    9.42    0.56
   3  -3   9   10.14    0.57
   3   3   9    9.18    0.55
   3  -3  -9   10.62    0.61
  -3  -3  -9   10.40    0.59
  -3   3  -9   10.72    0.58
   3  -3 -10   -0.02    0.14
  -3  -3  10    0.11    0.14
   3   3  10    0.13    0.13
   3   3 -10    0.13    0.14
   3  -3  10   -0.10    0.12
  -3   3  10   -0.17    0.10
  -3   3 -10    0.05    0.14
  -3  -3 -10    0.05    0.12
   3   3  11   18.28    0.97
  -3   3  11   19.39    0.98
   3  -3  11   20.23    0.99
  -3  -3 -11   20.51    1.04
  -3   3 -11   20.31    1.03
   3   3 -11   17.56    1.02
  -3  -3  11   19.87    0.99
   3  -3 -11   18.44    1.03
   3   3  12    0.28    0.19
   3  -3 -12   -0.11    0.16
  -3  -3  12    0.16    0.18
   3  -3  12    0.12    0.17
  -3   3  12    0.07    0.18
   3   3 -12   -0.25    0.15
  -3  -3 -12    0.12    0.19
  -3   3 -12    0.29    0.19
  -3   3 -13    4.76    0.51
  -3  -3 -13    4.13    0.48
   3   3  13    4.00    0.48
   3   3 -13    3.91    0.49
  -3   3  13    4.36    0.51
   3  -3 -13    4.96    0.53
   3  -3  13    4.53    0.49
  -3  -3  13    4.31    0.48
  -4   3   0   -0.02    0.03
   4  -3   0    0.04    0.02
   4  -3   0    0.04    0.04
  -4   3   0   -0.01    0.03
  -4  -3   0   -0.03    0.03
  -4  -3   0    0.00    0.02
  -4   3  -1    0.03    0.03
  -4   3   1   -0.01    0.03
   4   3  -1    0.01    0.02
  -4  -3  -1    0.03    0.03
  -4   3  -1    0.04    0.02
   4  -3   1    0.07    0.04
   4  -3  -1    0.08    0.04
   4  -3  -1    0.07    0.05
  -4   3  -1    0.07    0.02
   4   3  -1    0.03    0.04
  -4   3   1   -0.01    0.03
  -4  -3  -1    0.10    0.04
  -4   3  -1    0.09    0.04
  -4  -3   1    0.02    0.04
   4  -3  -2   -0.02    0.04
   4   3  -2    0.03    0.05
   4  -3   2    0.18    0.05
  -4   3   2   -0.02    0.04
  -4   3  -2    0.00    0.03
   4  -3   2   -0.02    0.04
   4   3   2    0.04    0.04
  -4  -3  -2   -0.01    0.03
  -4  -3   2   -0.01    0.01
  -4   3  -2   -0.02    0.04
   4   3   2   -0.03    0.03
  -4   3   2   -0.01    0.03
  -4  -3   2    0.06    0.04
   4  -3  -2    0.03    0.05
   4   3  -3    0.06    0.06
  -4   3   3    0.01    0.03
  -4   3  -3    0.07    0.05
   4   3   3    0.04    0.03
   4  -3  -3    0.02    0.04
  -4  -3   3   -0.05    0.04
   4   3   3    0.01    0.04
  -4   3   3    0.06    0.05
   4  -3   3   -0.05    0.04
  -4   3  -3    0.11    0.04
   4  -3  -3   -0.02    0.05
  -4  -3  -3   -0.02    0.04
   4  -3   3    0.02    0.04
   4  -3   4    0.02    0.04
  -4   3  -4   -0.05    0.05
  -4   3   4    0.05    0.04
   4   3   4    0.00    0.05
  -4   3  -4    0.01    0.03
   4  -3  -4    0.04    0.04
  -4   3   4   -0.02    0.04
   4  -3   4    0.09    0.06
   4  -3  -4   -0.04    0.06
   4   3   4   -0.04    0.03
  -4  -3  -4   -0.06    0.04
  -4  -3   4    0.04    0.05
   4   3  -4    0.11    0.07
  -4   3  -5    0.01    0.06
  -4   3  -5    0.11    0.06
   4  -3   5    0.03    0.06
   4   3  -5    0.00    0.07
  -4  -3  -5    0.02    0.05
  -4  -3   5    0.00    0.07
  -4   3   5   -0.06    0.06
   4  -3   5    0.04    0.05
   4   3   5    0.03    0.02
   4   3   5   -0.01    0.06
   4  -3  -5    0.03    0.05
   4  -3  -5    0.15    0.08
  -4   3   5    0.02    0.04
  -4  -3  -6    0.02    0.07
  -4   3  -6   -0.13    0.06
  -4   3   6    0.03    0.07
   4  -3  -6   -0.12    0.06
   4  -3  -6    0.04    0.09
   4   3  -6   -0.05    0.08
  -4  -3   6    0.15    0.08
   4   3   6    0.06    0.07
   4  -3   6    0.15    0.08
   4  -3   6    0.06    0.05
  -4   3   7    0.04    0.10
  -4  -3   7   -0.04    0.09
   4   3  -7    0.09    0.10
   4  -3   7    0.17    0.10
   4  -3   7   -0.05    0.05
   4  -3   7   -0.04    0.05
   4  -3  -7    0.15    0.11
   4   3   7   -0.02    0.09
  -4   3  -7   -0.06    0.08
  -4  -3  -7    0.09    0.09
  -4   3   8    0.10    0.11
  -4   3  -8   -0.08    0.10
  -4  -3  -8   -0.06    0.11
   4   3   8    0.05    0.11
   4   3  -8    0.23    0.13
   4  -3   8    0.10    0.11
   4  -3  -8    0.00    0.12
  -4  -3   8    0.09    0.11
  -4  -3   9   -0.13    0.10
  -4   3   9    0.07    0.13
   4   3  -9    0.04    0.13
   4  -3  -9    0.22    0.14
   4   3   9    0.13    0.12
  -4   3  -9    0.15    0.13
   4  -3   9    0.05    0.13
  -4  -3  -9    0.19    0.13
   4   3 -10    0.18    0.16
   4  -3  10    0.23    0.15
  -4  -3 -10    0.22    0.15
   4   3  10    0.26    0.14
  -4  -3  10    0.02    0.13
  -4   3 -10   -0.09    0.12
  -4   3  10    0.47    0.17
   4  -3 -10    0.29    0.16
   4  -3 -11   -0.03    0.15
  -4  -3 -11    0.08    0.16
  -4   3 -11    0.06    0.15
   4   3  11    0.14    0.16
   4  -3  11    0.04    0.16
   4   3 -11    0.04    0.14
  -4   3  11    0.14    0.16
  -4  -3  11    0.29    0.17
  -4  -3 -12    0.03    0.18
   4  -3  12    0.25    0.16
   4   3  12    0.19    0.18
  -4  -3  12   -0.02    0.17
  -4   3 -12   -0.16    0.16
  -4   3  12    0.15    0.19
   4   3 -12   -0.09    0.17
   4  -3 -12    0.25    0.19
   4   3 -13    0.34    0.21
  -4  -3 -13    0.02    0.20
  -4   3  13    0.18    0.24
  -4   3 -13    0.01    0.19
   4  -3 -13   -0.02    0.19
   4  -3  13   -0.05    0.16
  -4  -3  13    0.09    0.18
   4   3  13    0.06    0.22
  -5  -3   0   -0.02    0.03
   5  -3   0   -0.04    0.04
   5   3   0   -0.01    0.03
   5   3   0   -0.01    0.03
   5  -3   0    0.00    0.02
  -5   3   0    0.02    0.03
  -5   3   0   -0.01    0.04
   5  -3  -1   45.92    1.93
   5   3  -1   45.01    1.87
  -5  -3  -1   44.65    1.75
  -5   3  -1   43.48    1.80
  -5   3  -1   45.05    1.75
   5  -3  -2   -0.01    0.04
   5  -3   2    0.02    0.04
  -5   3  -2    0.03    0.03
   5   3   2    0.01    0.03
   5  -3  -2    0.08    0.05
   5   3  -2   -0.07    0.04
  -5   3  -2    0.07    0.04
  -5   3   2   -0.07    0.03
  -5  -3  -2    0.03    0.04
  -5   3  -2   -0.01    0.04
  -5   3   2    0.03    0.04
  -5  -3   2   -0.02    0.03
  -5  -3  -2    0.01    0.02
  -5  -3  -3   50.72    2.07
  -5   3  -3   51.02    2.01
  -5   3   3   49.72    1.98
   5   3   3   47.93    2.11
   5   3   3   48.15    1.95
   5  -3  -3   50.73    2.09
   5  -3   3   47.89    1.95
   5  -3   3   48.42    2.13
   5   3  -3   50.54    2.10
  -5   3   3   48.39    1.95
  -5   3  -3   50.28    2.05
  -5  -3   3   49.32    1.96
   5  -3   4   -0.01    0.04
   5  -3  -4    0.00    0.05
  -5   3  -4   -0.03    0.04
   5   3   4    0.05    0.05
  -5  -3   4    0.01    0.05
   5   3  -4    0.03    0.07
   5   3   4   -0.01    0.03
  -5   3   4   -0.01    0.05
  -5   3  -4   -0.02    0.04
   5  -3   4    0.02    0.05
  -5   3   4   -0.01    0.04
   5  -3  -4   -0.06    0.06
  -5  -3  -4    0.04    0.05
  -5   3   5   14.30    0.61
   5  -3  -5   13.68    0.67
   5  -3   5   13.28    0.63
   5  -3   5   13.33    0.62
  -5  -3  -5   14.48    0.65
   5   3  -5   12.57    0.66
  -5  -3   5   13.33    0.63
   5   3   5   13.60    0.59
   5   3   5   12.53    0.61
  -5   3   5   13.33    0.63
   5  -3  -5   14.44    0.64
  -5   3  -5   13.41    0.63
   5  -3  -6    0.03    0.07
  -5   3   6    0.09    0.07
   5   3  -6   -0.08    0.08
   5  -3  -6   -0.03    0.08
   5  -3   6    0.02    0.05
   5  -3   6    0.16    0.09
  -5  -3   6   -0.06    0.06
   5   3   6   -0.02    0.07
  -5  -3  -6   -0.04    0.06
  -5   3  -6    0.12    0.08
  -5   3   6    0.05    0.08
   5  -3  -7   39.72    1.68
   5   3  -7   38.59    1.73
  -5   3  -7   38.56    1.69
  -5  -3   7   38.00    1.61
  -5  -3  -7   36.85    1.69
   5   3   7   38.77    1.61
  -5   3   7   37.95    1.60
  -5   3   7   37.22    1.61
   5  -3   7   38.97    1.61
   5  -3  -7   37.15    1.72
   5  -3   7   39.85    1.68
  -5   3  -8   -0.04    0.09
  -5   3   8    0.01    0.10
   5   3  -8    0.03    0.12
   5  -3  -8   -0.11    0.09
  -5   3   8   -0.06    0.08
  -5  -3  -8   -0.05    0.10
   5   3   8    0.03    0.09
  -5  -3   8    0.02    0.10
   5  -3   8   -0.09    0.10
   5   3  -9   20.02    1.00
  -5   3   9   20.33    0.90
   5  -3  -9   18.63    0.98
  -5   3  -9   19.06    0.95
  -5   3   9   18.80    0.93
   5   3   9   18.64    0.93
  -5  -3   9   17.92    0.92
  -5  -3  -9   20.69    0.97
   5  -3   9   19.28    0.93
   5  -3  10    0.33    0.16
   5  -3 -10    0.01    0.15
  -5  -3  10    0.11    0.14
   5   3  10   -0.04    0.13
  -5   3 -10    0.09    0.14
  -5   3  10   -0.05    0.13
  -5  -3 -10    0.18    0.14
   5   3 -10    0.03    0.15
   5   3  11    8.10    0.53
  -5   3  11    7.64    0.58
   5   3 -11    8.02    0.62
  -5   3 -11    7.14    0.56
   5  -3  11    8.30    0.59
  -5  -3 -11    7.32    0.53
   5  -3 -11    7.45    0.60
  -5  -3  11    7.07    0.56
   5   3 -12    0.20    0.19
   5  -3 -12    0.05    0.18
  -5  -3  12   -0.10    0.16
  -5   3 -12    0.43    0.20
  -5   3  12    0.02    0.18
  -5  -3 -12    0.04    0.19
   5  -3  12    0.37    0.19
   5   3  12    0.26    0.18
   5   3 -13    3.53    0.44
  -5   3  13    3.28    0.46
   5  -3 -13    3.30    0.44
  -5  -3 -13    3.99    0.47
   5  -3  13    3.95    0.44
   6   3   0   -0.05    0.03
   6  -3   0   -0.02    0.03
   6   3   0    0.03    0.04
  -6  -3   0    0.04    0.04
  -6   3   0    0.05    0.04
  -6   3   0   -0.01    0.04
   6  -3   0    0.01    0.05
  -6   3  -1    0.06    0.05
   6  -3  -1    0.07    0.05
   6  -3  -1    0.06    0.04
  -6   3  -1   -0.02    0.03
  -6  -3  -1    0.09    0.03
   6  -3   1    0.09    0.05
  -6  -3   1    0.00    0.04
  -6   3   1    0.06    0.02
   6   3  -1    0.06    0.05
  -6   3   1    0.05    0.04
  -6  -3  -1    0.03    0.04
   6  -3   2   -0.01    0.04
   6  -3  -2   -0.03    0.04
  -6  -3   2   -0.06    0.04
  -6   3   2    0.05    0.04
  -6   3  -2    0.01    0.04
   6   3   2    0.00    0.03
  -6   3   2   -0.07    0.04
  -6  -3  -2    0.00    0.03
   6  -3  -2   -0.03    0.04
  -6   3  -2   -0.01    0.02
  -6   3  -2   -0.03    0.04
   6   3  -2    0.01    0.05
  -6  -3  -2    0.05    0.04
   6  -3  -3   -0.04    0.05
   6  -3   3    0.00    0.04
   6   3   3    0.09    0.04
  -6  -3   3    0.00    0.04
  -6   3  -3    0.01    0.03
   6  -3  -3    0.16    0.06
  -6   3   3    0.04    0.05
  -6   3  -3    0.04    0.05
  -6   3   3    0.02    0.04
   6   3  -3    0.03    0.06
   6   3   3    0.05    0.05
   6  -3   3   -0.03    0.04
  -6  -3  -3    0.01    0.03
  -6  -3  -4   -0.04    0.05
   6   3   4    0.05    0.06
  -6   3  -4   -0.11    0.05
   6  -3  -4   -0.07    0.04
   6   3   4   -0.04    0.04
  -6   3  -4    0.01    0.05
  -6   3   4    0.02    0.06
   6   3  -4   -0.07    0.07
   6  -3   4    0.15    0.07
  -6   3   4    0.07    0.06
   6  -3  -4   -0.07    0.07
   6  -3   4    0.06    0.06
  -6  -3   4    0.10    0.06
   6   3  -5    0.19    0.10
   6  -3   5    0.18    0.08
  -6   3  -5    0.08    0.06
   6  -3  -5    0.19    0.09
  -6   3  -5    0.17    0.07
   6   3   5    0.08    0.05
  -6   3   5    0.20    0.07
  -6  -3   5    0.12    0.07
  -6  -3  -5    0.08    0.06
   6  -3   5    0.15    0.06
  -6   3   5    0.19    0.09
   6  -3  -5    0.16    0.07
   6   3   5    0.14    0.08
   6  -3   6    0.05    0.08
  -6   3   6    0.05    0.07
  -6  -3   6    0.00    0.08
   6   3  -6    0.06    0.07
   6   3   6    0.08    0.09
   6  -3   6    0.00    0.05
   6  -3  -6   -0.07    0.08
  -6   3  -6    0.02    0.04
  -6   3   6   -0.01    0.08
   6  -3  -6   -0.03    0.07
   6   3   6    0.05    0.04
  -6  -3  -6    0.02    0.07
   6  -3   7    0.09    0.07
  -6  -3  -7    0.16    0.10
   6   3  -7    0.29    0.12
   6  -3   7    0.03    0.10
  -6   3   7    0.16    0.10
   6  -3  -7    0.23    0.13
  -6   3   7    0.17    0.08
  -6   3  -7    0.29    0.10
   6   3   7    0.04    0.10
   6  -3  -7    0.16    0.09
  -6  -3   7   -0.01    0.10
   6  -3  -8    0.04    0.11
  -6   3   8    0.07    0.10
  -6   3  -8   -0.11    0.08
   6   3   8    0.08    0.11
  -6  -3   8    0.22    0.11
  -6  -3  -8   -0.06    0.10
   6  -3   8    0.02    0.11
   6   3  -8    0.01    0.10
  -6   3   8    0.01    0.09
   6   3   9    0.43    0.15
   6  -3  -9    0.27    0.15
  -6   3   9    0.10    0.13
   6  -3   9    0.21    0.13
  -6  -3   9    0.14    0.14
   6   3  -9    0.16    0.16
  -6  -3  -9    0.36    0.14
  -6   3  -9    0.32    0.13
  -6   3  10    0.08    0.14
   6  -3  10   -0.11    0.14
   6  -3 -10    0.08    0.13
  -6  -3 -10   -0.02    0.13
   6   3  10    0.35    0.14
  -6  -3  10   -0.01    0.14
   6   3 -10    0.01    0.14
  -6   3 -10    0.06    0.12
   6   3  11    0.14    0.17
   6   3 -11    0.09    0.16
   6  -3  11    0.45    0.19
  -6  -3 -11    0.34    0.18
  -6   3 -11    0.35    0.17
  -6   3  11    0.59    0.20
   6  -3 -11    0.06    0.16
  -6  -3  11    0.18    0.16
   6  -3 -12   -0.09    0.17
  -6  -3  12   -0.11    0.15
   6   3 -12   -0.05    0.17
   6  -3  12    0.05    0.17
   6   3  12    0.25    0.20
  -6   3  12    0.05    0.19
  -6  -3 -12    0.34    0.19
   6   3 -13    0.36    0.20
   7   3   0    0.04    0.04
  -7   3   0   -0.06    0.03
   7  -3   0    0.02    0.05
   7   3   0    0.02    0.04
  -7   3   0    0.00    0.04
   7  -3   0    0.03    0.03
  -7  -3   0    0.02    0.04
   7  -3  -1   53.60    2.17
  -7   3   1   54.14    2.05
   7  -3   1   52.24    2.26
  -7  -3  -1   51.96    2.17
   7   3  -1   51.10    2.19
  -7   3  -1   50.33    2.11
   7  -3  -1   54.10    2.27
  -7  -3   1   51.38    2.05
  -7   3  -1   51.51    2.05
  -7  -3  -1   53.04    2.05
   7   3  -2    0.02    0.06
  -7  -3  -2    0.02    0.04
  -7   3   2    0.05    0.04
  -7   3  -2    0.01    0.02
  -7   3   2    0.01    0.04
   7   3   2   -0.08    0.04
  -7  -3  -2    0.05    0.04
  -7  -3   2   -0.01    0.04
  -7   3  -2   -0.01    0.05
   7  -3   2    0.03    0.05
  -7   3  -2    0.01    0.04
   7  -3  -2   -0.07    0.04
   7  -3  -2   -0.01    0.05
  -7  -3  -3  181.93    7.50
   7  -3  -3  181.85    7.53
   7  -3   3  183.76    7.75
  -7   3  -3  181.03    7.48
  -7   3   3  184.50    7.21
  -7   3   3  183.25    7.05
  -7   3  -3  179.42    7.24
   7  -3   3  185.59    7.05
   7   3   3  186.81    7.74
   7   3   3  186.98    7.05
   7   3  -3  180.67    7.54
  -7  -3   3  183.23    7.05
   7  -3  -3  184.32    7.76
   7   3  -4   -0.01    0.07
  -7  -3   4    0.04    0.06
   7   3   4    0.01    0.04
   7  -3  -4   -0.10    0.06
  -7  -3  -4    0.05    0.04
  -7   3  -4    0.02    0.05
  -7  -3   4   -0.03    0.03
  -7   3   4   -0.02    0.05
   7   3   4   -0.04    0.05
   7  -3   4   -0.01    0.05
   7  -3  -4   -0.01    0.05
   7  -3   4    0.10    0.07
  -7   3  -4    0.01    0.05
  -7   3   4    0.02    0.05
   7   3  -5   55.40    2.51
  -7  -3   5   58.85    2.33
   7  -3   5   59.47    2.54
   7  -3  -5   58.83    2.55
  -7  -3  -5   61.52    2.48
  -7   3  -5   57.23    2.41
   7   3   5   59.89    2.51
  -7   3   5   59.62    2.36
  -7  -3   5   58.36    2.36
  -7   3   5   59.24    2.36
  -7   3  -5   60.48    2.46
   7  -3   5   57.43    2.35
   7   3   5   57.91    2.35
   7  -3  -5   57.28    2.51
   7   3  -6   -0.13    0.07
  -7   3   6    0.06    0.07
   7   3   6   -0.03    0.08
   7   3   6    0.02    0.04
   7  -3  -6   -0.08    0.06
  -7   3   6   -0.07    0.08
   7  -3   6   -0.14    0.07
  -7  -3   6    0.19    0.10
  -7  -3  -6    0.00    0.07
   7  -3   6   -0.04    0.06
  -7   3  -6   -0.12    0.06
   7  -3  -6   -0.05    0.09
   7  -3   7   23.18    1.03
   7   3  -7   23.40    1.11
   7  -3   7   24.19    1.04
  -7  -3   7   22.64    1.03
   7  -3  -7   23.20    1.10
  -7   3   7   21.18    1.02
  -7   3   7   22.65    0.99
   7   3   7   21.94    1.02
  -7  -3  -7   23.55    1.06
   7  -3   8   -0.03    0.10
  -7  -3   8   -0.05    0.10
   7   3  -8    0.11    0.11
  -7  -3  -8    0.07    0.11
  -7   3   8    0.04    0.10
   7  -3  -8   -0.10    0.09
  -7   3  -8   -0.13    0.07
   7   3   8   -0.03    0.09
  -7  -3  -9   23.43    1.15
   7   3   9   24.03    1.12
   7   3  -9   24.66    1.21
  -7   3  -9   24.82    1.15
   7  -3  -9   22.15    1.18
  -7   3   9   24.94    1.13
   7  -3   9   23.96    1.12
  -7  -3   9   23.85    1.12
  -7  -3  10    0.01    0.14
  -7   3 -10   -0.11    0.12
   7  -3 -10    0.01    0.14
  -7   3  10    0.09    0.15
   7   3  10    0.25    0.13
   7  -3  10    0.05    0.14
   7   3 -10   -0.09    0.13
  -7  -3 -10    0.03    0.14
   7   3 -11    8.74    0.63
   7  -3  11    9.53    0.61
  -7  -3  11    8.94    0.60
  -7   3  11   10.04    0.62
  -7  -3 -11    9.97    0.62
   7  -3 -11   10.58    0.66
   7   3  11    9.89    0.62
  -7  -3  12   -0.05    0.16
   7   3  12    0.08    0.18
   7  -3  12    0.16    0.18
   7   3 -12    0.22    0.20
   7  -3 -12   -0.24    0.16
  -7   3  12   -0.08    0.18
  -7  -3 -12    0.20    0.19
   8  -3   0    0.04    0.03
  -8   3   0    0.07    0.04
   8   3   0   -0.02    0.04
  -8  -3   0    0.08    0.04
  -8   3   0   -0.03    0.04
   8  -3   0    0.04    0.05
  -8  -3  -1    0.03    0.04
  -8   3  -1   -0.01    0.04
   8   3  -1    0.09    0.05
  -8  -3  -1    0.05    0.04
  -8  -3   1    0.04    0.04
   8  -3   1   -0.03    0.04
  -8   3   1    0.05    0.05
   8  -3  -1   -0.03    0.04
   8   3   1   -0.02    0.04
  -8   3  -1    0.05    0.05
   8  -3  -1   -0.01    0.05
  -8   3   1    0.03    0.03
   8   3   2   -0.02    0.05
   8  -3  -2   -0.09    0.06
  -8  -3   2    0.29    0.06
  -8  -3  -2    0.23    0.06
   8  -3  -2   -0.02    0.06
  -8   3   2    0.03    0.04
  -8   3  -2    0.10    0.07
   8  -3   2    0.03    0.06
   8   3  -2    0.16    0.08
  -8   3  -2    0.22    0.06
  -8   3   2    0.07    0.05
   8   3   3   -0.05    0.05
   8   3   3    0.11    0.05
  -8  -3  -3    0.09    0.05
  -8   3   3    0.06    0.05
  -8  -3   3   -0.06    0.04
   8  -3   3   -0.02    0.05
   8  -3  -3    0.06    0.06
  -8   3  -3    0.02    0.05
   8  -3  -3    0.14    0.07
  -8   3  -3    0.06    0.03
   8  -3   3    0.00    0.06
  -8   3   3   -0.04    0.05
  -8   3  -3    0.15    0.07
   8   3  -3    0.04    0.07
   8  -3  -4   -0.06    0.07
  -8   3  -4   -0.05    0.06
  -8   3   4    0.12    0.06
   8   3   4   -0.07    0.05
   8  -3   4    0.28    0.08
   8  -3   4   -0.01    0.06
   8   3   4    0.20    0.08
   8  -3  -4   -0.18    0.07
  -8  -3  -4    0.15    0.06
  -8   3  -4   -0.07    0.05
  -8  -3   4    0.15    0.07
  -8   3   4    0.11    0.07
   8   3  -4   -0.06    0.08
  -8  -3  -5    0.07    0.05
   8  -3  -5    0.01    0.06
  -8   3  -5    0.10    0.07
  -8   3   5   -0.02    0.06
  -8  -3   5    0.06    0.04
   8   3  -5    0.05    0.08
   8   3   5    0.00    0.08
  -8   3   5   -0.06    0.06
   8  -3   5   -0.09    0.07
   8  -3  -5    0.08    0.09
   8  -3   5    0.03    0.06
  -8  -3   5   -0.01    0.07
   8   3   5    0.03    0.05
  -8   3  -5    0.02    0.05
   8   3  -6    0.01    0.09
   8   3   6   -0.05    0.05
   8   3   6    0.12    0.09
   8  -3  -6   -0.07    0.08
   8  -3  -6   -0.04    0.09
   8  -3   6    0.17    0.10
  -8   3  -6   -0.19    0.06
  -8   3   6    0.07    0.08
  -8  -3   6    0.22    0.11
  -8   3   6    0.06    0.07
   8  -3   6    0.05    0.07
  -8  -3  -6    0.09    0.08
  -8   3   7   -0.18    0.09
   8   3   7   -0.04    0.09
  -8   3  -7    0.05    0.08
   8  -3  -7   -0.02    0.09
  -8  -3  -7   -0.09    0.07
   8  -3   7    0.05    0.07
   8   3  -7   -0.04    0.11
  -8  -3   7    0.03    0.10
   8  -3   7    0.05    0.10
  -8   3   7    0.14    0.09
   8  -3  -7    0.04    0.09
   8  -3   8    0.10    0.12
  -8  -3  -8    0.01    0.10
  -8   3  -8    0.03    0.08
  -8   3   8   -0.08    0.09
   8   3   8    0.05    0.10
  -8  -3   8    0.03    0.10
   8  -3  -8    0.04    0.12
   8   3  -8    0.03    0.11
  -8  -3  -9    0.14    0.13
   8   3   9   -0.15    0.11
  -8   3  -9    0.16    0.12
   8   3  -9    0.08    0.14
  -8  -3   9    0.11    0.13
   8  -3   9    0.08    0.13
  -8   3   9    0.31    0.14
   8  -3  -9    0.05    0.13
   8  -3  10    0.11    0.15
   8   3  10    0.18    0.14
  -8  -3  10    0.03    0.13
  -8  -3 -10    0.03    0.14
  -8   3  10    0.24    0.15
   8   3 -10    0.29    0.17
   8  -3 -10   -0.13    0.12
   8   3  11   -0.08    0.16
   8  -3  11    0.06    0.17
   8  -3 -11    0.17    0.17
  -8   3  11    0.10    0.17
   8   3 -11    0.07    0.17
  -8  -3 -11   -0.25    0.15
  -8  -3  11    0.00    0.17
   8   3  12   -0.28    0.18
   8   3 -12   -0.01    0.17
   8  -3  12    0.04    0.17
   8  -3 -12    0.03    0.17
  -8   3  12   -0.14    0.17
  -8  -3  12    0.02    0.17
  -9  -3   0    0.01    0.04
   9  -3   0    0.03    0.03
  -9   3   0   -0.05    0.04
  -9   3   0   -0.01    0.04
   9  -3   0    0.10    0.06
   9   3   0   -0.03    0.04
   9  -3  -1   65.25    2.66
  -9   3  -1   64.81    2.59
   9  -3  -1   65.56    2.79
   9  -3   1   65.36    2.78
   9   3   1   65.02    2.78
  -9   3   1   57.34    2.56
  -9   3   1   63.33    2.52
  -9  -3  -1   65.19    2.66
  -9  -3   1   64.60    2.52
   9   3  -1   63.16    2.68
  -9  -3  -1   65.96    2.52
  -9   3  -1   64.85    2.52
  -9   3  -2    0.24    0.07
  -9   3   2    0.04    0.04
  -9  -3  -2    0.08    0.04
  -9  -3  -2    0.00    0.04
   9   3  -2   -0.02    0.05
  -9  -3   2    0.04    0.05
   9  -3  -2   -0.01    0.06
   9  -3  -2    0.13    0.06
   9  -3   2    0.04    0.06
  -9   3   2    0.02    0.04
  -9   3  -2   -0.01    0.04
   9   3   2    0.02    0.05
  -9   3   3  108.06    4.27
   9   3  -3  109.60    4.49
   9   3   3  108.91    4.60
  -9   3  -3  108.75    4.41
   9  -3  -3  109.49    4.48
  -9   3  -3  107.40    4.19
   9  -3  -3  105.75    4.62
  -9  -3   3  105.84    4.20
   9  -3   3  106.51    4.61
  -9  -3  -3  107.80    4.19
  -9  -3  -3  108.84    4.44
  -9   3   3  109.02    4.20
  -9   3  -3  107.28    4.32
   9   3   4   -0.06    0.05
  -9  -3   4    0.08    0.07
   9   3   4    0.00    0.06
   9  -3   4   -0.03    0.06
   9   3  -4   -0.02    0.08
  -9  -3  -4    0.05    0.05
  -9   3  -4    0.01    0.04
   9  -3  -4   -0.08    0.06
  -9   3   4   -0.02    0.05
  -9   3  -4    0.01    0.07
  -9   3   4    0.02    0.06
   9  -3  -4    0.08    0.08
   9  -3   4   -0.04    0.06
   9  -3  -5   48.03    2.02
   9   3   5   42.33    1.88
  -9   3   5   42.52    1.88
   9  -3   5   46.68    2.03
  -9  -3   5   42.45    1.88
   9   3   5   49.23    2.01
   9  -3  -5   49.18    2.05
  -9   3   5   49.38    1.88
   9  -3   5   40.61    1.87
  -9  -3  -5   47.59    1.97
  -9   3  -5   48.30    1.95
   9   3  -5   48.02    2.03
   9  -3  -6   -0.02    0.09
   9   3  -6   -0.06    0.08
  -9   3   6   -0.10    0.07
  -9  -3   6   -0.06    0.08
   9   3   6    0.05    0.06
   9  -3   6   -0.01    0.06
   9  -3   6    0.00    0.09
   9   3   6    0.14    0.09
   9  -3  -6    0.00    0.07
  -9  -3  -6   -0.02    0.05
  -9   3   6   -0.01    0.08
  -9   3  -6   -0.01    0.06
  -9  -3  -7    3.56    0.27
   9  -3  -7    3.22    0.26
  -9  -3   7    2.72    0.28
  -9   3  -7    3.03    0.24
   9  -3   7    3.17    0.29
   9  -3   7    2.89    0.21
  -9   3   7    3.01    0.30
   9  -3  -7    2.20    0.28
   9   3   7    3.05    0.29
   9   3  -7    2.94    0.32
   9  -3   8    0.23    0.12
   9  -3  -8    0.12    0.14
  -9   3  -8   -0.01    0.10
  -9   3   8    0.02    0.11
   9   3   8   -0.04    0.09
   9   3  -8   -0.04    0.12
  -9  -3   8   -0.04    0.10
  -9  -3  -8    0.07    0.09
   9  -3  -9    2.63    0.34
  -9  -3   9    3.13    0.34
   9  -3   9    3.30    0.35
   9   3   9    2.77    0.32
  -9   3   9    4.04    0.38
  -9  -3  -9    3.16    0.31
   9   3  -9    3.48    0.38
  -9  -3  10    0.21    0.17
  -9  -3 -10   -0.08    0.14
   9   3  10    0.14    0.14
   9   3 -10    0.06    0.14
   9  -3 -10   -0.02    0.15
  -9   3  10    0.08    0.14
   9  -3  10   -0.07    0.13
  -9  -3  11    3.67    0.42
  -9   3  11    3.43    0.40
   9  -3 -11    3.63    0.43
   9   3  11    4.26    0.44
   9   3 -11    4.18    0.46
   9  -3  11    3.89    0.43
   9   3  12    0.06    0.20
  -9  -3  12    0.03    0.16
  -9   3  12   -0.13    0.18
   9  -3 -12    0.11    0.17
   9   3 -12    0.11    0.18
   9  -3  12    0.04    0.17
  10  -3   0    0.02    0.04
 -10  -3   0    0.07    0.05
  10  -3   0    0.01    0.06
  10   3   0    0.00    0.06
  10   3   0    0.08    0.05
 -10   3   0   -0.02    0.05
 -10   3   0    0.06    0.05
  10   3   1    0.03    0.05
 -10  -3   1   -0.04    0.04
 -10  -3  -1    0.21    0.07
 -10   3  -1    0.22    0.06
  10   3  -1    0.04    0.05
  10   3   1    0.04    0.05
 -10   3   1   -0.09    0.04
  10  -3   1    0.04    0.06
  10  -3  -1    0.12    0.06
 -10   3   1    0.07    0.05
  10  -3  -1    0.04    0.07
  10   3   1    0.06    0.05
 -10   3  -1    0.01    0.05
  10   3   2    0.00    0.06
  10  -3   2   -0.04    0.06
  10   3  -2    0.00    0.07
 -10   3   2    0.23    0.07
 -10  -3   2    0.10    0.06
 -10   3   2    0.07    0.05
 -10   3  -2    0.09    0.07
 -10   3  -2    0.16    0.06
 -10  -3  -2    0.03    0.05
  10  -3  -2   -0.03    0.06
 -10  -3  -2    0.12    0.06
  10  -3  -2    0.00    0.08
 -10  -3   3    0.12    0.07
 -10   3   3    0.14    0.07
 -10   3  -3   -0.10    0.06
 -10   3   3    0.00    0.05
 -10  -3  -3    0.09    0.07
  10   3   3    0.07    0.06
  10  -3   3    0.13    0.07
  10  -3  -3    0.18    0.09
 -10  -3  -3    0.04    0.05
  10  -3  -3    0.03    0.07
  10   3  -3   -0.03    0.07
 -10   3  -3   -0.04    0.06
 -10   3  -3    0.01    0.03
  10   3   4   -0.01    0.06
  10  -3  -4   -0.05    0.08
 -10   3   4    0.08    0.06
  10  -3   4   -0.02    0.06
 -10  -3   4   -0.02    0.06
 -10  -3  -4    0.00    0.05
  10  -3   4    0.03    0.07
 -10   3   4    0.04    0.07
 -10   3  -4    0.00    0.04
 -10   3  -4   -0.07    0.05
  10   3  -4   -0.07    0.07
  10   3   4    0.03    0.06
  10  -3  -4    0.06    0.08
  10  -3  -5    0.26    0.10
  10  -3   5    0.22    0.09
 -10  -3  -5    0.17    0.08
 -10   3   5    0.09    0.08
 -10  -3   5    0.09    0.09
  10  -3  -5    0.15    0.10
  10   3   5    0.23    0.11
  10  -3   5    0.06    0.09
 -10   3  -5    0.25    0.07
 -10   3   5    0.12    0.07
  10   3   5    0.23    0.07
  10   3  -5    0.13    0.11
 -10   3  -5    0.16    0.08
  10   3   6    0.11    0.07
 -10   3   6    0.08    0.07
  10   3   6    0.03    0.09
  10  -3  -6    0.20    0.11
  10  -3   6   -0.03    0.07
 -10   3  -6   -0.04    0.07
 -10  -3   6    0.05    0.09
  10  -3  -6   -0.04    0.09
 -10  -3  -6   -0.01    0.07
  10   3  -6    0.09    0.11
 -10   3   6   -0.08    0.08
  10  -3   6    0.08    0.08
  10   3   7    0.09    0.11
 -10  -3   7   -0.03    0.10
  10   3  -7    0.00    0.11
  10  -3  -7    0.03    0.11
 -10  -3  -7    0.03    0.07
  10  -3   7    0.10    0.08
 -10   3  -7    0.06    0.09
 -10   3   7    0.03    0.10
  10  -3   7    0.11    0.12
  10  -3  -7    0.19    0.12
  10   3   8   -0.01    0.10
  10  -3   8    0.18    0.13
 -10  -3  -8    0.04    0.09
 -10  -3   8    0.04    0.10
  10   3  -8   -0.03    0.13
  10  -3  -8    0.22    0.14
 -10   3   8    0.06    0.11
  10  -3   9    0.22    0.14
  10   3   9    0.31    0.15
  10  -3  -9    0.38    0.17
 -10  -3  -9    0.35    0.13
 -10  -3   9    0.24    0.15
 -10   3   9    0.06    0.14
  10   3  -9    0.11    0.16
  10   3  10   -0.10    0.13
  10  -3  10   -0.14    0.14
  10   3 -10    0.11    0.15
  10  -3 -10    0.09    0.16
 -10   3  10   -0.04    0.14
 -10  -3  10    0.01    0.14
  10  -3 -11    0.14    0.17
  10  -3  11   -0.17    0.15
 -10   3  11   -0.06    0.15
 -10  -3  11    1.30    0.26
  10   3  11   -0.03    0.17
  10   3 -11    0.16    0.18
  10  -3  12   -0.07    0.17
  10   3  12    0.11    0.22
 -10   3  12   -0.08    0.20
 -10  -3  12    0.05    0.16
  10  -3 -12   -0.35    0.20
  10   3 -12    0.04    0.16
  11   3   0   -0.08    0.04
  11  -3   0   -0.04    0.05
 -11  -3   0    0.01    0.04
 -11   3   0    0.03    0.05
  11  -3   0    0.00    0.04
 -11   3   0    0.01    0.05
  11   3   0   -0.05    0.05
  11  -3   1   92.42    3.74
  11  -3  -1   89.54    3.93
  11  -3   1   88.84    3.93
 -11   3   1   92.90    3.63
 -11  -3  -1   89.03    3.56
 -11  -3   1   91.95    3.56
  11  -3  -1   91.98    3.77
  11   3   1   91.75    3.40
 -11   3  -1   88.21    3.65
 -11   3   1   92.09    3.56
  11   3   1   93.11    3.93
 -11   3  -1   90.21    3.56
  11   3  -1   91.98    3.79
  11   3   1   93.21    3.77
 -11   3   2    0.04    0.06
 -11  -3  -2    0.05    0.06
  11   3   2   -0.02    0.06
  11  -3   2   -0.03    0.06
  11  -3  -2    0.07    0.09
  11   3  -2    0.05    0.07
 -11   3   2    0.02    0.06
 -11  -3  -2    0.01    0.05
  11  -3  -2   -0.04    0.06
 -11   3  -2   -0.14    0.05
 -11   3  -2   -0.01    0.05
 -11  -3   2    0.00    0.06
 -11  -3   3   80.67    3.26
 -11   3  -3   84.13    3.38
 -11   3   3   81.87    3.26
 -11  -3  -3   81.42    3.25
 -11   3  -3   84.10    3.35
 -11  -3  -3   83.92    3.42
  11  -3  -3   83.57    3.46
  11  -3   3   78.46    3.57
  11  -3  -3   84.35    3.59
 -11   3   3   82.93    3.29
  11   3   3   82.12    3.56
 -11   3  -3   84.03    3.25
  11   3  -3   83.11    3.47
 -11   3  -4   -0.01    0.07
  11  -3  -4   -0.05    0.08
 -11  -3   4   -0.03    0.07
  11  -3   4   -0.05    0.06
  11   3   4   -0.08    0.06
 -11  -3  -4   -0.06    0.05
 -11   3  -4   -0.06    0.04
  11   3  -4    0.08    0.09
 -11   3   4   -0.05    0.05
  11  -3  -4    0.04    0.08
  11   3   4   -0.08    0.06
 -11   3   4    0.02    0.07
  11  -3   4    0.01    0.07
 -11  -3   5   13.06    0.65
 -11   3  -5   14.14    0.68
  11   3   5   13.13    0.65
 -11   3  -5   14.09    0.61
  11   3  -5   14.29    0.71
  11  -3  -5   13.80    0.70
  11  -3   5   12.85    0.67
 -11  -3  -5   14.09    0.64
 -11   3   5   13.89    0.60
  11  -3   5   14.25    0.66
 -11   3   5   13.39    0.66
  11  -3  -5   11.19    0.67
  11   3   5   13.82    0.66
  11  -3  -6    0.18    0.11
 -11  -3   6    0.09    0.09
  11   3  -6    0.02    0.11
  11  -3   6    0.02    0.10
 -11   3   6   -0.06    0.07
  11  -3   6   -0.05    0.08
  11   3   6    0.07    0.09
  11  -3  -6    0.04    0.10
  11   3   6   -0.05    0.06
 -11  -3  -6   -0.11    0.07
  11   3  -7   34.60    1.72
  11  -3   7   36.95    1.61
  11  -3  -7   35.71    1.71
 -11   3   7   41.58    1.64
 -11  -3  -7   38.94    1.66
  11   3   7   36.60    1.61
  11  -3   7   38.40    1.69
 -11  -3   7   39.12    1.63
  11  -3  -8   -0.03    0.13
 -11  -3  -8   -0.13    0.08
 -11   3   8    0.12    0.11
 -11  -3   8   -0.08    0.10
  11   3  -8   -0.07    0.14
  11   3   8   -0.07    0.10
  11  -3   8   -0.02    0.11
  11  -3  -9    8.81    0.58
 -11   3   9    8.28    0.53
 -11  -3   9    8.74    0.54
  11   3   9    8.50    0.53
  11   3  -9    8.41    0.58
  11  -3   9    8.55    0.54
  11   3 -10   -0.09    0.16
  11   3  10   -0.09    0.13
  11  -3 -10    0.04    0.16
 -11  -3  10   -0.04    0.13
  11  -3  10    0.12    0.15
 -11   3  10   -0.08    0.12
 -11  -3  11   17.59    0.89
 -11   3  11   15.21    0.86
  11  -3  11   15.95    0.87
  11   3 -11   15.53    0.93
  11   3  11   16.05    0.88
  11  -3 -11   14.73    0.91
  11  -3 -12   -0.20    0.20
  11   3  12   -0.14    0.22
  11  -3  12   -0.15    0.17
 -11  -3  12   -0.14    0.14
  11   3 -12   -0.19    0.17
 -11   3  12   -0.09    0.19
 -12  -3   0    0.13    0.06
 -12   3   0    0.15    0.07
 -12   3   0   -0.03    0.05
  12   3   0    0.01    0.06
  12  -3   0   -0.06    0.06
  12   3   0    0.07    0.06
  12  -3   0    0.08    0.05
  12  -3  -1    0.03    0.08
 -12  -3  -1    0.16    0.07
 -12  -3   1    0.15    0.07
  12   3   1    0.07    0.05
  12  -3  -1    0.02    0.06
  12   3  -1   -0.04    0.06
  12  -3   1    0.09    0.06
 -12   3  -1    0.07    0.06
 -12   3  -1    0.15    0.06
  12   3   1   -0.01    0.05
 -12   3   1    0.11    0.06
  12   3  -1    0.00    0.07
  12   3   1    0.13    0.07
 -12   3   1   -0.05    0.05
  12  -3   1    0.06    0.03
 -12  -3   2    0.28    0.08
 -12  -3  -2    0.17    0.08
 -12   3  -2   -0.06    0.06
  12   3  -2    0.01    0.07
 -12   3   2    0.10    0.06
 -12   3  -2    0.19    0.07
  12   3   2   -0.10    0.06
 -12   3   2    0.19    0.08
  12  -3   2    0.03    0.08
  12  -3  -2   -0.09    0.07
 -12  -3  -2    0.01    0.06
  12  -3  -2    0.14    0.10
  12   3   3    0.20    0.08
  12  -3  -3    0.01    0.08
  12  -3  -3    0.04    0.08
 -12   3   3    0.03    0.05
 -12   3  -3    0.08    0.08
  12  -3   3    0.03    0.07
 -12   3   3   -0.04    0.05
 -12  -3  -3    0.05    0.07
  12   3  -3    0.12    0.09
 -12  -3   3    0.04    0.07
 -12   3  -3   -0.06    0.06
 -12  -3  -3    0.02    0.05
  12   3   4    0.05    0.08
 -12   3   4   -0.01    0.06
  12  -3   4   -0.09    0.07
 -12  -3  -4    0.05    0.06
  12   3   4   -0.03    0.06
 -12  -3   4    0.14    0.08
  12  -3  -4   -0.04    0.09
  12  -3  -4    0.01    0.09
  12  -3   4    0.03    0.09
  12   3  -4    0.01    0.09
 -12   3   4    0.00    0.07
 -12   3  -4    0.00    0.07
  12  -3  -5    0.12    0.10
  12  -3   5    0.10    0.08
  12  -3  -5    0.24    0.12
 -12   3   5    0.07    0.09
 -12  -3  -5    0.02    0.06
  12  -3   5    0.17    0.10
  12   3   5    0.09    0.09
  12   3  -5    0.04    0.10
 -12  -3   5    0.14    0.09
  12   3   5    0.01    0.07
 -12   3  -5    0.06    0.09
  12   3   6    0.40    0.12
 -12  -3  -6    0.12    0.09
  12  -3   6    0.10    0.09
  12  -3  -6   -0.12    0.11
  12   3  -6    0.00    0.12
  12  -3   6    0.25    0.11
 -12  -3   6    0.22    0.12
 -12   3   6    0.40    0.13
  12  -3  -6   -0.20    0.11
  12   3   6   -0.23    0.08
  12  -3  -7    0.22    0.14
 -12   3   7    0.15    0.12
  12  -3  -7    0.01    0.09
 -12  -3  -7    0.04    0.10
  12  -3   7    0.15    0.12
 -12  -3   7    0.04    0.12
  12   3   7    0.13    0.10
  12   3  -7    0.28    0.14
  12  -3   8    0.47    0.15
  12   3   8    0.03    0.11
 -12   3   8    0.28    0.14
  12   3  -8   -0.10    0.14
 -12  -3   8    0.09    0.12
  12   3  -8    0.02    0.11
  12  -3  -8    0.08    0.15
  12  -3   9   -0.01    0.14
  12  -3  -9   -0.02    0.13
  12   3  -9    0.38    0.19
 -12  -3   9   -0.01    0.14
 -12   3   9    0.02    0.14
  12   3   9   -0.07    0.13
  12   3  10    0.16    0.16
 -12  -3  10   -0.11    0.13
  12   3 -10    0.24    0.19
  12  -3 -10   -0.25    0.16
  12  -3  10    0.01    0.15
 -12   3  10    0.06    0.16
  12  -3  11   -0.06    0.17
  12   3  11    0.13    0.18
 -12   3  11    0.09    0.17
  12  -3 -11   -0.17    0.17
 -12  -3  11    0.14    0.18
  12   3 -11    0.00    0.20
  12   3  12    0.02    0.23
  12  -3  12    0.14    0.18
  12  -3 -12    0.14    0.25
 -12  -3  12    0.22    0.18
  12   3 -12   -0.12    0.24
 -12   3  12    0.08    0.24
  13  -3   0   -0.07    0.06
 -13  -3   0    0.06    0.06
  13   3   0    0.09    0.06
  13  -3   0    0.06    0.05
 -13   3   0    0.00    0.06
  13   3   0   -0.06    0.06
 -13   3   0   -0.02    0.06
 -13   3  -1    8.56    0.42
 -13   3   1    8.27    0.42
  13   3  -1    8.24    0.43
 -13  -3  -1    8.37    0.42
 -13   3   1    8.03    0.40
  13   3  -1    8.45    0.47
 -13  -3   1    8.28    0.42
  13  -3   1    8.26    0.36
  13   3   1    7.47    0.46
 -13   3  -1    8.34    0.43
  13  -3  -1    7.68    0.47
  13  -3   1    9.13    0.48
  13   3   1    8.39    0.41
  13  -3  -1    8.43    0.41
 -13   3   2   -0.01    0.05
  13  -3  -2   -0.05    0.08
 -13   3   2    0.07    0.06
  13   3   2    0.02    0.06
 -13   3  -2   -0.03    0.05
  13   3  -2    0.10    0.09
  13  -3  -2   -0.05    0.06
 -13  -3   2   -0.09    0.06
  13   3   2    0.01    0.05
 -13  -3  -2   -0.02    0.06
  13   3  -2   -0.03    0.07
 -13   3  -2    0.08    0.06
  13   3   2    0.00    0.05
  13  -3   2    0.06    0.07
 -13   3   3   21.56    0.92
  13   3  -3   17.75    0.99
  13  -3  -3   20.45    0.95
  13  -3  -3   22.13    1.02
 -13   3  -3   20.08    0.90
 -13  -3   3   20.45    0.91
 -13  -3  -3   21.04    0.91
  13   3   3   20.43    0.98
  13  -3   3   19.63    0.99
 -13   3  -3   20.14    0.93
 -13   3   3   22.46    0.88
 -13  -3  -3   21.57    0.91
 -13  -3   4    0.10    0.09
 -13   3  -4    0.08    0.08
 -13   3   4    0.10    0.06
  13  -3   4   -0.01    0.07
  13  -3  -4    0.07    0.09
 -13  -3  -4   -0.08    0.07
  13   3   4    0.02    0.08
  13  -3   4   -0.06    0.07
  13   3   4   -0.04    0.06
  13   3  -4    0.06    0.09
 -13   3  -4   -0.04    0.08
 -13  -3  -4    0.04    0.06
 -13   3   4   -0.02    0.07
  13  -3  -4   -0.11    0.08
  13   3   5    8.02    0.44
  13  -3  -5    7.75    0.46
  13  -3   5    8.37    0.44
 -13   3   5    8.20    0.45
  13  -3   5    8.25    0.45
  13  -3  -5    7.20    0.46
 -13   3  -5    6.89    0.44
 -13  -3  -5    7.79    0.40
 -13  -3   5    7.32    0.44
  13   3   5    7.42    0.42
  13   3  -5    7.03    0.46
 -13   3   6   -0.01    0.09
  13   3   6    0.15    0.12
  13  -3  -6    0.13    0.12
 -13  -3   6    0.17    0.10
  13  -3   6   -0.03    0.09
  13   3   6   -0.01    0.08
  13  -3  -6    0.01    0.10
  13   3  -6   -0.04    0.09
  13  -3   6   -0.16    0.10
  13   3  -6   -0.04    0.10
  13  -3   7   16.29    0.80
 -13  -3   7   15.48    0.80
  13   3   7   14.70    0.78
  13   3  -7   16.07    0.84
  13  -3  -7   16.98    0.85
  13   3  -7   14.62    0.84
 -13   3   7   15.99    0.80
  13  -3  -7   17.38    0.84
  13   3  -8   -0.14    0.10
 -13  -3   8    0.06    0.13
  13   3   8    0.03    0.12
 -13   3   8   -0.13    0.11
  13   3  -8    0.16    0.15
  13  -3  -8    0.11    0.14
  13  -3   8   -0.03    0.11
 -13   3   9    4.35    0.43
  13  -3   9    4.52    0.43
 -13  -3   9    4.86    0.45
  13   3   9    4.06    0.41
  13   3  -9    6.22    0.52
  13  -3  -9    5.18    0.48
 -13   3  10    0.15    0.17
 -13  -3  10    0.08    0.17
  13   3 -10    0.17    0.19
  13  -3 -10   -0.29    0.15
  13  -3  10    0.17    0.16
  13   3  10    0.20    0.17
  13   3 -11    5.25    0.54
 -13  -3  11    5.67    0.52
  13   3  11    4.85    0.49
  13  -3 -11    4.49    0.50
 -13   3  11    4.22    0.47
  13  -3  11    4.50    0.48
 -14  -3   0    0.37    0.09
  14  -3   0   -0.06    0.07
 -14   3   0   -0.04    0.06
  14   3   0    0.12    0.07
  14   3   0    0.08    0.10
  14  -3   0   -0.04    0.05
 -14   3   0    0.19    0.08
  14   3   1    0.19    0.08
  14   3  -1    0.13    0.08
  14  -3   1    0.36    0.11
 -14   3  -1    0.17    0.09
 -14   3   1    0.13    0.07
  14  -3  -1    0.27    0.08
 -14   3   1    0.16    0.07
  14  -3   1    0.10    0.04
 -14  -3  -1    0.07    0.06
  14  -3  -1    0.21    0.11
  14   3   1    0.17    0.08
 -14   3  -1    0.21    0.08
 -14  -3   1    0.22    0.09
  14   3  -1    0.06    0.08
 -14   3   2    0.09    0.07
  14   3   2    0.03    0.06
  14   3  -2   -0.04    0.07
  14   3   2    0.04    0.05
  14   3   2    0.03    0.07
 -14   3   2   -0.04    0.06
  14  -3  -2   -0.01    0.07
 -14   3  -2    0.09    0.07
 -14   3  -2    0.09    0.07
  14  -3   2    0.03    0.08
 -14  -3   2   -0.04    0.07
 -14  -3  -2    0.07    0.07
  14   3  -2    0.01    0.07
  14  -3  -2   -0.01    0.08
 -14  -3  -3   -0.02    0.07
  14   3  -3    0.12    0.09
 -14  -3  -3    0.11    0.06
 -14  -3   3   -0.02    0.07
 -14   3   3   -0.04    0.07
 -14   3   3   -0.03    0.07
  14  -3   3   -0.02    0.07
 -14   3  -3   -0.02    0.06
 -14   3  -3   -0.04    0.07
  14   3  -3   -0.05    0.08
  14   3   3    0.03    0.08
  14  -3  -3    0.06    0.09
  14  -3  -3    0.08    0.09
 -14  -3  -4    0.13    0.07
  14   3  -4   -0.09    0.06
 -14  -3   4    0.10    0.08
 -14   3  -4    0.12    0.09
 -14   3  -4    0.09    0.09
  14  -3  -4   -0.11    0.09
 -14  -3  -4    0.14    0.09
  14  -3   4    0.03    0.08
  14  -3  -4    0.00    0.08
  14   3  -4   -0.08    0.10
 -14   3   4    0.01    0.07
  14   3   4    0.04    0.08
  14   3  -5    0.20    0.11
  14   3   5    0.17    0.10
 -14   3  -5    0.09    0.10
  14  -3   5   -0.06    0.08
  14  -3  -5    0.21    0.12
  14   3  -5    0.01    0.12
  14  -3   5    0.22    0.10
  14  -3  -5    0.02    0.12
 -14  -3   5   -0.06    0.08
 -14   3   5    0.00    0.08
  14   3   5   -0.11    0.07
 -14   3   6   -0.12    0.09
  14   3  -6    0.08    0.12
  14  -3   6    0.11    0.10
  14   3  -6    0.04    0.11
  14  -3  -6   -0.11    0.09
 -14  -3   6    0.00    0.11
  14   3   6    0.00    0.10
  14  -3   6    0.11    0.11
  14  -3  -6   -0.07    0.11
  14   3   6    0.06    0.09
  14   3  -7    0.23    0.14
 -14   3   7    0.05    0.11
  14   3  -7    0.27    0.14
  14   3   7    0.04    0.12
 -14  -3   7    0.10    0.11
  14  -3  -7    0.26    0.15
  14  -3   7    0.10    0.13
  14  -3  -7    0.19    0.13
  14   3   8   -0.08    0.12
  14  -3  -8   -0.12    0.14
 -14   3   8    0.08    0.13
  14  -3   8    0.01    0.14
  14   3  -8    0.02    0.15
 -14  -3   8   -0.06    0.11
  14   3  -8    0.05    0.13
  14  -3  -9    0.31    0.19
 -14   3   9    0.18    0.16
  14  -3   9   -0.03    0.14
  14   3   9    0.25    0.16
 -14  -3   9    0.13    0.16
  14   3  -9    0.14    0.17
 -14   3  10    0.05    0.16
  14   3 -10    0.34    0.21
 -14  -3  10    0.38    0.18
  14  -3  10   -0.09    0.16
  14   3  10    0.03    0.15
  14  -3 -10    0.09    0.20
  14   3  11   -0.17    0.20
 -14   3  11    0.17    0.21
 -14  -3  11   -0.05    0.14
  14  -3 -11   -0.02    0.20
  14  -3  11    0.38    0.20
  14   3 -11    0.14    0.21
 -15  -3   0   -0.11    0.07
 -15   3   0   -0.05    0.06
  15   3   0   -0.03    0.09
  15   3   0   -0.06    0.07
  15  -3   0   -0.02    0.09
  15  -3   0   -0.05    0.06
 -15   3   0   -0.12    0.07
  15   3  -1   57.26    2.53
  15  -3  -1   57.62    2.37
 -15   3   1   54.57    2.28
  15   3   1   57.16    2.37
 -15   3  -1   58.02    2.28
 -15  -3   1   57.92    2.29
  15  -3   1   51.98    2.51
 -15   3   1   58.33    2.30
  15  -3  -1   57.15    2.53
 -15  -3  -1   55.13    2.28
  15   3  -1   56.22    2.40
 -15   3  -1   56.46    2.33
  15   3   2    0.00    0.06
  15   3  -2   -0.09    0.08
 -15   3   2   -0.02    0.06
 -15  -3  -2    0.07    0.08
 -15   3  -2   -0.03    0.07
  15  -3   2    0.07    0.09
 -15   3   2   -0.02    0.06
  15   3   2    0.02    0.08
  15  -3  -2    0.01    0.09
 -15  -3   2   -0.03    0.06
  15   3   2   -0.02    0.05
 -15   3  -2   -0.07    0.06
  15   3  -2   -0.04    0.08
  15  -3  -2    0.02    0.08
 -15   3  -3   19.71    0.98
 -15   3   3   23.83    0.93
  15   3  -3   20.52    1.01
  15   3   3   22.87    1.05
 -15  -3  -3   22.50    0.95
 -15  -3   3   21.05    0.97
  15  -3   3   22.76    1.06
 -15  -3  -3   21.04    0.96
  15  -3  -3   22.63    1.00
  15   3  -3   20.55    1.07
 -15   3   3   20.96    0.97
  15  -3  -3   22.28    1.08
 -15   3  -3   21.18    0.96
  15  -3  -4   -0.06    0.09
 -15   3   4    0.06    0.09
 -15   3  -4    0.05    0.09
  15   3   4   -0.10    0.07
  15   3  -4   -0.21    0.09
  15  -3  -4   -0.15    0.07
 -15  -3  -4   -0.07    0.09
  15  -3   4    0.04    0.09
 -15   3  -4   -0.02    0.09
 -15  -3   4    0.00    0.09
  15   3  -4   -0.05    0.09
  15  -3  -5   33.14    1.50
 -15   3   5   34.50    1.44
 -15  -3   5   33.06    1.43
 -15   3  -5   31.67    1.46
  15   3   5   32.46    1.51
  15  -3   5   33.97    1.43
  15   3   5   32.48    1.42
  15   3  -5   31.97    1.50
  15   3  -5   34.40    1.57
  15  -3   5   32.85    1.53
  15  -3  -5   31.54    1.55
  15   3  -6    0.04    0.11
  15   3   6   -0.09    0.10
 -15  -3   6   -0.05    0.10
  15  -3   6    0.03    0.10
  15  -3   6   -0.04    0.10
 -15   3   6    0.01    0.10
  15  -3  -6   -0.02    0.11
  15   3   6    0.04    0.09
  15   3  -6   -0.07    0.12
  15  -3  -6   -0.10    0.11
 -15   3   7   24.58    1.20
 -15  -3   7   29.69    1.24
  15  -3   7   26.00    1.21
  15   3  -7   28.16    1.31
  15  -3  -7   25.06    1.27
  15  -3  -7   26.56    1.29
  15   3   7   25.70    1.20
  15   3  -7   24.66    1.27
 -15  -3   8    0.15    0.14
  15  -3   8   -0.02    0.12
  15   3  -8   -0.14    0.13
  15  -3  -8   -0.01    0.15
  15   3  -8   -0.10    0.13
  15   3   8   -0.07    0.11
 -15   3   8   -0.01    0.12
  15   3  -9   30.99    1.53
  15   3   9   29.10    1.41
  15  -3  -9   27.55    1.49
 -15  -3   9   34.56    1.46
  15  -3   9   30.64    1.42
 -15   3   9   32.00    1.44
 -15   3  10    0.06    0.17
  15   3 -10    0.00    0.20
  15  -3  10   -0.01    0.16
 -15  -3  10    0.34    0.19
  15   3  10   -0.08    0.17
  15  -3 -10   -0.23    0.17
 -15   3  11    8.53    0.67
  15  -3  11    8.93    0.66
  15   3 -11    8.52    0.71
  15   3  11    7.91    0.66
  15  -3 -11    7.86    0.68
 -15  -3  11    9.07    0.67
 -16   3   0    0.45    0.11
  16   3   0    0.21    0.09
  16  -3   0    0.21    0.08
 -16  -3   0    0.29    0.11
 -16   3   0    0.26    0.11
  16   3   0    0.07    0.13
  16  -3   0   -0.08    0.12
 -16   3   1    0.06    0.08
  16   3  -1    0.21    0.10
  16   3   1    0.10    0.08
  16   3   1    0.21    0.11
 -16   3   1    0.03    0.08
  16  -3   1   -0.01    0.08
  16  -3  -1    0.19    0.10
 -16  -3  -1    0.16    0.10
 -16  -3   1    0.06    0.09
 -16   3  -1    0.09    0.08
 -16   3  -1    0.28    0.09
  16   3  -1    0.16    0.09
  16  -3  -1    0.16    0.09
  16   3   2    0.05    0.11
 -16   3  -2    0.29    0.10
 -16  -3   2    0.24    0.10
  16   3   2    0.17    0.08
  16  -3  -2   -0.13    0.08
  16   3  -2    0.03    0.10
  16   3  -2   -0.10    0.11
  16  -3  -2    0.09    0.10
 -16  -3  -2    0.09    0.08
 -16   3  -2    0.00    0.08
 -16   3   2    0.06    0.07
 -16   3   2    0.12    0.09
  16  -3   2    0.03    0.10
 -16  -3   3    0.11    0.09
  16  -3  -3   -0.06    0.09
  16  -3   3    0.05    0.10
 -16   3   3    0.08    0.08
  16   3  -3    0.02    0.10
  16   3   3    0.13    0.09
  16   3  -3   -0.09    0.09
 -16   3  -3   -0.07    0.08
 -16  -3  -3    0.09    0.09
  16  -3  -3   -0.05    0.10
 -16   3  -3   -0.01    0.08
 -16   3  -4    0.11    0.11
  16  -3  -4   -0.02    0.11
  16  -3   4    0.08    0.11
  16   3  -4    0.29    0.13
 -16   3  -4    0.34    0.12
  16   3  -4   -0.11    0.10
 -16  -3   4    0.05    0.10
 -16  -3  -4    0.13    0.09
 -16   3   4    0.18    0.11
  16  -3  -4    0.05    0.12
  16   3   4    0.23    0.12
  16   3  -5    0.02    0.12
 -16   3   5    0.01    0.10
  16   3   5    0.08    0.09
 -16  -3   5    0.01    0.11
 -16   3  -5    0.18    0.11
  16  -3  -5    0.04    0.10
  16  -3   5   -0.01    0.09
  16   3  -5    0.15    0.12
  16   3   5   -0.11    0.10
  16  -3  -5    0.19    0.13
  16  -3   5    0.27    0.12
  16  -3  -6    0.03    0.12
  16  -3   6    0.19    0.13
  16   3  -6   -0.24    0.12
  16  -3   6   -0.10    0.10
  16   3   6    0.08    0.11
 -16   3   6    0.01    0.10
 -16  -3   6    0.06    0.11
  16  -3  -6    0.17    0.14
  16   3  -6    0.01    0.12
  16   3  -7    0.31    0.14
  16  -3  -7   -0.05    0.12
  16  -3  -7    0.12    0.14
  16   3   7   -0.07    0.12
  16  -3   7    0.07    0.13
  16   3  -7    0.05    0.15
 -16   3   7   -0.16    0.12
 -16  -3   7   -0.10    0.12
 -16  -3   8   -0.06    0.12
  16   3  -8    0.22    0.16
 -16   3   8   -0.15    0.10
  16   3  -8   -0.15    0.15
  16  -3  -8    0.17    0.15
  16   3   8    0.15    0.15
  16  -3   8   -0.03    0.13
  16  -3  -8   -0.08    0.15
  16   3   9    0.11    0.17
 -16  -3   9   -0.17    0.15
  16   3  -9   -0.07    0.18
  16  -3  -9   -0.06    0.18
 -16   3   9    0.25    0.17
  16  -3   9   -0.01    0.16
  16  -3  10    0.02    0.17
 -16  -3  10    0.03    0.16
  16   3  10   -0.08    0.18
 -16   3  10    0.28    0.20
  16   3 -10   -0.23    0.20
  16  -3 -10    0.00    0.19
  16  -3  11   -0.20    0.16
  16   3  11    0.01    0.23
 -16   3  11    0.07    0.24
  16   3 -11    0.33    0.27
  16  -3 -11    0.14    0.23
 -16  -3  11    0.10    0.17
  17  -3   0   -0.02    0.09
 -17   3   0   -0.13    0.07
 -17   3   0   -0.05    0.08
 -17  -3   0   -0.08    0.08
  17   3   0   -0.03    0.09
  17   3   0    0.06    0.08
 -17  -3   1   27.53    1.19
 -17   3   1   25.98    1.18
 -17   3  -1   28.01    1.19
  17   3  -1   27.07    1.31
  17   3  -1   25.96    1.21
  17   3   1   26.98    1.19
  17  -3   1   26.09    1.30
  17   3   1   27.40    1.31
 -17  -3  -1   27.02    1.19
  17  -3  -1   27.95    1.19
 -17   3  -1   27.12    1.20
 -17   3   1   29.03    1.18
  17  -3  -1   27.25    1.31
 -17   3  -2   -0.05    0.08
  17   3  -2    0.06    0.10
  17   3  -2    0.04    0.10
 -17  -3  -2    0.08    0.09
 -17   3   2    0.06    0.09
 -17   3  -2    0.03    0.09
  17  -3  -2    0.01    0.11
  17  -3   2    0.13    0.11
  17   3   2   -0.10    0.09
 -17   3   2   -0.10    0.07
 -17  -3   2    0.14    0.10
  17  -3  -2    0.00    0.09
 -17   3   3    6.00    0.37
 -17  -3  -3    6.11    0.37
  17  -3   3    5.59    0.39
  17  -3  -3    5.76    0.36
  17   3   3    5.70    0.38
 -17  -3   3    5.74    0.36
  17   3  -3    4.83    0.36
  17  -3  -3    5.90    0.41
  17   3  -3    6.24    0.42
 -17   3  -3    6.27    0.38
 -17   3  -3    4.95    0.35
  17  -3   4   -0.14    0.11
  17   3   4   -0.01    0.10
  17  -3  -4   -0.02    0.11
  17   3  -4   -0.08    0.11
  17  -3  -4   -0.09    0.11
 -17   3  -4   -0.08    0.09
  17   3  -4   -0.02    0.11
 -17  -3  -4    0.03    0.09
 -17   3  -4   -0.07    0.09
 -17  -3   4    0.06    0.11
 -17   3   4   -0.02    0.10
  17   3   5   22.67    1.06
 -17  -3   5   23.78    1.07
  17   3  -5   22.94    1.11
  17   3   5   22.25    1.11
  17  -3   5   21.02    1.12
  17  -3  -5   23.52    1.11
  17  -3  -5   24.43    1.17
 -17   3   5   23.36    1.07
  17   3  -5   23.67    1.17
  17  -3   5   21.81    1.05
  17  -3  -6    0.13    0.14
 -17  -3   6    0.06    0.11
  17  -3   6    0.26    0.13
  17  -3  -6    0.05    0.12
  17   3  -6    0.03    0.13
  17   3   6   -0.09    0.10
  17  -3   6    0.04    0.11
 -17   3   6    0.09    0.12
  17   3  -6    0.13    0.15
  17   3  -7    2.35    0.30
 -17  -3   7    2.45    0.32
  17  -3   7    2.96    0.34
  17  -3  -7    2.23    0.30
  17  -3  -7    2.71    0.34
  17   3   7    2.80    0.32
 -17   3   7    2.79    0.33
  17   3  -7    2.30    0.32
  17  -3  -8    0.05    0.16
  17   3  -8    0.03    0.17
  17  -3  -8    0.00    0.17
  17   3  -8   -0.13    0.13
  17   3   8   -0.13    0.11
 -17  -3   8   -0.03    0.13
  17  -3   8    0.08    0.16
 -17   3   8   -0.08    0.13
  17  -3   9    4.91    0.47
 -17   3   9    4.77    0.47
  17   3  -9    5.05    0.52
  17   3   9    5.10    0.47
  17  -3  -9    5.20    0.51
 -17  -3   9    5.40    0.49
  17  -3  10   -0.06    0.16
 -17  -3  10    0.09    0.17
  17   3 -10    0.19    0.21
  17   3  10   -0.01    0.18
 -17   3  10   -0.06    0.17
  17  -3 -10    0.06    0.20
  17  -3 -11   -0.17    0.23
  18   3   0    0.05    0.10
  18   3   0   -0.04    0.09
 -18  -3   0    0.01    0.09
 -18   3   0    0.10    0.08
  18  -3   0   -0.09    0.10
 -18   3   0    0.18    0.09
  18  -3   1    0.13    0.12
 -18  -3  -1    0.14    0.09
 -18   3  -1    0.23    0.10
  18   3   1    0.32    0.13
 -18  -3   1    0.01    0.09
  18  -3  -1    0.22    0.13
 -18   3  -1    0.13    0.09
  18   3  -1    0.19    0.10
  18   3  -1    0.11    0.10
 -18   3   1    0.13    0.10
 -18   3   1   -0.06    0.08
 -18  -3   2    0.10    0.10
  18  -3  -2    0.07    0.12
 -18   3  -2    0.13    0.10
 -18   3   2    0.17    0.10
  18  -3   2    0.18    0.13
  18   3  -2   -0.14    0.10
  18   3   2   -0.04    0.10
  18   3  -2    0.01    0.10
 -18   3  -2    0.14    0.10
  18  -3  -2   -0.05    0.09
 -18  -3  -2   -0.07    0.08
 -18   3  -3    0.15    0.11
  18   3  -3    0.27    0.13
 -18  -3   3    0.03    0.11
 -18  -3  -3    0.16    0.11
  18   3  -3    0.28    0.13
  18  -3  -3    0.16    0.13
 -18   3   3    0.06    0.10
  18  -3   3   -0.13    0.10
  18  -3  -3   -0.09    0.10
 -18   3  -3    0.05    0.09
  18   3   3    0.22    0.12
  18   3  -4    0.03    0.12
 -18   3  -4   -0.22    0.10
  18  -3  -4    0.22    0.15
 -18  -3  -4    0.01    0.11
 -18   3  -4    0.36    0.14
 -18  -3   4    0.34    0.13
  18  -3  -4   -0.02    0.13
  18   3  -4   -0.05    0.12
 -18   3   4    0.27    0.13
  18  -3   4   -0.03    0.12
  18   3   4    0.09    0.13
  18  -3  -5    0.16    0.13
 -18  -3   5    0.09    0.13
  18  -3   5    0.13    0.12
  18   3   5    0.19    0.12
  18   3  -5    0.03    0.13
  18  -3   5    0.21    0.14
  18  -3  -5    0.32    0.13
  18   3  -5    0.14    0.13
 -18   3   5    0.06    0.12
  18   3   5   -0.09    0.10
  18   3  -6    0.16    0.16
  18   3   6    0.00    0.12
  18  -3  -6    0.01    0.14
  18  -3   6    0.02    0.13
 -18  -3   6    0.10    0.13
  18  -3   6    0.09    0.14
  18   3  -6    0.15    0.14
 -18   3   6   -0.10    0.12
  18  -3  -6   -0.02    0.13
  18   3   7    0.28    0.14
  18  -3  -7   -0.20    0.14
  18   3  -7    0.32    0.17
 -18  -3   7   -0.10    0.13
  18   3  -7    0.12    0.15
  18  -3  -7    0.18    0.15
 -18   3   7    0.33    0.15
  18  -3   7    0.35    0.17
  18  -3   8    0.14    0.15
  18  -3  -8   -0.01    0.17
  18  -3  -8   -0.05    0.14
  18   3   8    0.51    0.17
  18   3  -8   -0.03    0.15
 -18   3   8   -0.07    0.14
  18   3  -8    0.13    0.19
 -18  -3   8    0.11    0.15
 -18   3   9    0.16    0.19
  18   3   9    0.29    0.19
  18  -3  -9    0.24    0.21
  18   3  -9   -0.08    0.19
  18  -3   9    0.25    0.17
 -18  -3   9    0.14    0.16
 -18   3  10    0.04    0.20
 -18  -3  10    0.16    0.17
  18   3  10    0.19    0.23
  18  -3 -10   -0.06    0.20
  18  -3  10   -0.08    0.15
  18   3 -10   -0.16    0.20
  19   3   0   -0.17    0.09
 -19  -3   0   -0.08    0.09
 -19   3   0    0.01    0.10
 -19   3   0    0.04    0.08
  19  -3   0    0.05    0.12
  19  -3   1   28.48    1.45
 -19   3  -1   30.09    1.32
  19   3  -1   30.65    1.35
  19  -3  -1   28.56    1.46
  19   3  -1   29.18    1.46
 -19  -3  -1   30.55    1.32
 -19  -3   1   29.93    1.32
 -19   3   1   32.31    1.31
  19   3   1   31.44    1.47
 -19   3   1   30.17    1.32
 -19   3  -1   30.15    1.33
  19  -3   2    0.02    0.12
 -19   3  -2    0.10    0.11
 -19   3  -2   -0.09    0.09
 -19  -3  -2    0.00    0.10
  19   3   2   -0.02    0.10
 -19  -3   2    0.04    0.11
  19  -3  -2   -0.14    0.10
 -19   3   2    0.03    0.10
  19   3  -2    0.21    0.12
  19   3  -2   -0.02    0.11
  19  -3   3   39.50    1.85
  19  -3  -3   40.24    1.74
 -19   3   3   39.14    1.69
  19   3  -3   37.36    1.86
 -19   3  -3   38.75    1.68
  19  -3  -3   40.89    1.88
 -19  -3  -3   40.30    1.69
  19   3   3   39.03    1.84
 -19  -3   3   38.88    1.69
 -19   3  -3   40.07    1.73
  19   3  -3   40.20    1.76
  19   3  -4    0.08    0.12
 -19  -3   4   -0.03    0.11
  19   3  -4   -0.03    0.12
  19  -3   4   -0.06    0.12
  19   3   4   -0.04    0.10
 -19   3  -4    0.01    0.11
  19  -3  -4    0.05    0.12
 -19   3  -4   -0.05    0.10
 -19   3   4   -0.03    0.11
  19  -3  -4    0.25    0.13
 -19  -3  -4   -0.05    0.10
 -19   3   5   17.64    0.87
  19  -3  -5   18.15    0.89
  19   3   5   17.43    0.86
  19   3  -5   18.65    0.96
  19  -3  -5   17.01    0.94
  19   3  -5   17.03    0.89
 -19  -3   5   17.00    0.87
  19   3   5   16.90    0.89
  19  -3   5   16.33    0.90
  19  -3   5   16.84    0.86
  19  -3   6   -0.12    0.13
  19   3  -6    0.15    0.17
  19   3  -6    0.03    0.14
  19  -3  -6   -0.19    0.13
  19  -3  -6   -0.08    0.13
 -19   3   6    0.17    0.13
  19  -3   6    0.06    0.12
 -19  -3   6   -0.08    0.12
  19   3   6   -0.12    0.09
 -19   3   7   14.46    0.78
  19   3  -7   14.27    0.81
 -19  -3   7   14.02    0.78
  19   3   7   14.47    0.77
  19  -3   7   13.06    0.75
  19  -3  -7   13.29    0.80
  19  -3  -7   14.19    0.82
  19   3  -7   16.17    0.85
 -19   3   8    0.06    0.16
  19   3  -8    0.10    0.15
  19   3   8    0.11    0.17
  19  -3  -8    0.02    0.17
 -19  -3   8   -0.11    0.15
  19  -3   8   -0.15    0.14
  19  -3  -8    0.03    0.18
  19   3  -8    0.00    0.19
  19  -3  -9    5.22    0.53
 -19  -3   9    7.39    0.58
 -19   3   9    5.23    0.53
  19  -3   9    6.05    0.54
  19   3   9    5.93    0.54
  19   3  -9    6.64    0.59
  19   3  10   -0.05    0.21
  19  -3 -10    0.16    0.23
 -19   3  10   -0.17    0.22
  19   3 -10    0.17    0.24
 -19  -3  10    0.11    0.17
  19  -3  10   -0.10    0.15
 -20   3   0   -0.01    0.08
 -20   3   0    0.07    0.09
  20   3   0   -0.11    0.09
 -20  -3   0    0.04    0.10
  20  -3   0    0.06    0.12
  20  -3   1   -0.07    0.09
  20  -3  -1    0.28    0.14
  20   3   1    0.17    0.13
 -20  -3   1    0.20    0.11
 -20   3   1    0.15    0.11
  20   3  -1   -0.01    0.11
 -20  -3  -1    0.20    0.11
 -20   3  -1    0.25    0.11
 -20   3  -1    0.21    0.12
  20  -3   2    0.15    0.12
 -20   3  -2    0.33    0.13
  20   3   2    0.16    0.14
 -20  -3  -2    0.46    0.14
 -20   3  -2    0.05    0.11
 -20   3   2    0.17    0.12
  20  -3  -2    0.04    0.14
  20   3  -2    0.38    0.15
  20   3  -2    0.12    0.12
 -20  -3   2    0.17    0.11
 -20  -3   3    0.15    0.12
  20  -3   3    0.00    0.12
  20   3  -3   -0.04    0.13
 -20   3   3    0.04    0.10
  20   3   3    0.14    0.12
  20  -3  -3    0.23    0.15
 -20   3  -3    0.01    0.12
 -20  -3  -3   -0.10    0.11
 -20   3  -3    0.04    0.10
  20   3  -3    0.25    0.14
  20  -3  -4    0.07    0.12
 -20   3  -4    0.08    0.10
  20  -3  -4    0.16    0.13
  20   3  -4   -0.08    0.11
 -20   3   4    0.16    0.13
  20   3  -4    0.08    0.14
 -20  -3  -4    0.19    0.13
 -20  -3   4    0.25    0.13
  20  -3   4    0.04    0.13
  20   3   4    0.27    0.14
  20   3   5    0.03    0.12
  20  -3  -5    0.06    0.13
  20   3  -5   -0.03    0.14
  20   3  -5    0.04    0.13
  20  -3   5    0.20    0.15
 -20  -3   5    0.19    0.14
 -20   3   5   -0.03    0.11
  20   3   5    0.20    0.14
  20  -3  -5    0.05    0.15
  20  -3   5   -0.03    0.14
  20  -3   6    0.09    0.15
  20   3  -6    0.15    0.15
 -20  -3   6    0.06    0.14
  20   3   6    0.20    0.15
 -20   3   6    0.20    0.13
  20  -3  -6    0.06    0.16
  20   3  -6   -0.32    0.14
  20  -3  -6   -0.05    0.14
  20  -3   6    0.11    0.14
  20   3  -7    0.15    0.16
  20  -3  -7   -0.10    0.18
 -20  -3   7    0.00    0.15
  20  -3   7   -0.01    0.13
  20  -3  -7    0.24    0.16
  20   3  -7    0.04    0.17
  20   3   7   -0.06    0.15
 -20   3   7   -0.14    0.14
  20  -3   8   -0.12    0.15
  20   3  -8    0.06    0.20
  20  -3  -8    0.07    0.20
  20  -3  -8   -0.02    0.18
  20   3   8    0.13    0.16
 -20   3   8   -0.06    0.15
  20   3  -8    0.10    0.16
 -20  -3   8    0.49    0.18
  20   3  -9   -0.08    0.21
  20  -3  -9   -0.13    0.20
 -20   3   9    0.01    0.19
 -20  -3   9    0.13    0.18
  20   3   9   -0.04    0.21
  20  -3   9    0.19    0.17
  20   3 -10   -0.06    0.24
  20  -3 -10    0.28    0.26
 -21   3   0    0.04    0.08
 -21  -3   0    0.16    0.11
 -21   3   0   -0.04    0.10
  21  -3   0    0.02    0.13
  21   3   0    0.02    0.12
 -21   3  -1    2.48    0.27
  21  -3   1    1.97    0.29
  21   3  -1    2.57    0.32
 -21   3  -1    2.74    0.29
  21  -3  -1    2.98    0.34
  21   3   1    2.06    0.29
 -21   3   1    2.21    0.27
 -21  -3  -1    2.58    0.28
 -21  -3   1    1.93    0.26
  21  -3   2   -0.10    0.12
 -21  -3   2    0.00    0.10
 -21   3  -2    0.02    0.11
 -21  -3  -2   -0.09    0.09
 -21   3  -2   -0.02    0.12
  21   3  -2    0.05    0.11
 -21   3   2   -0.03    0.09
  21   3   2   -0.10    0.10
  21  -3  -2   -0.11    0.11
 -21  -3   3    5.58    0.44
 -21   3  -3    5.01    0.42
  21  -3  -3    5.70    0.49
  21   3  -3    5.67    0.39
 -21   3  -3    5.44    0.43
  21  -3   3    6.09    0.48
 -21  -3  -3    5.82    0.44
 -21   3   3    5.34    0.43
  21   3  -3    5.86    0.49
  21   3   3    4.38    0.43
 -21   3   4   -0.02    0.11
  21   3  -4    0.04    0.12
 -21  -3   4    0.01    0.11
 -21  -3  -4    0.04    0.12
  21   3  -4    0.11    0.14
  21  -3  -4    0.06    0.13
 -21   3  -4   -0.01    0.12
  21  -3   4   -0.13    0.13
  21   3   4    0.13    0.13
  21  -3  -5    0.91    0.23
  21   3   5    1.17    0.22
  21  -3   5    0.92    0.22
  21   3   5    0.95    0.20
 -21  -3   5    1.28    0.24
 -21   3   5    1.26    0.23
  21  -3   5    0.88    0.21
  21   3  -5    1.34    0.24
  21   3  -5    1.18    0.24
  21   3  -6   -0.08    0.17
 -21  -3   6    0.10    0.15
  21  -3  -6    0.14    0.17
  21   3   6    0.06    0.14
  21  -3   6   -0.07    0.14
 -21   3   6    0.01    0.15
  21  -3  -6    0.22    0.19
  21   3  -6    0.29    0.16
  21  -3   6    0.17    0.15
 -21   3   7    4.45    0.45
  21  -3   7    4.42    0.44
 -21  -3   7    3.44    0.41
  21   3   7    4.32    0.43
  21  -3  -7    5.00    0.46
  21  -3  -7    4.38    0.45
  21   3  -7    4.05    0.44
  21   3  -7    3.57    0.42
  21   3   8    0.19    0.19
 -21  -3   8    0.18    0.18
  21   3  -8    0.25    0.19
  21  -3  -8    0.01    0.21
  21  -3   8    0.12    0.17
 -21   3   8    0.37    0.20
  21   3  -8   -0.10    0.20
  21  -3  -8    0.14    0.18
  21  -3   9    1.31    0.28
 -21  -3   9    1.13    0.26
  21   3   9    1.25    0.31
  21  -3  -9    2.08    0.35
 -21   3   9    1.50    0.33
  21   3  -9    1.24    0.32
  22  -3   0    0.07    0.14
 -22  -3   0    0.19    0.11
 -22   3   0    0.31    0.13
  22   3   0    0.01    0.14
 -22   3  -1    0.10    0.12
 -22   3   1    0.13    0.13
  22  -3  -1    0.09    0.14
  22   3   1    0.11    0.14
 -22  -3   1    0.07    0.11
 -22   3  -1    0.00    0.10
 -22  -3  -1    0.03    0.12
  22  -3   1    0.00    0.12
  22   3  -1   -0.03    0.13
 -22   3  -2    0.01    0.11
 -22   3   2    0.13    0.12
  22   3  -2   -0.04    0.14
  22   3   2    0.33    0.16
 -22  -3  -2    0.07    0.13
  22  -3   2   -0.05    0.12
 -22   3  -2    0.23    0.14
  22  -3  -2   -0.07    0.14
 -22  -3   2    0.10    0.12
 -22  -3   3    0.02    0.12
 -22  -3  -3    0.05    0.13
 -22   3   3   -0.01    0.12
  22   3  -3   -0.01    0.13
 -22   3  -3    0.08    0.11
  22  -3  -3    0.04    0.14
  22   3   3    0.05    0.14
  22  -3   3    0.00    0.13
  22  -3   4    0.18    0.15
 -22  -3   4    0.15    0.13
  22  -3  -4   -0.12    0.13
 -22   3   4    0.07    0.12
  22   3  -4   -0.01    0.14
  22   3   4    0.20    0.17
 -22   3  -4    0.39    0.15
 -22  -3  -4   -0.05    0.12
 -22  -3   5    0.10    0.15
  22   3   5    0.26    0.17
  22   3  -5    0.25    0.17
  22  -3  -5    0.03    0.16
  22   3   5    0.11    0.14
 -22   3   5    0.15    0.15
  22   3  -5    0.13    0.18
  22  -3   5    0.18    0.15
  22  -3   5    0.24    0.17
  22   3  -6   -0.02    0.13
  22  -3   6    0.09    0.16
  22  -3  -6    0.10    0.16
  22   3  -6   -0.16    0.15
  22  -3   6    0.12    0.15
 -22   3   6    0.05    0.14
  22   3   6   -0.14    0.14
 -22  -3   6    0.00    0.14
 -22  -3   7   -0.01    0.15
  22  -3   7    0.11    0.18
  22  -3  -7   -0.11    0.16
  22   3   7    0.11    0.18
  22   3  -7   -0.15    0.18
  22   3  -7    0.07    0.17
 -22   3   7    0.21    0.19
 -22  -3   8    0.13    0.18
  22   3  -8   -0.06    0.20
  22   3   8    0.23    0.23
  22   3  -8    0.17    0.20
  22  -3  -8    0.02    0.20
 -22   3   8    0.27    0.21
  22  -3   8    0.10    0.18
  22  -3  -8    0.18    0.22
  22  -3  -9    0.09    0.23
  22   3  -9    0.04    0.25
 -23  -3   0    0.10    0.13
 -23   3   0   -0.02    0.12
  23   3   0   -0.11    0.13
  23  -3   0    0.23    0.15
 -23   3  -1   12.95    0.65
  23   3   1   11.72    0.72
 -23  -3  -1   11.67    0.64
 -23  -3   1   12.56    0.66
 -23   3  -1   10.63    0.63
 -23   3   1   12.11    0.66
  23  -3  -1   11.49    0.73
  23  -3   1   10.78    0.71
  23   3  -1   11.23    0.73
  23  -3   2    0.14    0.16
 -23   3   2    0.07    0.13
  23  -3  -2    0.17    0.15
  23   3  -2    0.11    0.13
 -23   3  -2   -0.03    0.12
 -23   3  -2    0.10    0.13
 -23  -3  -2   -0.07    0.11
 -23  -3   2    0.06    0.13
  23   3   2   -0.07    0.13
  23  -3  -3   20.34    1.11
 -23   3   3   20.32    1.00
 -23  -3   3   20.54    1.00
 -23   3  -3   19.90    0.98
  23   3  -3   19.08    1.10
  23   3   3   21.17    1.09
 -23  -3  -3   20.02    0.99
  23  -3   3   20.41    1.09
 -23   3  -4    0.11    0.14
  23   3  -4    0.27    0.17
  23   3   4   -0.02    0.15
 -23   3   4    0.02    0.12
 -23  -3  -4   -0.10    0.13
  23  -3  -4   -0.10    0.14
  23  -3   4    0.20    0.16
 -23  -3   4   -0.08    0.13
  23   3   5   20.99    1.11
  23   3   5   20.14    1.04
  23  -3   5   21.51    1.13
  23  -3   5   21.32    1.06
  23  -3  -5   21.52    1.16
  23   3  -5   22.50    1.18
 -23   3   5   21.23    1.06
 -23  -3   5   20.64    1.06
  23   3  -6   -0.17    0.16
  23  -3   6    0.15    0.16
  23   3  -6    0.09    0.19
  23  -3  -6   -0.16    0.15
  23   3   6    0.13    0.17
 -23  -3   6    2.07    0.31
 -23   3   6    0.22    0.17
  23   3   7   10.19    0.66
 -23  -3   7   10.64    0.67
  23   3  -7   10.29    0.68
 -23   3   7   11.56    0.69
  23  -3  -7   11.34    0.72
  23  -3   7    9.85    0.65
  23   3  -7   10.29    0.71
  23   3  -8    0.16    0.23
  23  -3  -8    0.02    0.20
 -23  -3   8    0.08    0.15
  23   3  -8    0.18    0.19
  23  -3   8    0.15    0.19
  23   3   8    0.23    0.25
 -23   3   8    0.04    0.23
  24   3   0    0.06    0.14
 -24   3   0    0.13    0.14
  24  -3   0    0.03    0.14
 -24  -3   0    0.22    0.15
  24  -3  -1    0.39    0.19
 -24  -3  -1    0.04    0.13
 -24  -3   1    0.14    0.15
 -24   3  -1    0.27    0.13
  24   3   1    0.38    0.16
  24   3  -1    0.19    0.17
  24  -3   1    0.11    0.15
 -24   3   1    0.05    0.12
 -24  -3   2   -0.07    0.12
 -24  -3  -2    0.02    0.13
  24  -3  -2    0.11    0.16
 -24   3  -2    0.38    0.16
  24   3  -2    0.23    0.18
 -24   3   2    0.21    0.15
  24   3   2   -0.05    0.15
  24  -3   2    0.01    0.13
  24   3  -3   -0.15    0.14
  24  -3   3    0.03    0.15
 -24  -3   3    0.04    0.13
 -24  -3  -3    0.35    0.16
  24   3   3   -0.01    0.14
 -24   3   3    0.11    0.15
  24  -3  -3    0.09    0.14
 -24   3  -3    0.06    0.13
  24  -3  -4    0.01    0.17
 -24   3  -4    0.20    0.16
 -24  -3   4    0.12    0.15
 -24  -3  -4    0.04    0.15
  24   3   4    0.08    0.16
  24  -3   4    0.08    0.16
  24   3  -4    0.16    0.17
 -24   3   4    0.36    0.18
  24  -3   5    0.07    0.16
  24  -3  -5    0.31    0.19
  24   3   5    0.31    0.19
  24  -3   5    0.43    0.21
  24   3  -5    0.29    0.18
 -24   3   5    0.17    0.17
  24   3   5    0.21    0.17
 -24  -3   5    1.13    0.23
 -24   3   6   -0.02    0.17
 -24  -3   6    0.34    0.18
  24   3  -6    0.30    0.18
  24  -3   6    0.12    0.17
  24   3   6    0.20    0.19
  24  -3  -6    0.25    0.19
  24  -3  -7    0.38    0.21
 -24   3   7   -0.03    0.19
  24  -3   7    0.01    0.16
 -24  -3   7    0.15    0.18
  24   3  -7    0.25    0.19
  24   3   7    0.11    0.22
  24  -3  -8    0.19    0.21
  24   3  -8    0.35    0.20
 -25  -3   0   -0.07    0.12
  25   3   0   -0.10    0.15
  25  -3   0   -0.02    0.16
 -25   3   0   -0.06    0.14
  25  -3   1    6.81    0.58
 -25   3  -1    6.57    0.51
 -25   3   1    6.50    0.51
 -25  -3   1    7.44    0.48
  25  -3  -1    7.09    0.59
  25   3  -1    6.97    0.59
 -25  -3  -1    5.92    0.50
  25   3   1    6.92    0.57
 -25   3   2   -0.04    0.14
  25  -3  -2   -0.02    0.15
 -25  -3  -2    0.00    0.13
  25   3  -2    0.10    0.16
  25  -3   2   -0.09    0.16
 -25  -3   2    0.03    0.15
 -25   3  -2    0.09    0.14
  25   3   2   -0.13    0.15
  25  -3   3    4.93    0.49
 -25   3   3    5.10    0.46
  25  -3  -3    4.16    0.48
 -25  -3  -3    5.18    0.46
  25   3  -3    4.47    0.50
 -25   3  -3    5.10    0.46
  25   3   3    4.93    0.48
 -25  -3   3    4.60    0.44
  25  -3  -4    0.01    0.16
  25   3  -4    0.06    0.17
  25  -3   4    0.14    0.19
 -25   3  -4   -0.08    0.15
 -25   3   4    0.00    0.16
  25   3   4    0.05    0.18
 -25  -3   4    1.47    0.27
 -25  -3  -4    1.77    0.30
 -25   3   5    6.13    0.52
 -25  -3   5    5.50    0.50
  25  -3   5    5.48    0.50
  25  -3   5    5.64    0.51
  25   3   5    4.39    0.46
  25  -3  -5    4.81    0.52
  25   3  -5    5.02    0.54
  25   3   6   -0.05    0.20
 -25  -3   6    0.10    0.17
  25  -3  -6    0.11    0.19
 -25   3   6   -0.11    0.18
  25   3  -6    0.06    0.18
  25  -3   6    0.19    0.18
  25  -3  -7    1.63    0.32
  25   3  -7    1.89    0.34
 -26  -3   0    0.19    0.16
 -26   3   0    0.02    0.13
  26   3   0    0.10    0.18
  26  -3   0    0.03    0.18
  26   3  -1    0.01    0.16
 -26   3  -1    0.15    0.15
  26   3   1    0.22    0.19
 -26   3   1    0.13    0.14
 -26  -3   1    0.16    0.15
  26  -3   1    0.10    0.17
 -26  -3  -1    0.32    0.15
  26  -3  -1    0.10    0.17
 -26   3   2    0.28    0.15
  26  -3   2    0.02    0.19
 -26   3  -2    0.70    0.20
  26  -3  -2    0.17    0.17
  26   3  -2    0.34    0.21
  26   3   2    0.23    0.19
 -26  -3   3    0.42    0.18
 -26  -3  -3    0.38    0.18
 -26   3  -3   -0.07    0.17
  26  -3   3    0.10    0.18
 -26   3   3    0.15    0.16
  26   3  -3    0.04    0.17
  26  -3  -3    0.23    0.19
  26   3   3    0.18    0.18
 -26  -3   4   -0.18    0.14
 -26  -3  -4   -0.01    0.16
  26  -3  -4   -0.14    0.16
  26   3   4   -0.01    0.20
 -26   3  -4    0.15    0.17
 -26   3   4   -0.21    0.16
  26  -3   4    0.07    0.19
  26   3  -4    0.07    0.18
  26  -3   5    0.10    0.21
 -26   3   5    0.18    0.20
  26   3  -5   -0.05    0.16
  26  -3  -5    0.00    0.17
  26  -3   5    0.19    0.17
  26   3   5   -0.32    0.18
 -26  -3   5    0.08    0.15
  26   3   6    0.17    0.23
 -26  -3   6    0.01    0.14
  26  -3  -6    0.18    0.19
 -26   3   6    0.20    0.24
  26  -3   6    0.26    0.19
  26   3  -6    0.29    0.20
  26  -3  -7    0.37    0.22
 -27   3   0   -0.23    0.16
 -27  -3   0   -0.27    0.13
  27  -3   0    0.09    0.18
  27   3   0   -0.09    0.17
 -27  -3  -1   22.82    1.12
  27  -3   1   21.77    1.24
 -27   3  -1   22.18    1.12
 -27   3   1   21.64    1.12
  27   3  -1   22.67    1.25
  27  -3  -1   20.58    1.23
 -27  -3   1   25.30    1.15
  27   3   1   22.47    1.24
 -27  -3  -2   -0.06    0.15
 -27   3  -2   -0.21    0.16
  27  -3  -2   -0.08    0.17
  27  -3   2    0.13    0.21
  27   3   2   -0.14    0.17
  27   3  -2   -0.03    0.17
 -27   3   2    0.17    0.19
 -27  -3   2   -0.15    0.15
  27   3  -3   13.07    0.84
  27  -3   3   12.81    0.83
 -27   3   3   12.82    0.75
 -27  -3   3   12.87    0.75
 -27   3  -3   14.73    0.78
  27   3   3   11.98    0.80
 -27  -3  -3   12.96    0.74
  27  -3  -3   12.07    0.82
 -27   3   4    0.08    0.19
  27  -3  -4    0.09    0.16
 -27  -3   4   -0.06    0.13
 -27  -3  -4    0.05    0.15
 -27   3  -4    0.01    0.19
  27  -3   4   -0.03    0.18
  27   3   4    0.17    0.21
  27   3  -4   -0.01    0.15
  27   3   5    5.41    0.55
  27  -3  -5    6.76    0.61
  27   3  -5    5.68    0.57
  27  -3   5    5.56    0.55
 -27   3   5    5.34    0.55
  27  -3   5    5.47    0.52
 -27  -3   5    5.90    0.54
 -28   3   0    0.15    0.18
  28   3   0    0.11    0.19
 -28  -3   0    0.15    0.16
  28  -3   0   -0.06    0.20
  28   3  -1    0.11    0.20
  28  -3  -1    0.54    0.23
 -28  -3   1    0.76    0.20
 -28   3  -1    0.11    0.18
 -28  -3  -1    0.27    0.17
  28  -3   1    0.35    0.22
 -28   3   1    0.56    0.21
  28   3   1    0.17    0.21
  28   3   2    0.08    0.20
  28  -3   2    0.19    0.22
  28   3  -2    0.09    0.22
 -28  -3   2    0.08    0.16
 -28   3   2   -0.12    0.17
  28  -3  -2   -0.21    0.15
 -28  -3  -2   -0.12    0.15
 -28   3  -2    0.11    0.19
 -28  -3   3   -0.09    0.15
 -28   3  -3    0.23    0.22
 -28  -3  -3   -0.21    0.14
  28   3   3   -0.02    0.20
  28  -3   3   -0.18    0.19
  28  -3  -3    0.24    0.19
  28   3  -3    0.25    0.19
 -28   3   3    0.16    0.22
  28  -3  -4    0.21    0.19
  28   3   4    0.23    0.23
  28  -3   4    0.33    0.23
  28  -3   5    0.15    0.25
 -29   3   0    0.08    0.22
 -29  -3   0    0.02    0.15
  29  -3   0    0.11    0.24
  29   3   0   -0.09    0.22
 -29  -3  -1    3.16    0.38
 -29   3   1    2.52    0.39
  29   3  -1    2.44    0.41
  29  -3   1    2.85    0.44
 -29  -3   1    3.57    0.41
  29  -3  -1    2.00    0.39
 -29   3  -1    2.20    0.37
  29   3   1    1.70    0.37
 -29  -3   2    0.19    0.17
 -29   3   2   -0.26    0.20
 -29   3  -2    0.28    0.23
  29   3   2    0.13    0.24
  29  -3   2    0.00    0.24
  29   3   3    2.60    0.43
  29  -3   3    2.61    0.43
  29  -3   4   -0.19    0.26
  29   3   4   -0.13    0.26
   0  -4   0 1000.00   39.96
   0  -4   0  971.59   41.21
   0   4   0  975.83   38.39
   0  -4   1    0.01    0.02
   0   4  -1   -0.03    0.02
   0  -4  -1   -0.02    0.03
   0   4  -1   -0.01    0.02
   0   4   1    0.00    0.02
   0  -4   1   -0.02    0.03
   0   4  -1   -0.06    0.02
   0   4   1   -0.01    0.03
   0  -4  -1    0.02    0.02
   0   4  -2    0.12    0.05
   0  -4   2    0.12    0.04
   0   4  -2    0.02    0.03
   0  -4  -2    0.18    0.03
   0   4   2    0.04    0.04
   0  -4  -2    0.12    0.05
   0  -4   2    0.11    0.04
   0  -4  -3   -0.03    0.02
   0   4  -3   -0.03    0.05
   0   4   3   -0.06    0.03
   0  -4   3    0.00    0.03
   0  -4  -3   -0.03    0.04
   0  -4   3    0.03    0.04
   0   4  -3    0.00    0.03
   0  -4   4  246.64    9.48
   0   4  -4  248.96   10.14
   0  -4   4  244.42   10.42
   0   4  -4  250.41    9.72
   0   4   4  250.47    9.48
   0  -4  -4  244.36   10.14
   0   4   5    0.03    0.06
   0   4  -5    0.16    0.08
   0  -4  -5    0.02    0.07
   0  -4   5    0.03    0.06
   0  -4   5    0.01    0.04
   0  -4  -6    0.07    0.07
   0   4  -6   -0.16    0.06
   0   4   6    0.01    0.07
   0  -4   6    0.05    0.08
   0   4   7    0.06    0.08
   0  -4   7    0.09    0.10
   0  -4  -7   -0.09    0.07
   0   4  -7    0.00    0.09
   0   4  -8   49.77    2.23
   0  -4   8   51.82    2.10
   0   4   8   47.62    2.09
   0  -4  -8   53.37    2.24
   0  -4  -9   -0.02    0.12
   0   4  -9    0.07    0.12
   0   4   9    0.05    0.11
   0  -4   9   -0.05    0.11
   0  -4 -10    0.28    0.15
   0   4 -10   -0.23    0.11
   0  -4  10   -0.16    0.12
   0   4  10    0.01    0.13
   0   4  11   -0.04    0.14
   0  -4  11   -0.02    0.14
   0  -4 -11   -0.11    0.14
   0   4 -11    0.02    0.14
   0  -4 -12   10.93    0.71
   0  -4  12   10.80    0.68
   0   4 -12   10.82    0.70
   0   4  12   11.44    0.69
   0  -4 -13   -0.19    0.18
   0  -4  13   -0.02    0.18
   0   4  13    0.04    0.21
   0   4 -13    0.29    0.22
  -1   4   0    0.14    0.02
   1  -4   0    0.14    0.04
   1   4   0    0.05    0.02
   1  -4   0    0.10    0.03
  -1  -4   0    0.08    0.02
   1  -4   0    0.10    0.02
  -1  -4   0    0.10    0.03
  -1  -4   0    0.13    0.03
   1   4   0    0.15    0.03
  -1   4   0    0.06    0.03
  -1  -4   1    0.04    0.03
  -1  -4  -1   -0.02    0.03
   1  -4   1   -0.01    0.01
  -1   4   1    0.05    0.03
   1   4  -1    0.01    0.03
   1  -4  -1    0.05    0.03
  -1  -4  -1    0.01    0.02
   1  -4  -1    0.00    0.01
  -1   4   1    0.06    0.03
  -1  -4   1   -0.01    0.02
   1   4  -1    0.00    0.02
  -1   4  -1    0.02    0.02
   1   4   1    0.02    0.02
  -1   4  -1    0.01    0.02
   1  -4   1    0.00    0.03
  -1   4  -1    0.07    0.03
  -1   4  -2    0.15    0.05
   1  -4   2    0.13    0.04
   1   4  -2    0.16    0.05
  -1  -4   2    0.23    0.05
   1  -4   2    0.14    0.04
  -1   4   2    0.04    0.04
  -1   4  -2    0.04    0.04
   1  -4  -2    0.12    0.03
  -1  -4  -2    0.16    0.05
   1   4   2    0.12    0.03
  -1   4   2    0.18    0.05
  -1  -4  -2    0.11    0.02
   1   4   2    0.16    0.04
   1  -4  -2    0.16    0.05
  -1  -4   2    0.14    0.05
   1   4  -2    0.13    0.04
   1  -4   3    0.04    0.04
   1   4  -3    0.05    0.05
  -1   4   3   -0.06    0.04
  -1  -4   3    0.06    0.04
   1   4   3    0.02    0.04
   1  -4   3   -0.04    0.03
   1   4  -3   -0.07    0.03
   1  -4  -3    0.03    0.03
  -1  -4  -3   -0.03    0.04
  -1  -4   3    0.11    0.05
  -1   4  -3    0.00    0.05
  -1   4  -3    0.01    0.04
   1  -4  -3   -0.06    0.04
  -1  -4   4    0.09    0.05
   1  -4  -4    0.01    0.03
  -1  -4   4    0.09    0.07
  -1   4  -4    0.03    0.06
   1   4  -4    0.08    0.05
   1  -4   4    0.10    0.05
   1   4  -4    0.15    0.07
  -1  -4  -4    0.06    0.06
  -1   4   4    0.04    0.06
  -1   4  -4    0.05    0.05
   1  -4   4    0.04    0.06
   1   4   4    0.05    0.06
   1  -4  -4    0.06    0.06
  -1  -4   5    0.05    0.06
  -1   4  -5    0.00    0.06
  -1   4   5    0.04    0.06
   1  -4   5    0.06    0.06
  -1  -4  -5    0.02    0.06
   1   4   5    0.04    0.06
   1  -4   5   -0.03    0.04
   1  -4  -5   -0.02    0.03
   1   4  -5   -0.07    0.06
   1  -4  -5   -0.02    0.07
   1  -4   6    0.04    0.06
   1   4   6    0.07    0.08
   1  -4   6    0.00    0.05
  -1  -4  -6    0.05    0.08
  -1   4   6    0.23    0.09
  -1   4  -6    0.09    0.08
   1   4  -6    0.03    0.07
   1  -4  -6   -0.01    0.07
   1  -4  -6   -0.02    0.04
  -1  -4   6    0.02    0.07
   1  -4   7   -0.04    0.08
  -1  -4   7    0.14    0.10
  -1   4   7    0.19    0.10
  -1   4  -7   -0.09    0.09
  -1  -4  -7   -0.06    0.09
   1  -4  -7    0.09    0.09
   1   4  -7    0.09    0.09
   1   4   7    0.07    0.08
  -1  -4  -8    0.01    0.10
   1  -4  -8   -0.01    0.09
   1   4   8    0.03    0.11
   1   4  -8    0.13    0.12
  -1   4  -8    0.05    0.10
  -1  -4   8   -0.03    0.10
   1  -4   8   -0.07    0.10
  -1   4   8    0.09    0.11
   1  -4   9    0.09    0.12
  -1  -4  -9    0.09    0.13
   1   4   9    0.25    0.12
  -1   4  -9    0.07    0.13
  -1   4   9    0.03    0.11
  -1  -4   9    0.22    0.12
   1   4  -9    0.09    0.12
   1  -4  -9   -0.04    0.13
   1  -4 -10    0.02    0.12
  -1  -4 -10   -0.18    0.11
  -1   4 -10   -0.07    0.12
   1   4  10   -0.04    0.11
   1   4 -10    0.03    0.14
  -1   4  10    0.09    0.13
  -1  -4  10    0.23    0.15
   1  -4  10    0.00    0.13
  -1   4  11    0.10    0.16
   1   4  11    0.05    0.14
  -1  -4  11   -0.14    0.14
   1  -4  11   -0.22    0.13
   1  -4 -11   -0.04    0.15
  -1  -4 -11    0.09    0.16
  -1   4 -11    0.06    0.15
   1   4 -11    0.03    0.14
  -1  -4  12    0.51    0.20
  -1  -4 -12    0.67    0.22
   1   4 -12    0.22    0.19
   1   4  12    0.12    0.19
   1  -4  12    0.13    0.19
  -1   4 -12    0.22    0.18
   1  -4 -12   -0.10    0.16
  -1   4  12   -0.04    0.18
   1   4 -13   -0.15    0.16
  -1   4  13    0.34    0.25
  -1  -4  13    0.12    0.18
  -1  -4 -13    0.23    0.20
  -1   4 -13   -0.21    0.18
   1   4  13   -0.02    0.24
   1  -4  13   -0.10    0.15
   1  -4 -13    0.01    0.20
   2  -4   0  340.50   14.44
  -2  -4   0  343.70   14.00
  -2   4   0  344.84   13.10
   2   4   0  345.92   13.45
  -2   4   0  345.49   13.46
  -2  -4   0  345.26   13.11
   2  -4   0  340.97   14.00
  -2   4  -1    0.03    0.03
   2  -4   1    0.02    0.03
  -2   4  -1    0.04    0.03
   2   4   1    0.07    0.03
  -2   4   1    0.02    0.03
  -2   4  -1    0.02    0.02
   2  -4  -1    0.07    0.03
   2   4  -1    0.04    0.02
  -2   4   1    0.03    0.02
   2  -4   1    0.02    0.02
  -2  -4  -1    0.02    0.03
   2   4  -1    0.00    0.03
  -2  -4   1    0.03    0.03
  -2  -4   1   -0.01    0.01
   2  -4  -1    0.01    0.03
   2  -4   2   19.49    0.87
   2  -4  -2   20.39    0.85
   2  -4  -2   20.24    0.86
  -2   4  -2   19.12    0.81
   2  -4   2   19.65    0.79
  -2   4   2   19.79    0.79
  -2   4   2   19.61    0.81
   2   4   2   18.95    0.79
  -2  -4  -2   19.70    0.84
  -2  -4   2   19.71    0.87
   2   4  -2   19.79    0.79
  -2  -4   2   19.50    0.79
   2   4  -2   19.33    0.85
  -2   4   3   -0.04    0.04
  -2   4  -3    0.02    0.04
   2  -4  -3    0.00    0.03
   2  -4   3    0.04    0.04
  -2   4  -3    0.04    0.05
  -2   4   3   -0.04    0.04
   2  -4  -3   -0.02    0.04
  -2  -4  -3    0.05    0.05
   2   4  -3   -0.02    0.03
  -2  -4   3   -0.08    0.04
   2  -4   3    0.01    0.04
   2   4  -3   -0.04    0.05
   2   4   3    0.01    0.04
  -2   4  -4   97.17    3.86
  -2  -4  -4   97.94    4.03
   2  -4  -4  101.34    4.11
   2   4   4   97.10    3.77
   2   4  -4   95.71    4.04
  -2   4   4   97.17    3.78
   2  -4  -4   96.04    4.03
   2  -4   4   95.43    3.77
  -2  -4   4   96.99    3.78
  -2   4  -4   97.47    4.02
   2  -4   4   96.17    4.12
   2   4  -5   -0.03    0.06
  -2  -4  -5   -0.09    0.05
   2  -4  -5    0.00    0.04
   2  -4   5    0.12    0.06
  -2   4  -5    0.09    0.06
  -2   4   5    0.06    0.06
   2  -4  -5   -0.04    0.06
  -2  -4   5   -0.03    0.05
   2   4   5    0.03    0.06
  -2   4  -5   -0.07    0.06
   2  -4   5   -0.01    0.04
   2  -4  -6    9.95    0.54
   2  -4   6    9.91    0.50
   2   4  -6   10.42    0.55
  -2   4   6    9.99    0.51
   2  -4   6    9.91    0.49
   2  -4  -6   10.64    0.46
  -2  -4   6    9.71    0.50
   2   4   6    9.56    0.50
  -2  -4  -6   10.20    0.53
  -2   4  -6   10.68    0.53
   2  -4  -7   -0.02    0.08
   2  -4   7   -0.02    0.08
  -2   4  -7    0.03    0.09
  -2   4   7    0.09    0.08
   2  -4   7    0.02    0.06
   2   4   7    0.02    0.08
  -2  -4  -7   -0.15    0.08
   2   4  -7   -0.13    0.08
  -2  -4   7    0.18    0.09
   2  -4  -8   46.64    2.10
  -2   4  -8   47.36    2.09
   2  -4   8   46.29    1.97
  -2  -4   8   46.78    1.98
  -2  -4  -8   49.21    2.10
  -2   4   8   47.46    1.98
   2   4  -8   48.84    2.12
   2   4   8   46.16    1.97
  -2  -4   9    0.09    0.12
   2   4  -9   -0.02    0.12
  -2   4   9    0.04    0.11
   2  -4   9    0.00    0.12
  -2  -4  -9    0.08    0.13
   2  -4  -9    0.15    0.12
  -2   4  -9    0.11    0.12
   2   4   9    0.09    0.11
   2   4 -10    5.49    0.47
  -2   4  10    4.70    0.43
   2  -4 -10    4.76    0.45
   2  -4  10    4.88    0.43
  -2   4 -10    5.02    0.44
  -2  -4  10    5.86    0.46
  -2  -4 -10    4.89    0.44
   2   4  10    5.24    0.44
  -2   4  11    0.12    0.15
  -2   4 -11   -0.19    0.14
   2   4 -11    0.04    0.15
   2  -4 -11   -0.11    0.15
  -2  -4 -11   -0.06    0.14
  -2  -4  11    0.19    0.16
   2  -4  11   -0.01    0.14
   2   4  11    0.21    0.16
  -2  -4 -12    2.88    0.38
  -2   4 -12    2.53    0.36
   2   4  12    2.23    0.34
  -2   4  12    2.81    0.38
   2  -4 -12    3.00    0.40
   2  -4  12    2.58    0.37
   2   4 -12    2.87    0.38
  -2  -4  12    2.42    0.35
  -2  -4 -13    0.16    0.18
  -2   4  13   -0.01    0.24
   2  -4 -13    0.14    0.20
   2   4 -13   -0.15    0.18
   2   4  13    0.11    0.25
  -2   4 -13    0.07    0.22
  -2  -4  13    0.08    0.16
   2  -4  13    0.16    0.18
  -3   4   0    0.19    0.03
  -3   4   0    0.09    0.04
   3  -4   0    0.08    0.03
  -3  -4   0    0.12    0.04
   3  -4   0    0.02    0.04
  -3  -4   0    0.02    0.01
  -3  -4  -1   -0.02    0.03
  -3   4   1   -0.05    0.03
   3   4  -1    0.01    0.04
   3  -4  -1   -0.03    0.03
  -3  -4   1   -0.01    0.03
  -3   4  -1   -0.01    0.04
   3   4  -1    0.00    0.02
   3  -4  -1   -0.02    0.03
  -3   4   1    0.06    0.04
  -3   4  -1   -0.01    0.03
  -3  -4  -1    0.02    0.03
   3  -4   1   -0.01    0.03
  -3   4  -1   -0.01    0.02
   3  -4  -2    0.02    0.03
  -3   4  -2    0.08    0.04
   3  -4   2    0.06    0.04
   3   4  -2    0.14    0.05
   3   4  -2    0.02    0.02
  -3   4   2    0.05    0.04
   3  -4  -2    0.08    0.05
   3  -4   2    0.09    0.04
  -3   4  -2   -0.01    0.04
  -3  -4  -2    0.06    0.04
  -3   4   2    0.00    0.04
   3   4   2    0.12    0.04
  -3  -4   2    0.05    0.04
  -3   4   3    0.01    0.04
  -3  -4  -3    0.03    0.04
   3   4   3   -0.05    0.02
  -3  -4   3    0.11    0.05
   3   4  -3    0.02    0.05
  -3   4   3    0.00    0.04
   3  -4  -3   -0.02    0.04
   3  -4  -3   -0.03    0.05
   3   4   3    0.02    0.04
   3  -4   3    0.04    0.04
  -3   4  -3    0.06    0.05
  -3   4  -3    0.03    0.03
   3  -4   3    0.05    0.05
   3   4  -3   -0.04    0.03
  -3   4   4    0.02    0.05
  -3   4  -4    0.06    0.06
  -3  -4   4   -0.01    0.06
  -3  -4  -4    0.03    0.05
   3   4  -4    0.14    0.07
   3  -4  -4    0.13    0.06
  -3   4   4   -0.02    0.05
   3   4   4    0.01    0.05
  -3   4  -4    0.11    0.06
   3  -4  -4    0.04    0.05
   3  -4   4   -0.01    0.05
   3  -4   4    0.07    0.05
   3   4  -5   -0.09    0.07
  -3  -4   5    0.09    0.07
   3  -4  -5   -0.06    0.04
  -3   4  -5   -0.05    0.06
  -3   4   5    0.05    0.06
  -3   4  -5   -0.03    0.05
  -3  -4  -5   -0.08    0.06
   3   4   5    0.07    0.07
   3  -4  -5   -0.09    0.06
   3  -4   5    0.01    0.04
   3  -4   5    0.01    0.06
   3   4  -6    0.21    0.10
   3  -4   6    0.00    0.05
  -3   4  -6    0.10    0.08
   3   4   6    0.06    0.08
   3  -4   6    0.12    0.08
   3  -4  -6    0.09    0.06
  -3  -4   6    0.20    0.09
   3  -4  -6    0.09    0.08
  -3   4   6    0.07    0.08
  -3  -4  -6    0.07    0.07
   3  -4   7    0.01    0.06
   3  -4   7   -0.03    0.08
   3   4  -7    0.02    0.09
  -3   4  -7   -0.02    0.09
  -3   4   7    0.23    0.10
   3  -4  -7   -0.04    0.09
  -3  -4   7    0.18    0.10
   3   4   7    0.04    0.09
  -3  -4  -7    0.05    0.09
  -3  -4  -8    0.19    0.12
  -3   4   8   -0.04    0.11
   3  -4  -8    0.13    0.11
  -3   4  -8    0.07    0.10
   3   4  -8    0.16    0.11
   3  -4   8    0.03    0.10
  -3  -4   8    0.03    0.11
   3   4   8    0.13    0.10
   3   4  -9    0.14    0.12
  -3   4   9    0.08    0.11
  -3  -4   9    0.07    0.13
  -3   4  -9    0.01    0.11
   3   4   9   -0.02    0.11
   3  -4   9   -0.06    0.11
  -3  -4  -9    0.06    0.12
   3  -4  -9    0.10    0.13
   3  -4  10    0.16    0.14
   3   4 -10   -0.04    0.14
  -3  -4  10    0.07    0.12
   3   4  10    0.10    0.14
  -3  -4 -10    0.17    0.14
  -3   4  10    0.09    0.14
   3  -4 -10    0.00    0.15
  -3   4 -10    0.12    0.15
  -3  -4 -11    0.07    0.16
  -3   4 -11   -0.13    0.15
   3   4  11    0.17    0.16
   3  -4 -11   -0.04    0.15
  -3   4  11    0.12    0.16
  -3  -4  11   -0.08    0.14
   3   4 -11   -0.02    0.15
   3  -4  11    0.00    0.15
   3  -4  12   -0.05    0.15
   3  -4 -12    0.43    0.20
   3   4 -12    0.01    0.18
  -3  -4  12    0.06    0.18
  -3   4 -12    0.25    0.18
  -3   4  12    0.02    0.19
   3   4  12    0.04    0.17
  -3  -4 -12    0.55    0.21
   3   4 -13    0.04    0.20
  -3  -4 -13    0.00    0.20
   3  -4 -13    0.24    0.19
   3  -4  13    0.57    0.22
  -3   4 -13    0.31    0.22
  -3   4  13    0.07    0.25
   3   4  13    0.17    0.25
  -3  -4  13    0.11    0.17
  -4   4   0   62.83    2.43
   4  -4   0   62.66    2.69
  -4  -4   0   62.88    2.60
  -4  -4   0   64.04    2.43
   4  -4   0   62.55    2.58
  -4   4   0   63.13    2.50
  -4   4   1   -0.01    0.03
  -4   4  -1    0.01    0.02
  -4   4  -1    0.02    0.02
   4   4  -1    0.01    0.02
  -4  -4  -1    0.01    0.03
   4   4  -1    0.00    0.04
  -4   4  -1   -0.03    0.03
   4  -4   1    0.05    0.04
   4  -4  -1    0.07    0.05
  -4  -4   1   -0.01    0.03
  -4   4  -1    0.02    0.04
  -4   4   1    0.07    0.04
  -4  -4  -1    0.01    0.03
   4  -4  -1   -0.03    0.03
   4  -4  -2   28.72    1.18
  -4   4  -2   29.24    1.16
   4  -4   2   26.68    1.10
   4  -4  -2   26.34    1.21
   4  -4   2   26.88    1.21
  -4   4   2   28.46    1.11
  -4  -4   2   27.36    1.11
   4   4  -2   28.46    1.10
  -4   4  -2   27.30    1.14
  -4  -4  -2   27.87    1.17
   4   4  -2   28.42    1.19
   4   4   2   27.68    1.10
  -4   4   2   25.08    1.13
  -4  -4   2   29.08    1.10
  -4   4   3    0.01    0.03
  -4   4  -3   -0.05    0.03
   4  -4   3   -0.03    0.04
  -4   4   3   -0.01    0.04
   4   4   3   -0.05    0.04
  -4  -4   3    0.08    0.05
   4  -4  -3    0.02    0.04
  -4   4  -3    0.02    0.04
  -4  -4  -3    0.03    0.04
   4   4   3    0.01    0.03
   4  -4   3    0.08    0.05
   4   4  -3   -0.05    0.05
   4  -4  -3    0.04    0.06
  -4  -4  -4  113.50    4.67
   4  -4   4  111.53    4.38
   4  -4  -4  113.88    4.69
   4  -4  -4  116.23    4.79
   4   4  -4  110.72    4.70
   4   4   4  114.51    4.77
  -4  -4   4  112.13    4.39
  -4   4  -4  112.60    4.50
   4   4   4  112.84    4.38
   4  -4   4  112.86    4.80
  -4   4   4  113.31    4.39
   4  -4   5   -0.04    0.06
   4   4   5   -0.02    0.05
  -4  -4   5   -0.07    0.05
   4  -4   5   -0.09    0.04
  -4   4  -5   -0.11    0.05
   4  -4  -5    0.11    0.06
  -4   4   5    0.02    0.06
  -4  -4  -5    0.00    0.06
   4  -4  -5   -0.01    0.07
  -4   4   5    0.00    0.05
  -4   4  -5    0.02    0.06
   4   4  -5    0.03    0.07
  -4  -4  -6    2.27    0.22
   4   4   6    2.60    0.23
   4  -4  -6    2.41    0.17
   4  -4   6    2.42    0.23
  -4   4  -6    2.87    0.23
   4   4  -6    2.47    0.25
   4  -4   6    2.27    0.17
  -4   4   6    2.67    0.24
  -4   4   6    2.27    0.20
   4  -4  -6    2.72    0.26
  -4  -4   6    2.59    0.23
   4  -4   7    0.07    0.09
  -4   4  -7   -0.04    0.09
   4   4  -7   -0.19    0.08
  -4   4   7   -0.02    0.08
   4  -4  -7    0.06    0.09
   4  -4   7    0.03    0.06
   4   4   7    0.05    0.09
  -4  -4   7    0.04    0.08
  -4  -4  -7    0.07    0.09
  -4   4   8   73.93    3.07
  -4   4  -8   77.86    3.26
  -4  -4   8   77.84    3.08
  -4  -4  -8   77.24    3.27
   4  -4   8   78.25    3.08
   4   4  -8   75.16    3.29
   4   4   8   73.87    3.07
   4  -4  -8   75.87    3.28
   4   4   9    0.09    0.12
  -4  -4  -9   -0.05    0.11
  -4   4  -9    0.04    0.12
   4   4  -9   -0.04    0.12
  -4   4   9   -0.03    0.10
  -4   4   9    0.03    0.09
   4  -4   9    0.02    0.11
   4  -4  -9    0.02    0.10
  -4  -4   9    0.07    0.12
  -4   4  10    7.24    0.52
   4  -4 -10    6.64    0.53
  -4  -4 -10    6.70    0.51
   4   4  10    6.08    0.49
  -4   4 -10    6.18    0.45
   4   4 -10    7.37    0.55
  -4  -4  10    6.89    0.51
   4  -4  10    5.85    0.48
  -4  -4  11    0.12    0.16
   4   4 -11   -0.09    0.15
  -4  -4 -11   -0.09    0.13
  -4   4 -11    0.20    0.17
  -4   4  11    0.07    0.14
   4  -4 -11   -0.05    0.14
   4  -4  11    0.08    0.16
   4   4  11   -0.18    0.12
  -4  -4 -12   28.17    1.39
  -4  -4  12   27.47    1.33
   4   4  12   24.66    1.30
   4   4 -12   28.72    1.42
  -4   4 -12   28.57    1.38
  -4   4  12   27.84    1.34
   4  -4  12   26.71    1.32
   4  -4 -12   27.14    1.41
  -4  -4  13   -0.06    0.17
   4   4 -13   -0.11    0.17
  -4   4  13    0.18    0.25
   4  -4 -13   -0.09    0.19
   4  -4  13   -0.01    0.17
   4   4  13   -0.22    0.22
  -4  -4 -13    0.16    0.20
  -5   4   0   -0.04    0.04
  -5   4   0   -0.03    0.03
   5  -4   0    0.03    0.04
  -5  -4   0    0.05    0.03
   5  -4   0    0.01    0.02
  -5  -4   0    0.02    0.04
  -5  -4  -1    0.03    0.03
   5  -4   1   -0.09    0.04
  -5  -4   1    0.01    0.03
  -5   4  -1    0.00    0.03
  -5   4  -1    0.01    0.01
   5   4  -1    0.00    0.04
   5   4  -1    0.01    0.02
  -5   4   1    0.00    0.04
  -5   4  -1   -0.02    0.02
  -5  -4  -1    0.01    0.03
  -5   4   1   -0.03    0.03
   5  -4  -1    0.00    0.04
   5  -4  -1    0.00    0.04
  -5   4  -1    0.01    0.04
  -5  -4  -2    0.07    0.04
   5   4  -2    0.04    0.05
  -5  -4  -2    0.09    0.04
   5  -4  -2    0.13    0.05
  -5   4  -2    0.10    0.03
  -5  -4   2    0.09    0.04
  -5   4  -2    0.03    0.04
   5  -4   2    0.16    0.06
  -5   4   2    0.06    0.04
  -5   4   2   -0.01    0.02
   5   4   2    0.02    0.04
  -5   4  -2   -0.01    0.04
   5  -4  -2   -0.01    0.04
   5  -4  -3   -0.07    0.05
   5   4  -3   -0.03    0.05
  -5   4   3   -0.03    0.05
   5  -4   3    0.15    0.06
   5   4   3   -0.06    0.03
  -5  -4   3    0.01    0.05
  -5  -4  -3   -0.06    0.04
  -5   4  -3   -0.03    0.04
   5  -4  -3   -0.02    0.03
   5  -4   3    0.06    0.05
  -5   4  -3    0.02    0.04
   5   4   3    0.06    0.05
  -5   4   3    0.00    0.04
  -5  -4  -4    0.13    0.06
   5  -4   4   -0.10    0.05
  -5   4   4    0.03    0.06
   5  -4  -4    0.16    0.06
  -5  -4   4   -0.03    0.05
   5  -4   4    0.05    0.05
  -5   4   4    0.06    0.04
   5  -4  -4    0.00    0.06
   5   4   4    0.00    0.06
  -5   4  -4    0.06    0.06
   5   4  -4    0.13    0.08
  -5   4  -4    0.09    0.05
   5   4   4    0.04    0.03
   5  -4  -5   -0.04    0.07
   5   4  -5   -0.02    0.08
  -5   4  -5    0.02    0.05
   5  -4  -5    0.01    0.06
  -5  -4  -5    0.01    0.06
  -5   4   5    0.07    0.07
  -5   4   5    0.07    0.05
   5   4   5   -0.04    0.03
   5  -4   5    0.03    0.05
  -5   4  -5   -0.04    0.04
   5  -4   5    0.06    0.07
  -5  -4   5    0.09    0.06
   5   4   5    0.07    0.07
   5  -4  -6    0.13    0.07
  -5  -4  -6    0.06    0.07
  -5  -4   6    0.00    0.07
   5  -4   6   -0.04    0.05
   5  -4  -6   -0.06    0.08
   5   4   6    0.06    0.08
  -5   4   6    0.00    0.05
  -5   4  -6    0.03    0.07
  -5   4   6    0.00    0.08
   5   4  -6    0.02    0.09
   5  -4   6    0.01    0.08
  -5   4   7    0.06    0.09
  -5  -4   7   -0.02    0.09
   5   4   7    0.22    0.10
  -5   4  -7   -0.18    0.08
   5  -4   7    0.18    0.08
  -5   4   7    0.12    0.07
   5  -4  -7   -0.10    0.10
   5   4  -7    0.01    0.10
  -5  -4  -7   -0.03    0.09
   5  -4   7    0.13    0.10
  -5   4  -8    0.19    0.11
   5   4   8    0.16    0.12
   5  -4   8    0.04    0.11
   5   4  -8    0.13    0.13
  -5  -4   8    0.20    0.12
  -5  -4  -8    0.15    0.11
  -5   4   8   -0.11    0.10
   5  -4  -8    0.05    0.10
  -5   4   8    0.12    0.08
   5  -4   9    0.04    0.12
  -5  -4   9   -0.11    0.11
   5  -4  -9   -0.03    0.11
  -5  -4  -9    0.10    0.12
   5   4  -9   -0.02    0.13
  -5   4   9    0.16    0.13
  -5   4   9   -0.01    0.09
  -5   4  -9    0.04    0.12
   5   4   9    0.01    0.12
   5   4  10    0.31    0.15
   5  -4  10    0.39    0.16
  -5  -4 -10   -0.03    0.14
  -5   4 -10    0.09    0.14
   5   4 -10    0.18    0.15
   5  -4 -10    0.14    0.16
  -5  -4  10    0.12    0.13
  -5   4  10    0.14    0.14
   5  -4  11    0.09    0.17
  -5   4  11    0.21    0.15
  -5   4 -11    0.18    0.15
   5  -4 -11   -0.08    0.15
   5   4  11    0.10    0.15
  -5  -4  11   -0.07    0.15
   5   4 -11   -0.05    0.15
  -5  -4 -11    0.06    0.16
   5   4 -12    0.29    0.17
   5  -4 -12    0.17    0.20
   5  -4  12    0.27    0.19
   5   4  12    0.18    0.19
  -5   4  12    0.00    0.19
  -5   4 -12    0.27    0.20
  -5  -4  12    0.23    0.19
  -5  -4 -12    0.53    0.21
   5  -4 -13    0.21    0.19
   5   4  13   -0.05    0.23
  -5  -4 -13   -0.22    0.19
   5   4 -13    0.01    0.19
  -6   4   0   29.28    1.24
  -6   4   0   30.55    1.21
  -6  -4   0   30.52    1.21
   6  -4   0   29.69    1.34
   6   4   0   30.22    1.16
   6   4   0   31.37    1.29
   6  -4   0   31.30    1.26
   6   4  -1    0.01    0.04
  -6  -4  -1    0.05    0.04
  -6   4  -1    0.07    0.05
  -6   4  -1    0.02    0.03
   6  -4   1    0.01    0.04
   6  -4  -1   -0.05    0.04
   6  -4  -1   -0.06    0.03
  -6  -4  -1    0.00    0.03
  -6   4   1    0.01    0.04
  -6  -4   1    0.07    0.04
  -6   4   1    0.03    0.04
   6  -4  -2   14.10    0.65
   6  -4  -2   14.27    0.68
   6   4  -2   14.36    0.67
  -6  -4   2   14.46    0.62
  -6   4   2   15.18    0.63
  -6   4  -2   14.83    0.61
  -6  -4  -2   14.32    0.62
  -6   4  -2   14.94    0.62
   6   4   2   15.31    0.67
   6  -4   2   14.43    0.68
  -6   4  -2   14.75    0.64
   6  -4   3   -0.01    0.05
   6   4   3    0.04    0.04
   6  -4  -3    0.09    0.06
  -6   4  -3    0.11    0.06
   6  -4   3    0.04    0.05
  -6  -4   3    0.07    0.05
   6   4  -3    0.02    0.06
   6  -4  -3    0.07    0.06
  -6   4  -3   -0.06    0.03
  -6  -4  -3    0.01    0.05
  -6   4   3    0.04    0.04
   6   4   3   -0.04    0.04
  -6   4   3   -0.02    0.04
  -6   4   4  183.85    7.18
   6  -4   4  187.22    7.18
   6   4  -4  186.66    7.68
  -6   4  -4  185.08    7.63
   6   4   4  185.64    7.85
  -6   4  -4  183.49    7.37
   6  -4  -4  186.46    7.67
   6   4   4  186.08    7.18
   6  -4   4  187.52    7.88
  -6  -4   4  188.12    7.18
  -6   4   4  188.43    7.34
  -6  -4  -4  188.61    7.65
   6  -4   5    0.02    0.05
  -6  -4  -5   -0.02    0.06
  -6   4   5    0.04    0.06
   6   4  -5   -0.05    0.07
   6   4   5   -0.01    0.06
   6  -4  -5    0.00    0.06
  -6   4  -5    0.03    0.06
   6  -4  -5   -0.09    0.07
  -6   4  -5   -0.01    0.06
   6  -4   5   -0.13    0.06
  -6   4   5    0.02    0.06
   6   4   5   -0.02    0.04
  -6  -4   5    0.01    0.06
   6   4  -6   10.37    0.57
   6  -4  -6   10.02    0.57
   6   4   6    9.85    0.53
   6  -4   6   10.40    0.53
   6  -4   6   11.46    0.53
   6  -4  -6   11.93    0.54
  -6   4   6   10.40    0.54
  -6  -4   6   11.13    0.55
  -6  -4  -6   10.61    0.55
  -6   4   6   11.00    0.51
   6   4   6   10.73    0.47
   6   4   7    0.17    0.10
   6  -4   7    0.01    0.06
  -6  -4   7    0.00    0.09
  -6   4   7    0.09    0.09
  -6  -4  -7    0.04    0.10
  -6   4   7   -0.08    0.09
   6  -4  -7    0.07    0.10
  -6   4  -7   -0.04    0.08
   6   4  -7    0.03    0.10
   6  -4  -7    0.12    0.08
   6  -4   7    0.02    0.10
  -6  -4  -8    4.85    0.34
  -6   4   8    5.02    0.39
  -6  -4   8    5.11    0.39
   6  -4  -8    4.20    0.39
   6   4  -8    4.69    0.41
  -6   4   8    5.22    0.32
   6  -4   8    5.67    0.40
   6   4   8    4.31    0.37
  -6   4  -8    4.25    0.32
  -6   4  -9   -0.09    0.10
   6  -4   9    0.08    0.12
   6   4  -9   -0.04    0.13
  -6   4   9    0.16    0.13
  -6  -4  -9   -0.04    0.11
   6  -4  -9    0.11    0.13
   6   4   9   -0.05    0.12
  -6  -4   9    0.03    0.11
  -6   4 -10    5.74    0.44
   6   4  10    4.91    0.44
  -6  -4 -10    6.49    0.47
   6  -4  10    5.33    0.45
  -6   4  10    4.80    0.44
   6  -4 -10    5.20    0.47
   6   4 -10    4.75    0.47
  -6  -4  10    4.69    0.44
  -6  -4  11    0.17    0.16
   6   4 -11   -0.11    0.14
   6  -4  11    0.01    0.15
  -6  -4 -11    0.20    0.17
  -6   4  11    0.05    0.15
  -6   4 -11   -0.14    0.13
   6  -4 -11    0.14    0.15
   6   4  11    0.07    0.16
  -6   4  12   11.92    0.72
   6   4 -12   10.48    0.73
   6  -4  12   11.83    0.72
   6  -4 -12   10.90    0.74
  -6  -4 -12   12.38    0.74
   6   4  12   11.69    0.72
  -6  -4  12   12.05    0.72
  -6  -4 -13   -0.31    0.17
  -7   4   0    0.09    0.05
   7   4   0    0.08    0.05
   7  -4   0    0.06    0.06
  -7   4   0    0.07    0.04
   7   4   0    0.03    0.04
   7  -4   0    0.03    0.03
  -7  -4   0    0.04    0.04
   7   4  -1    0.02    0.05
  -7   4   1    0.01    0.04
   7  -4  -1   -0.05    0.04
   7  -4  -1   -0.04    0.04
   7  -4   1   -0.04    0.04
  -7   4  -1   -0.05    0.04
  -7   4   1    0.04    0.04
  -7  -4  -1    0.03    0.03
  -7   4  -1   -0.01    0.04
  -7  -4  -1    0.03    0.04
  -7  -4   1    0.00    0.03
   7  -4  -2    0.11    0.05
   7   4  -2   -0.01    0.05
   7  -4   2    0.02    0.02
  -7  -4   2    0.04    0.05
   7   4   2    0.02    0.04
  -7   4  -2    0.12    0.06
   7  -4   2    0.04    0.05
  -7  -4  -2    0.04    0.05
  -7   4  -2   -0.01    0.04
  -7  -4  -2    0.06    0.03
   7  -4   2    0.02    0.02
  -7   4  -2    0.03    0.02
   7  -4  -2    0.08    0.06
  -7   4   2    0.05    0.04
  -7   4   2    0.06    0.04
   7  -4   3   -0.05    0.06
   7   4   3   -0.03    0.05
   7  -4  -3    0.05    0.07
   7   4   3    0.08    0.06
  -7  -4   3    0.04    0.06
  -7  -4  -3   -0.02    0.03
   7   4  -3    0.02    0.08
   7  -4   3    0.14    0.06
  -7   4  -3   -0.08    0.05
  -7   4  -3   -0.04    0.03
  -7   4   3    0.09    0.05
  -7   4   3    0.05    0.05
   7  -4  -3    0.06    0.06
  -7  -4  -4    0.17    0.06
  -7   4   4    0.23    0.07
  -7   4  -4    0.19    0.07
   7   4   4    0.15    0.08
   7  -4   4    0.12    0.07
   7   4   4    0.08    0.05
   7  -4  -4    0.01    0.08
  -7   4  -4    0.12    0.05
  -7  -4   4    0.14    0.08
   7  -4   4    0.07    0.07
   7  -4  -4    0.07    0.06
   7   4  -4    0.19    0.09
  -7   4   4   -0.04    0.06
  -7   4   5   -0.01    0.06
   7  -4   5   -0.05    0.06
   7   4  -5   -0.04    0.08
   7  -4   5    0.03    0.07
  -7   4   5   -0.04    0.06
   7   4   5   -0.03    0.04
  -7  -4   5    0.00    0.07
  -7   4  -5   -0.05    0.07
  -7  -4  -5   -0.01    0.06
   7   4   5    0.08    0.07
   7  -4  -5    0.06    0.09
  -7   4  -5   -0.02    0.06
   7  -4  -5   -0.01    0.07
  -7   4  -6   -0.07    0.06
  -7   4  -6    0.11    0.08
   7   4  -6   -0.02    0.09
  -7  -4   6    0.02    0.07
   7  -4  -6    0.06    0.08
  -7   4   6   -0.05    0.07
   7  -4   6    0.00    0.06
   7  -4  -6   -0.03    0.09
  -7   4   6    0.25    0.10
   7  -4   6   -0.03    0.08
   7   4   6    0.04    0.05
  -7  -4  -6    0.11    0.08
   7   4   6    0.04    0.09
   7  -4   7   -0.06    0.09
   7  -4   7    0.14    0.07
  -7   4  -7   -0.01    0.06
  -7   4   7    0.16    0.09
   7  -4  -7    0.01    0.09
   7  -4  -7   -0.03    0.11
  -7  -4  -7    0.06    0.09
  -7   4   7    0.02    0.10
   7   4   7   -0.02    0.09
  -7  -4   7    0.05    0.10
   7   4  -7   -0.04    0.10
  -7   4   8    0.07    0.09
  -7  -4  -8    0.14    0.11
   7   4   8    0.11    0.11
   7  -4  -8    0.00    0.11
  -7  -4   8    0.00    0.11
   7   4  -8    0.19    0.13
   7  -4   8   -0.01    0.11
  -7   4   8    0.14    0.12
  -7   4  -8    0.14    0.10
   7  -4  -9    0.15    0.14
   7   4  -9   -0.19    0.12
   7   4   9    0.07    0.12
  -7  -4   9    0.17    0.14
  -7  -4  -9   -0.05    0.11
  -7   4   9    0.14    0.12
   7  -4   9    0.04    0.11
  -7   4  -9   -0.02    0.12
   7   4  10    0.13    0.14
   7   4 -10    0.08    0.15
   7  -4 -10    0.10    0.15
   7  -4  10   -0.01    0.13
  -7  -4  10   -0.10    0.13
  -7  -4 -10    0.24    0.15
  -7   4  10    0.08    0.13
  -7   4 -10   -0.02    0.13
   7   4 -11   -0.21    0.15
  -7  -4 -11   -0.17    0.14
   7   4  11    0.02    0.16
   7  -4 -11    0.00    0.14
  -7  -4  11    0.17    0.16
   7  -4  11    0.06    0.16
  -7   4  11    0.33    0.18
  -7  -4  12   -0.01    0.15
   7  -4  12   -0.08    0.17
  -7  -4 -12   -0.03    0.17
  -7   4  12   -0.01    0.19
   7   4  12    0.15    0.20
   7   4 -12    0.00    0.18
   7  -4 -12    0.06    0.18
   8   4   0  188.65    7.01
  -8   4   0  188.54    7.47
   8   4   0  189.73    7.76
   8  -4   0  190.43    8.03
  -8   4   0  188.82    7.27
   8  -4   0  191.19    7.74
  -8  -4   0  190.30    7.27
   8   4  -1    0.00    0.04
  -8   4  -1   -0.07    0.04
  -8   4  -1    0.01    0.04
   8  -4  -1   -0.05    0.05
   8  -4   1   -0.02    0.04
  -8  -4  -1    0.05    0.05
  -8   4   1    0.02    0.04
   8  -4  -1    0.04    0.04
  -8  -4  -1    0.03    0.04
  -8   4   1   -0.03    0.03
  -8  -4   1   -0.02    0.04
   8   4   2   18.50    0.82
  -8   4  -2   17.16    0.75
   8  -4  -2   17.77    0.80
  -8  -4   2   18.08    0.77
  -8  -4  -2   17.71    0.78
  -8   4   2   19.60    0.77
   8   4  -2   17.56    0.81
   8  -4  -2   18.07    0.84
  -8   4  -2   17.68    0.79
  -8  -4  -2   17.31    0.76
   8  -4   2   17.23    0.83
  -8   4   2   18.90    0.77
  -8  -4   3    0.01    0.05
  -8   4  -3   -0.02    0.03
   8   4  -3    0.05    0.07
   8  -4  -3   -0.03    0.06
  -8   4   3   -0.01    0.05
   8  -4   3    0.03    0.05
   8  -4  -3   -0.05    0.06
   8   4   3   -0.03    0.04
  -8  -4  -3   -0.02    0.04
   8  -4   3    0.00    0.05
  -8   4  -3    0.07    0.07
   8   4   3   -0.06    0.05
  -8   4   3    0.01    0.05
   8   4   4  213.03    9.08
  -8   4   4  215.93    8.47
   8  -4   4  211.80    8.28
  -8   4  -4  214.93    8.79
   8  -4   4  212.97    9.10
   8  -4  -4  221.17    9.12
  -8   4   4  217.00    8.29
   8   4   4  215.40    8.28
   8   4  -4  217.39    8.87
   8  -4  -4  217.78    8.85
  -8  -4   4  216.54    8.29
  -8   4  -4  209.42    8.51
   8   4   5   -0.02    0.07
  -8   4  -5    0.09    0.07
  -8   4   5    0.00    0.07
   8  -4   5   -0.04    0.06
   8   4   5   -0.03    0.05
  -8   4   5   -0.03    0.06
  -8   4  -5    0.05    0.06
   8  -4  -5   -0.06    0.08
   8  -4  -5    0.00    0.05
   8   4  -5    0.01    0.09
  -8  -4   5    0.04    0.04
  -8  -4   5    0.11    0.07
  -8  -4  -5    0.02    0.06
   8  -4   5   -0.02    0.06
  -8   4  -6    2.70    0.21
   8  -4   6    2.42    0.24
  -8   4   6    2.94    0.21
   8   4   6    2.08    0.23
  -8   4   6    2.50    0.25
   8   4   6    2.60    0.17
   8  -4  -6    3.00    0.23
   8  -4   6    2.88    0.21
  -8  -4   6    2.97    0.27
  -8  -4  -6    2.77    0.23
   8   4  -6    2.90    0.29
   8  -4  -6    2.94    0.28
  -8   4  -6    2.24    0.24
  -8   4   7   -0.04    0.08
   8  -4   7    0.02    0.09
   8  -4   7    0.08    0.08
  -8   4  -7   -0.03    0.08
   8   4   7    0.11    0.10
  -8   4   7   -0.05    0.09
   8  -4  -7   -0.05    0.10
   8   4  -7    0.01    0.10
   8  -4  -7    0.10    0.09
  -8  -4   7   -0.09    0.09
  -8  -4  -7    0.00    0.09
   8  -4   8   31.87    1.36
  -8  -4  -8   30.76    1.40
   8   4   8   30.74    1.35
  -8  -4   8   29.63    1.35
  -8   4   8   30.25    1.36
   8  -4  -8   30.14    1.44
   8   4  -8   30.29    1.44
   8   4   9    0.16    0.13
   8  -4  -9    0.06    0.13
  -8   4  -9    0.02    0.11
   8  -4   9    0.19    0.13
   8   4  -9   -0.15    0.12
  -8   4   9    0.07    0.13
  -8  -4  -9   -0.13    0.10
  -8  -4   9   -0.08    0.11
  -8  -4 -10    5.23    0.44
   8  -4  10    4.98    0.45
  -8   4  10    5.92    0.48
   8   4 -10    4.97    0.48
   8   4  10    6.10    0.47
   8  -4 -10    4.44    0.46
  -8  -4  10    5.62    0.47
   8   4  11   -0.25    0.15
  -8  -4 -11    0.12    0.18
  -8  -4  11    0.05    0.15
  -8   4  11   -0.28    0.15
   8  -4 -11   -0.06    0.14
   8  -4  11    0.22    0.17
   8   4 -11    0.40    0.20
  -8   4  12    9.90    0.67
   8  -4 -12    9.54    0.68
  -8  -4  12    9.71    0.66
   8  -4  12   10.99    0.67
   8   4  12   10.08    0.66
   8   4 -12   10.72    0.71
  -9  -4   0    0.01    0.04
  -9   4   0    0.03    0.05
   9   4   0    0.07    0.05
  -9   4   0    0.16    0.06
   9   4   0    0.15    0.05
   9  -4   0    0.04    0.03
   9  -4   0   -0.06    0.06
  -9  -4   1    0.04    0.04
  -9   4  -1    0.09    0.06
  -9  -4  -1    0.02    0.05
   9  -4  -1   -0.03    0.04
  -9  -4  -1    0.05    0.05
  -9   4   1   -0.03    0.03
  -9   4  -1    0.11    0.05
   9   4  -1    0.03    0.05
   9  -4   1   -0.03    0.05
  -9   4   1    0.09    0.05
   9  -4  -1    0.00    0.06
   9  -4  -2    0.04    0.06
  -9  -4  -2    0.04    0.05
  -9   4  -2   -0.04    0.05
   9  -4   2    0.03    0.05
  -9   4   2    0.00    0.05
   9  -4  -2   -0.05    0.06
  -9   4  -2    0.03    0.05
  -9   4   2    0.11    0.05
   9   4   2    0.05    0.05
  -9  -4   2    0.22    0.06
  -9  -4  -2    0.05    0.05
   9   4  -2    0.06    0.06
  -9   4   3    0.03    0.06
   9   4  -3    0.12    0.08
   9  -4  -3   -0.04    0.06
   9  -4  -3   -0.09    0.07
  -9   4   3   -0.01    0.05
   9   4   3   -0.08    0.05
  -9   4  -3    0.03    0.07
   9  -4   3   -0.01    0.06
  -9   4  -3    0.07    0.06
  -9  -4   3    0.07    0.06
  -9  -4  -3    0.09    0.06
  -9   4  -3    0.04    0.03
  -9  -4  -3    0.08    0.06
  -9  -4   4    0.02    0.06
  -9   4  -4    0.06    0.05
   9   4  -4    0.13    0.09
   9  -4  -4    0.11    0.08
   9  -4   4    0.02    0.07
  -9   4   4    0.05    0.06
   9   4   4   -0.03    0.07
  -9   4  -4    0.11    0.07
  -9  -4  -4    0.06    0.06
  -9   4   4    0.10    0.06
   9  -4  -4    0.09    0.09
   9   4   4    0.12    0.06
   9  -4   4    0.07    0.07
  -9  -4   5    0.13    0.08
   9   4   5   -0.03    0.06
   9  -4  -5   -0.14    0.09
  -9   4   5    0.02    0.07
   9  -4  -5   -0.11    0.08
  -9   4  -5   -0.07    0.06
   9   4  -5    0.04    0.10
   9   4   5    0.21    0.09
  -9   4  -5   -0.12    0.06
  -9  -4  -5    0.02    0.05
   9  -4   5    0.04    0.08
   9  -4   5   -0.03    0.06
  -9   4   5   -0.03    0.07
   9  -4   6   -0.03    0.07
   9  -4  -6   -0.02    0.09
  -9   4   6    0.08    0.08
   9   4   6   -0.14    0.07
   9  -4   6    0.08    0.09
  -9   4  -6   -0.05    0.06
   9   4   6    0.00    0.06
   9  -4  -6    0.17    0.11
  -9  -4   6    0.10    0.09
  -9   4  -6    0.05    0.09
  -9  -4  -6    0.14    0.08
  -9   4   6   -0.05    0.07
   9   4  -6    0.02    0.09
  -9   4   7   -0.01    0.09
  -9  -4   7    0.02    0.10
   9   4  -7   -0.24    0.10
  -9   4  -7   -0.02    0.08
   9  -4   7    0.15    0.10
   9  -4   7    0.03    0.07
   9  -4  -7    0.09    0.12
   9   4   7   -0.15    0.08
   9  -4  -7   -0.11    0.11
  -9  -4  -7    0.02    0.09
   9  -4   8    0.27    0.13
   9   4   8   -0.13    0.11
  -9  -4   8    0.20    0.13
  -9  -4  -8    0.26    0.12
   9   4  -8    0.28    0.14
  -9   4  -8    0.33    0.12
   9  -4  -8    0.19    0.14
  -9   4   8    0.31    0.13
   9   4   9   -0.03    0.12
   9   4  -9   -0.14    0.12
  -9  -4  -9   -0.15    0.11
   9  -4  -9   -0.15    0.12
  -9  -4   9    0.05    0.13
  -9   4   9   -0.12    0.10
   9  -4   9    0.02    0.11
   9   4  10    0.09    0.14
  -9  -4 -10    0.03    0.14
  -9  -4  10    0.10    0.15
  -9   4  10    0.31    0.17
   9   4 -10    0.00    0.16
   9  -4  10    0.15    0.16
   9  -4 -10    0.04    0.16
  -9   4  11    0.32    0.19
   9  -4  11    0.04    0.16
   9   4 -11    0.18    0.17
  -9  -4  11   -0.27    0.14
   9   4  11   -0.16    0.14
   9  -4 -11   -0.09    0.17
   9  -4  12    0.00    0.17
  -9  -4  12    0.17    0.18
   9   4 -12    0.22    0.19
   9   4  12    0.17    0.21
   9  -4 -12    0.10    0.17
  -9   4  12    0.09    0.20
  10  -4   0   38.60    1.60
 -10   4   0   38.13    1.58
 -10  -4   0   40.21    1.55
  10   4   0   38.26    1.63
 -10   4   0   38.33    1.54
  10  -4   0   37.29    1.71
  10  -4   1   -0.03    0.06
 -10   4  -1    0.00    0.04
 -10  -4   1    0.01    0.04
 -10  -4  -1    0.05    0.04
  10   4   1    0.05    0.05
 -10   4  -1    0.06    0.06
 -10   4   1   -0.03    0.05
  10  -4  -1    0.05    0.07
  10  -4  -1   -0.04    0.04
  10   4  -1   -0.01    0.05
  10   4   1   -0.05    0.05
  10   4   1    0.04    0.05
 -10   4   1    0.08    0.04
  10   4  -2  129.43    5.35
 -10  -4  -2  130.28    5.01
  10  -4  -2  131.16    5.53
 -10  -4   2  125.64    5.01
 -10  -4  -2  131.24    5.32
 -10   4  -2  127.97    5.01
  10  -4   2  128.56    5.52
 -10   4   2  129.56    5.02
  10  -4  -2  131.17    5.33
 -10   4   2  127.54    5.12
 -10   4  -2  130.16    5.15
  10   4   2  131.02    5.52
  10   4  -3    0.00    0.07
 -10   4   3   -0.05    0.05
  10  -4   3   -0.03    0.06
 -10   4  -3   -0.01    0.03
  10  -4  -3    0.14    0.08
 -10   4   3    0.05    0.06
  10  -4  -3    0.12    0.08
 -10  -4   3   -0.08    0.05
  10   4   3    0.05    0.06
 -10  -4  -3    0.10    0.06
 -10   4  -3    0.01    0.06
 -10  -4  -3   -0.03    0.05
 -10   4  -3    0.02    0.06
 -10  -4  -4   31.79    1.34
  10  -4   4   31.50    1.41
 -10   4   4   31.40    1.29
 -10   4  -4   31.26    1.30
  10  -4  -4   28.60    1.37
  10   4  -4   29.65    1.39
  10  -4  -4   32.03    1.43
 -10   4   4   32.17    1.31
 -10  -4   4   30.25    1.30
 -10   4  -4   29.86    1.34
  10   4   4   31.88    1.39
  10   4   4   31.42    1.30
  10  -4   4   32.35    1.31
 -10  -4  -5   -0.02    0.06
  10  -4  -5   -0.01    0.08
  10   4  -5    0.26    0.12
 -10   4  -5    0.05    0.06
 -10   4  -5   -0.05    0.07
  10   4   5   -0.02    0.06
  10  -4  -5    0.14    0.10
  10  -4   5   -0.03    0.07
 -10   4   5   -0.04    0.07
  10   4   5   -0.01    0.08
 -10   4   5   -0.09    0.07
 -10  -4   5   -0.10    0.07
  10  -4   5    0.01    0.08
 -10  -4   6   23.25    1.01
 -10   4   6   24.02    0.97
  10  -4   6   22.28    1.00
  10   4   6   23.34    1.01
 -10   4  -6   23.30    1.00
  10   4  -6   19.30    1.06
 -10   4  -6   21.82    1.03
  10   4   6   23.23    1.01
 -10   4   6   21.59    1.00
  10  -4   6   23.70    1.05
  10  -4  -6   20.26    1.05
  10  -4  -7    0.00    0.10
  10   4   7    0.02    0.10
 -10   4   7    0.10    0.10
 -10  -4   7    0.03    0.10
  10  -4   7    0.16    0.12
  10  -4   7    0.00    0.08
 -10  -4  -7    0.22    0.09
  10  -4  -7   -0.08    0.09
  10   4  -7    0.14    0.13
 -10  -4  -8   23.06    0.99
  10  -4  -8   19.47    1.02
  10   4  -8   21.56    1.05
  10   4   8   18.77    0.95
 -10  -4   8   19.18    0.96
  10  -4   8   19.50    0.95
 -10   4   8   19.70    0.96
  10  -4   9   -0.07    0.13
  10   4  -9    0.13    0.16
 -10  -4  -9    0.16    0.12
  10   4   9    0.05    0.14
  10  -4  -9    0.16    0.15
 -10   4   9    0.01    0.12
 -10  -4   9   -0.02    0.11
  10   4  10    0.54    0.18
 -10  -4  10    0.50    0.18
  10  -4 -10    0.59    0.20
  10  -4  10    0.27    0.16
 -10   4  10    0.42    0.17
  10   4 -10    0.31    0.19
  10  -4  11   -0.09    0.16
 -10  -4  11    0.01    0.16
  10  -4 -11   -0.08    0.18
  10   4  11   -0.17    0.15
  10   4 -11    0.09    0.18
 -10   4  11   -0.09    0.15
  10   4  12    5.73    0.56
 -10  -4  12    5.65    0.54
  10  -4  12    5.73    0.54
  10  -4 -12    6.66    0.61
 -10   4  12    6.40    0.57
  10   4 -12    5.56    0.57
  11  -4   0    0.03    0.07
 -11   4   0   -0.05    0.05
 -11  -4   0    0.07    0.05
 -11   4   0    0.08    0.05
  11   4   0   -0.02    0.05
  11  -4   0   -0.02    0.04
 -11   4   1    0.11    0.06
  11   4  -1    0.09    0.07
 -11   4  -1   -0.07    0.06
  11   4   1   -0.03    0.05
  11   4   1    0.13    0.06
 -11  -4  -1    0.15    0.07
  11  -4  -1   -0.09    0.06
 -11  -4   1    0.13    0.06
  11  -4  -1   -0.06    0.05
  11   4   1   -0.10    0.07
 -11   4   1   -0.05    0.04
 -11   4  -1    0.06    0.06
  11  -4   1   -0.01    0.07
  11  -4   2    0.05    0.07
 -11  -4  -2    0.14    0.06
 -11   4  -2    0.10    0.08
  11  -4  -2    0.26    0.10
 -11   4   2    0.04    0.06
 -11  -4   2    0.08    0.07
 -11   4   2    0.21    0.07
  11   4   2    0.21    0.07
 -11  -4  -2    0.09    0.07
  11   4  -2    0.11    0.08
  11  -4  -2    0.05    0.07
 -11   4  -2    0.26    0.08
 -11  -4  -3    0.13    0.07
 -11   4  -3   -0.05    0.06
  11  -4  -3   -0.08    0.08
 -11  -4  -3    0.18    0.07
  11  -4   3   -0.04    0.07
  11   4  -3   -0.12    0.08
  11  -4  -3    0.00    0.08
 -11   4   3    0.09    0.06
 -11   4  -3    0.06    0.06
 -11  -4   3    0.10    0.07
  11   4   3   -0.09    0.06
 -11   4   3    0.20    0.08
 -11   4   4    0.17    0.08
  11   4  -4    0.10    0.09
 -11  -4  -4    0.04    0.06
  11   4   4   -0.01    0.06
  11  -4   4    0.15    0.08
 -11   4  -4    0.11    0.08
 -11   4  -4    0.06    0.04
  11  -4  -4    0.05    0.08
  11  -4  -4    0.12    0.09
 -11   4   4    0.03    0.06
  11  -4   4   -0.15    0.07
  11   4   4    0.01    0.07
 -11  -4   4    0.07    0.08
 -11  -4  -5    0.00    0.06
  11  -4   5   -0.01    0.08
 -11   4  -5   -0.07    0.07
  11  -4  -5   -0.02    0.09
  11   4   5    0.07    0.09
 -11  -4   5    0.07    0.09
  11  -4   5    0.05    0.08
 -11   4   5    0.01    0.07
  11  -4  -5   -0.04    0.10
  11   4   5    0.01    0.07
  11   4  -5    0.07    0.09
 -11   4   5    0.06    0.07
 -11   4  -5   -0.01    0.05
  11  -4   6    0.05    0.09
  11   4  -6   -0.08    0.09
  11  -4   6    0.00    0.08
 -11  -4  -6    0.09    0.08
  11  -4  -6   -0.05    0.09
  11  -4  -6    0.04    0.10
 -11  -4   6    0.01    0.10
 -11   4   6    0.10    0.09
  11   4   6    0.06    0.07
  11   4   6    0.08    0.10
 -11   4  -6   -0.11    0.09
  11  -4   7    0.21    0.12
  11   4   7    0.21    0.13
  11   4  -7   -0.08    0.14
  11  -4  -7   -0.05    0.10
 -11  -4   7    0.11    0.11
 -11  -4  -7    0.09    0.10
  11  -4  -7   -0.21    0.09
  11  -4   7   -0.04    0.09
 -11   4   7    0.32    0.14
  11  -4  -8   -0.04    0.14
  11  -4   8    0.30    0.14
  11   4  -8    0.12    0.14
 -11   4   8    0.16    0.14
 -11  -4  -8   -0.04    0.08
 -11  -4   8   -0.02    0.12
  11   4   8   -0.05    0.12
  11  -4   9    0.12    0.15
 -11  -4   9   -0.07    0.11
  11   4  -9   -0.15    0.12
  11   4   9    0.02    0.13
  11  -4  -9    0.06    0.15
 -11   4   9    0.13    0.12
  11   4 -10   -0.20    0.16
 -11  -4  10    0.23    0.16
 -11   4  10   -0.05    0.13
  11  -4 -10   -0.09    0.16
  11   4  10    0.07    0.15
  11  -4  10    0.11    0.16
  11   4 -11    0.21    0.22
 -11   4  11    0.19    0.17
 -11  -4  11    0.12    0.17
  11   4  11    0.10    0.17
  11  -4  11    0.07    0.17
  11  -4 -11    0.17    0.21
 -11  -4  12    0.19    0.17
  11  -4  12    0.22    0.19
  11  -4 -12    0.13    0.21
  11   4 -12   -0.15    0.19
 -11   4  12    0.04    0.22
  11   4  12   -0.07    0.24
  12  -4   0   49.59    2.21
  12  -4   0   51.25    2.07
  12   4   0   49.18    2.10
 -12  -4   0   49.70    2.00
 -12   4   0   49.17    2.00
 -12   4   0   50.81    2.04
  12   4   0   49.50    2.21
 -12   4  -1    0.00    0.04
  12   4   1   -0.01    0.07
 -12   4   1    0.04    0.04
 -12   4  -1   -0.06    0.05
  12  -4  -1   -0.01    0.05
 -12  -4   1    0.00    0.05
  12   4   1    0.01    0.05
  12   4   1    0.00    0.06
 -12  -4  -1    0.10    0.06
  12   4  -1    0.09    0.07
 -12   4   1   -0.08    0.04
  12  -4  -1   -0.14    0.06
  12  -4   1    0.00    0.06
 -12   4  -2    0.78    0.12
 -12   4   2    0.95    0.14
 -12  -4   2    0.93    0.14
  12  -4  -2    0.76    0.14
 -12   4  -2    0.98    0.14
  12  -4  -2    0.82    0.12
  12  -4   2    0.78    0.14
  12   4   2    0.84    0.13
 -12   4   2    1.15    0.13
 -12  -4  -2    0.60    0.11
  12   4  -2    1.14    0.15
 -12  -4  -2    0.72    0.10
  12  -4  -3   -0.05    0.06
 -12  -4  -3    0.02    0.07
 -12   4  -3    0.02    0.07
  12  -4   3   -0.06    0.06
 -12   4  -3   -0.03    0.06
 -12  -4   3    0.06    0.07
 -12  -4  -3   -0.03    0.05
  12  -4  -3    0.12    0.10
 -12   4   3    0.08    0.06
 -12   4   3    0.00    0.05
  12   4  -3    0.08    0.08
  12   4   3   -0.07    0.06
  12  -4   4   39.91    1.79
  12  -4  -4   39.52    1.74
  12  -4  -4   39.70    1.81
 -12  -4   4   39.67    1.65
 -12   4   4   41.76    1.66
 -12   4  -4   37.93    1.69
  12   4   4   37.46    1.64
 -12   4   4   41.96    1.64
  12  -4   4   40.73    1.65
 -12  -4  -4   41.20    1.70
  12   4   4   39.45    1.77
  12   4  -4   39.10    1.76
 -12   4   5   -0.03    0.06
  12  -4  -5   -0.06    0.09
 -12   4  -5    0.10    0.09
  12   4   5    0.09    0.08
  12   4   5   -0.14    0.07
  12   4  -5   -0.09    0.09
 -12  -4   5    0.09    0.09
 -12   4   5   -0.03    0.08
  12  -4  -5   -0.12    0.08
 -12  -4  -5    0.07    0.08
  12  -4   5   -0.04    0.08
  12  -4   5   -0.03    0.09
 -12   4   6   20.59    0.97
  12  -4   6   20.74    1.00
  12   4  -6   20.60    1.03
 -12  -4  -6   21.23    0.96
  12   4   6   22.01    0.97
  12   4   6   21.06    0.98
 -12  -4   6   21.18    0.97
  12  -4  -6   20.89    1.03
 -12   4  -6   20.78    0.99
  12  -4  -6   20.71    1.02
  12  -4   6   21.77    0.97
  12  -4  -7   -0.08    0.12
  12  -4  -7    0.20    0.11
  12   4  -7   -0.13    0.10
 -12   4   7   -0.19    0.09
  12  -4   7   -0.03    0.10
  12   4   7   -0.09    0.10
  12  -4   7    0.09    0.09
 -12  -4  -7    0.15    0.11
 -12  -4   7   -0.06    0.09
 -12   4   8   32.48    1.42
  12  -4  -8   31.05    1.49
  12  -4   8   32.45    1.41
  12   4   8   30.80    1.39
 -12  -4   8   30.27    1.41
  12   4  -8   31.29    1.51
  12   4   9   -0.02    0.12
  12  -4  -9    0.00    0.14
  12  -4   9   -0.06    0.13
  12   4  -9    0.40    0.17
 -12  -4   9    0.20    0.15
 -12   4   9    0.02    0.11
  12   4  10    3.43    0.39
 -12   4  10    3.89    0.42
  12  -4 -10    3.74    0.43
  12  -4  10    4.21    0.42
  12   4 -10    2.88    0.39
 -12  -4  10    3.36    0.39
 -12  -4  11    0.07    0.15
  12  -4 -11   -0.08    0.18
  12  -4  11   -0.06    0.18
 -12   4  11   -0.12    0.16
  12   4 -11   -0.05    0.20
  12   4  11   -0.10    0.17
 -12  -4  12   20.19    1.08
  12   4  12   20.60    1.11
  12  -4  12   20.71    1.08
  12  -4 -12   19.75    1.15
 -12   4  12   21.20    1.11
 -13  -4   0    0.14    0.06
 -13   4   0    0.00    0.06
  13  -4   0   -0.08    0.04
  13   4   0   -0.01    0.06
  13   4   0   -0.05    0.06
 -13   4   0    0.08    0.07
  13  -4   0    0.06    0.08
 -13  -4  -1    0.13    0.07
  13  -4  -1   -0.02    0.06
 -13   4  -1    0.13    0.07
  13   4   1    0.13    0.07
 -13   4   1    0.01    0.05
  13   4   1    0.13    0.06
  13  -4   1    0.18    0.09
  13  -4  -1    0.06    0.09
 -13   4  -1    0.01    0.07
 -13   4   1    0.18    0.07
  13   4  -1    0.15    0.09
  13   4  -1    0.01    0.07
 -13  -4   1    0.10    0.07
  13   4   1   -0.04    0.07
 -13  -4  -2    0.05    0.06
  13  -4  -2    0.05    0.09
 -13   4  -2   -0.07    0.06
  13  -4  -2    0.05    0.07
 -13   4   2    0.09    0.07
  13  -4   2    0.12    0.08
 -13   4  -2    0.03    0.06
 -13  -4   2    0.03    0.07
 -13  -4  -2    0.01    0.06
 -13   4   2   -0.03    0.05
  13   4  -2    0.01    0.07
  13   4   2    0.09    0.07
 -13   4   3    0.11    0.07
  13   4  -3    0.01    0.08
 -13  -4  -3    0.11    0.06
  13  -4  -3    0.02    0.09
 -13  -4  -3   -0.02    0.07
 -13   4  -3    0.02    0.07
  13  -4  -3    0.00    0.08
  13   4   3   -0.23    0.07
 -13  -4   3    0.10    0.08
 -13   4  -3   -0.06    0.06
 -13   4   3    0.11    0.07
  13  -4   3    0.04    0.09
  13   4   4    0.14    0.08
  13  -4   4   -0.05    0.08
  13  -4  -4    0.16    0.10
 -13   4  -4    0.14    0.09
 -13   4   4    0.03    0.07
 -13   4   4    0.11    0.09
  13  -4  -4    0.04    0.08
  13   4  -4    0.05    0.11
 -13   4  -4    0.11    0.09
 -13  -4  -4    0.07    0.07
  13   4   4    0.18    0.09
  13  -4   4    0.11    0.09
 -13  -4   4    0.03    0.09
 -13   4  -5    0.03    0.08
  13  -4   5    0.11    0.09
 -13  -4  -5    0.04    0.08
  13   4  -5    0.02    0.11
  13  -4  -5   -0.10    0.09
  13   4   5   -0.13    0.07
 -13   4   5    0.10    0.10
  13  -4   5   -0.01    0.08
  13  -4  -5   -0.14    0.09
  13   4   5    0.09    0.10
 -13  -4   5    0.14    0.10
  13  -4  -6    0.18    0.12
 -13  -4   6    0.13    0.12
  13  -4  -6    0.23    0.12
  13   4   6    0.07    0.11
 -13   4  -6    0.13    0.11
  13   4  -6    0.14    0.12
  13  -4   6    0.09    0.10
  13  -4   6    0.12    0.11
 -13   4   6    0.20    0.11
 -13  -4  -6    0.19    0.10
  13  -4  -7   -0.12    0.11
  13  -4   7    0.20    0.13
  13   4   7    0.02    0.11
  13   4  -7   -0.03    0.13
  13  -4   7   -0.03    0.09
 -13  -4   7    0.12    0.13
  13  -4  -7   -0.22    0.09
 -13   4   7   -0.09    0.11
  13   4   8    0.06    0.13
  13   4  -8   -0.07    0.13
  13  -4  -8    0.07    0.14
 -13  -4   8    0.11    0.13
 -13   4   8    0.08    0.12
  13  -4   8   -0.05    0.13
  13   4  -8    0.00    0.12
  13   4  -9    0.12    0.16
  13  -4   9   -0.11    0.11
 -13   4   9    0.06    0.14
  13  -4  -9   -0.03    0.15
 -13  -4   9    0.02    0.14
  13   4   9    0.27    0.15
 -13   4  10   -0.04    0.15
  13  -4  10    0.13    0.17
  13   4  10    0.43    0.20
  13  -4 -10    0.44    0.21
 -13  -4  10    0.13    0.18
  13   4 -10   -0.04    0.17
  13   4 -11    0.24    0.21
  13   4  11   -0.09    0.19
 -13   4  11    0.04    0.17
  13  -4 -11   -0.05    0.20
  13  -4  11    0.26    0.18
 -13  -4  11   -0.09    0.17
 -14   4   0   46.73    1.91
 -14   4   0   46.24    1.94
  14   4   0   49.64    2.01
 -14  -4   0   47.34    1.91
  14   4   0   47.86    2.12
  14  -4   0   44.24    2.11
  14  -4   0   47.97    1.96
 -14   4   1    0.00    0.06
  14   4  -1   -0.06    0.07
  14  -4  -1   -0.06    0.06
  14   4  -1   -0.10    0.06
 -14   4   1    0.03    0.06
  14  -4   1   -0.04    0.08
  14   4   1    0.03    0.06
 -14   4  -1   -0.05    0.06
  14  -4  -1    0.05    0.09
  14   4   1   -0.06    0.06
 -14   4  -1    0.02    0.06
 -14  -4  -1    0.00    0.07
 -14  -4   1    0.04    0.07
  14   4  -2    4.81    0.30
 -14  -4  -2    4.58    0.29
  14  -4   2    3.93    0.30
  14   4   2    4.31    0.30
 -14   4  -2    4.24    0.28
  14   4  -2    4.93    0.33
 -14  -4   2    4.57    0.29
 -14   4   2    4.42    0.26
  14  -4  -2    4.54    0.27
  14  -4  -2    4.04    0.31
  14   4   2    4.58    0.26
 -14   4  -2    5.07    0.30
  14   4   2    4.70    0.23
 -14   4   2    4.44    0.28
 -14   4   3   -0.10    0.07
  14  -4  -3   -0.02    0.08
 -14   4   3    0.07    0.07
  14   4   3   -0.06    0.07
  14   4  -3   -0.04    0.09
  14  -4   3    0.06    0.08
 -14   4  -3   -0.12    0.07
 -14   4  -3   -0.13    0.05
 -14  -4   3   -0.06    0.08
  14  -4  -3    0.04    0.09
 -14  -4  -3   -0.01    0.08
 -14  -4  -3   -0.05    0.06
 -14  -4  -4   13.96    0.64
  14   4  -4   12.65    0.67
 -14   4   4   12.81    0.58
 -14   4  -4   12.85    0.65
  14  -4  -4   14.06    0.66
 -14  -4   4   11.62    0.63
 -14   4   4   11.99    0.63
  14   4   4   12.38    0.65
  14  -4  -4   13.61    0.70
  14  -4   4   12.07    0.67
 -14  -4  -4   13.63    0.61
 -14   4  -4   12.64    0.63
 -14   4  -5   -0.14    0.09
  14  -4   5   -0.22    0.08
  14  -4  -5   -0.05    0.09
  14  -4   5   -0.05    0.10
  14   4  -5    0.08    0.12
 -14   4   5    0.06    0.10
 -14  -4   5   -0.11    0.09
  14   4   5    0.13    0.10
  14   4   5   -0.02    0.07
  14  -4  -5   -0.08    0.10
  14   4   6    9.20    0.52
 -14  -4   6    9.26    0.53
  14  -4  -6    8.45    0.54
  14  -4   6    8.00    0.51
  14   4  -6    9.38    0.56
 -14   4   6    9.71    0.54
  14  -4   6    8.89    0.52
  14  -4  -6   11.38    0.57
  14  -4  -7    0.05    0.13
  14  -4  -7   -0.05    0.12
 -14  -4   7    0.07    0.12
  14   4  -7   -0.05    0.12
  14   4   7    0.07    0.13
  14  -4   7    0.01    0.11
 -14   4   7   -0.04    0.12
  14   4  -7    0.08    0.15
  14   4  -8   16.80    0.88
  14  -4  -8   14.74    0.86
  14   4   8   15.04    0.81
 -14  -4   8   16.02    0.84
  14  -4   8   15.91    0.82
 -14   4   8   18.14    0.86
  14   4  -8   16.15    0.89
 -14   4   9   -0.01    0.12
  14  -4  -9   -0.12    0.14
  14   4   9   -0.03    0.14
  14   4  -9   -0.06    0.16
  14  -4   9    0.05    0.15
 -14  -4   9    0.05    0.13
  14  -4  10    9.30    0.61
 -14  -4  10    9.81    0.63
  14   4 -10    9.90    0.68
  14   4  10    9.20    0.62
 -14   4  10   10.97    0.64
  14  -4 -10   10.26    0.66
 -14  -4  11   -0.01    0.16
  14  -4 -11    0.12    0.22
 -14   4  11    0.16    0.22
  14  -4  11    0.12    0.18
  14   4  11   -0.10    0.20
  14   4 -11    0.19    0.20
 -15   4   0    0.50    0.11
  15   4   0    0.00    0.08
 -15  -4   0    0.21    0.09
 -15   4   0   -0.01    0.07
  15  -4   0   -0.06    0.06
  15  -4   0    0.17    0.11
  15   4   0    0.08    0.08
 -15   4  -1    0.06    0.09
  15   4  -1    0.02    0.09
  15  -4  -1    0.01    0.07
  15   4   1    0.09    0.08
 -15  -4  -1    0.06    0.07
  15  -4  -1   -0.05    0.08
 -15  -4   1    0.17    0.09
 -15   4   1   -0.04    0.07
 -15   4  -1    0.28    0.10
  15   4  -1    0.08    0.09
  15  -4   1   -0.06    0.09
  15   4   1   -0.16    0.08
 -15   4   1    0.28    0.09
 -15   4   2    0.01    0.07
  15  -4  -2    0.08    0.08
  15   4  -2    0.04    0.09
  15   4   2    0.05    0.06
 -15   4  -2    0.02    0.07
  15  -4   2    0.06    0.09
 -15   4   2   -0.09    0.06
  15   4  -2    0.08    0.09
  15   4   2    0.10    0.07
 -15   4  -2    0.21    0.09
 -15  -4  -2    0.01    0.08
  15   4   2    0.19    0.09
  15  -4  -2   -0.01    0.08
 -15  -4   2   -0.04    0.07
  15  -4  -3    0.00    0.09
 -15  -4   3    0.09    0.09
  15  -4  -3   -0.09    0.08
  15   4  -3    0.01    0.10
 -15  -4  -3    0.15    0.09
  15  -4   3   -0.09    0.08
 -15   4  -3   -0.01    0.08
 -15   4   3    0.24    0.08
  15   4  -3    0.09    0.10
  15   4   3    0.00    0.08
 -15   4  -3    0.03    0.08
 -15   4   3    0.15    0.09
 -15  -4  -3    0.10    0.08
  15  -4  -4   -0.05    0.08
  15   4  -4   -0.14    0.09
  15   4   4    0.28    0.10
 -15   4  -4   -0.01    0.09
 -15   4   4    0.10    0.09
 -15  -4   4    0.04    0.09
 -15   4  -4   -0.14    0.08
  15  -4   4    0.12    0.10
 -15  -4  -4    0.04    0.09
  15  -4  -4    0.12    0.11
  15   4  -4    0.03    0.10
  15  -4   5    0.20    0.12
  15   4  -5    0.04    0.13
 -15   4   5   -0.04    0.10
  15   4  -5    0.03    0.12
  15  -4  -5   -0.10    0.11
  15   4   5    0.09    0.11
 -15   4  -5    0.15    0.11
  15  -4  -5   -0.09    0.11
 -15  -4   5    0.21    0.12
  15   4   5    0.20    0.12
  15  -4   5    0.22    0.13
  15  -4   6    0.18    0.11
  15   4  -6    0.17    0.12
  15  -4  -6    0.13    0.13
  15   4   6    0.20    0.13
  15   4  -6    0.21    0.14
  15  -4   6    0.09    0.12
 -15   4   6    0.24    0.12
 -15  -4   6    0.19    0.12
  15  -4  -6    0.20    0.14
  15   4  -7    0.31    0.17
  15   4  -7    0.18    0.13
 -15  -4   7    0.08    0.12
  15  -4   7    0.07    0.13
  15   4   7    0.29    0.14
  15  -4  -7    0.08    0.13
 -15   4   7    0.04    0.12
  15  -4  -7    0.26    0.15
 -15  -4   8    0.18    0.14
  15  -4  -8    0.01    0.15
  15   4   8    0.10    0.14
  15  -4   8    0.01    0.14
  15   4  -8    0.00    0.13
 -15   4   8    0.17    0.14
  15   4  -8    0.14    0.16
 -15   4   9   -0.06    0.14
  15  -4  -9   -0.31    0.17
 -15  -4   9    0.13    0.16
  15  -4   9    0.16    0.16
  15   4  -9    0.01    0.19
  15   4   9    0.33    0.17
  15  -4 -10    0.09    0.20
 -15  -4  10    0.08    0.16
  15   4  10    0.06    0.17
  15  -4  10    0.14    0.18
 -15   4  10    0.08    0.16
  15   4 -10    0.17    0.20
  15  -4 -11    0.15    0.22
 -15   4  11    0.33    0.23
 -15  -4  11    0.15    0.17
  15  -4  11   -0.10    0.16
  15   4 -11   -0.13    0.23
  15   4  11   -0.02    0.23
 -16  -4   0  191.89    7.27
  16   4   0  184.05    8.02
  16   4   0  189.06    7.71
 -16   4   0  184.50    7.26
  16  -4   0  183.62    8.02
 -16   4   0  191.93    7.44
 -16   4  -1    0.04    0.09
  16  -4   1    0.01    0.10
 -16   4   1    0.09    0.07
  16  -4  -1    0.00    0.07
  16   4   1    0.12    0.08
 -16   4  -1   -0.01    0.08
  16  -4  -1   -0.14    0.09
  16   4   1   -0.09    0.08
 -16   4   1   -0.09    0.06
  16   4  -1   -0.10    0.08
 -16  -4  -1   -0.06    0.08
  16   4  -1   -0.05    0.08
 -16  -4   1    0.11    0.08
 -16   4  -2    9.83    0.50
 -16   4  -2    8.48    0.47
  16   4   2    8.96    0.45
 -16  -4  -2    8.72    0.48
  16  -4   2    8.45    0.53
  16   4  -2    9.50    0.50
 -16  -4   2    9.11    0.49
 -16   4   2    9.26    0.45
  16   4   2    8.13    0.51
  16  -4  -2    9.52    0.47
  16   4  -2    9.25    0.55
  16  -4  -2    9.53    0.55
 -16   4   2    8.87    0.48
 -16   4  -3    0.00    0.08
 -16  -4  -3   -0.02    0.08
 -16   4   3    0.02    0.08
  16  -4  -3    0.18    0.11
  16  -4   3    0.12    0.10
 -16   4   3   -0.04    0.08
  16   4   3   -0.02    0.06
  16  -4  -3   -0.05    0.09
  16   4  -3   -0.07    0.11
  16   4   3    0.10    0.10
  16   4   3    0.14    0.08
 -16  -4   3    0.13    0.09
 -16   4  -3   -0.07    0.08
 -16   4   4   54.07    2.17
 -16   4  -4   54.11    2.23
  16   4  -4   52.46    2.39
  16   4  -4   53.02    2.30
  16   4   4   51.21    2.34
 -16  -4  -4   53.14    2.16
  16  -4   4   53.27    2.36
  16  -4  -4   53.60    2.38
 -16  -4   4   52.62    2.17
  16  -4  -4   47.47    2.26
 -16   4  -4   51.06    2.15
  16   4  -5    0.04    0.10
  16   4   5    0.02    0.11
  16   4  -5   -0.14    0.11
  16  -4   5    0.03    0.10
  16  -4   5    0.15    0.11
  16  -4  -5   -0.03    0.11
 -16   4  -5   -0.03    0.10
  16  -4  -5    0.02    0.10
 -16  -4   5    0.03    0.10
 -16   4   5    0.15    0.11
  16   4   5    0.22    0.10
  16  -4  -6    5.97    0.43
  16  -4  -6    5.65    0.42
  16   4  -6    5.98    0.47
  16   4   6    5.43    0.44
  16  -4   6    6.28    0.41
  16   4  -6    5.66    0.46
  16  -4   6    6.45    0.41
 -16  -4   6    6.72    0.47
 -16   4   6    6.73    0.47
  16   4  -7    0.06    0.14
 -16   4   7    0.12    0.12
  16  -4   7    0.01    0.13
  16  -4  -7   -0.10    0.12
 -16  -4   7    0.03    0.11
  16   4   7   -0.01    0.13
  16   4  -7    0.03    0.13
  16  -4  -7   -0.07    0.13
  16  -4  -8   22.76    1.22
  16   4   8   24.36    1.16
 -16   4   8   24.72    1.18
  16  -4   8   25.19    1.17
 -16  -4   8   25.54    1.18
  16   4  -8   25.18    1.25
  16   4  -8   22.91    1.23
  16  -4   9   -0.12    0.15
  16   4  -9   -0.09    0.17
  16  -4  -9    0.28    0.20
 -16   4   9   -0.03    0.16
 -16  -4   9   -0.14    0.15
  16   4   9   -0.09    0.13
  16  -4  10    1.21    0.26
 -16   4  10    1.56    0.30
  16  -4 -10    1.64    0.32
  16   4  10    1.75    0.31
  16   4 -10    1.12    0.30
 -16  -4  10    1.10    0.26
 -16   4  11   -0.10    0.22
  16  -4  11   -0.12    0.14
  16   4 -11    0.05    0.22
 -16  -4  11   -0.07    0.17
  16  -4 -11    0.04    0.24
  16   4  11    0.08    0.24
  17  -4   0    0.17    0.11
  17   4   0    0.02    0.09
  17   4   0    0.02    0.08
 -17   4   0    0.11    0.08
  17   4  -1    0.02    0.10
 -17   4  -1   -0.04    0.08
  17   4   1    0.10    0.11
 -17   4   1    0.27    0.11
  17  -4   1    0.12    0.11
  17   4   1    0.01    0.08
  17  -4  -1    0.02    0.08
 -17   4   1    0.03    0.08
  17  -4  -1    0.06    0.10
 -17  -4  -1    0.11    0.09
 -17   4  -1    0.12    0.09
  17   4  -1    0.01    0.11
 -17  -4   1    0.04    0.08
 -17   4  -2    0.01    0.09
 -17  -4   2    0.10    0.09
  17  -4   2    0.31    0.13
  17   4   2   -0.02    0.09
  17  -4  -2    0.04    0.09
  17   4  -2    0.09    0.10
 -17  -4  -2    0.08    0.09
  17  -4  -2    0.20    0.12
 -17   4   2    0.09    0.09
 -17   4   2    0.18    0.09
 -17   4  -2    0.21    0.10
  17   4  -2   -0.05    0.09
  17   4   3    0.02    0.10
  17  -4  -3   -0.07    0.09
 -17   4  -3    0.16    0.10
  17   4  -3   -0.04    0.10
  17  -4   3    0.00    0.10
 -17  -4  -3    0.13    0.09
 -17   4   3    0.13    0.09
  17  -4  -3   -0.02    0.10
 -17   4  -3    0.15    0.09
 -17  -4   3    0.01    0.09
  17   4  -3    0.08    0.11
 -17   4  -4    0.03    0.10
 -17  -4  -4    0.18    0.12
  17  -4  -4    0.20    0.13
  17   4  -4    0.16    0.12
 -17  -4   4    0.00    0.10
  17   4   4    0.08    0.10
  17  -4  -4    0.02    0.11
  17  -4   4    0.08    0.11
 -17   4  -4   -0.03    0.09
 -17   4   4    0.03    0.09
  17   4  -4    0.19    0.13
  17   4   5   -0.09    0.10
  17  -4  -5    0.01    0.12
  17  -4   5    0.16    0.11
  17   4  -5    0.08    0.13
 -17  -4   5    0.21    0.13
 -17   4   5   -0.04    0.09
  17  -4  -5   -0.21    0.12
  17   4   5    0.00    0.11
  17   4  -5    0.11    0.13
  17  -4   5    0.12    0.13
 -17   4  -5    0.01    0.12
  17   4  -6    0.10    0.12
  17  -4  -6    0.15    0.15
  17  -4   6    0.08    0.12
  17   4   6    0.21    0.13
  17  -4   6   -0.09    0.11
  17   4  -6    0.10    0.14
 -17   4   6    0.15    0.11
 -17  -4   6    0.00    0.10
  17  -4  -6   -0.10    0.11
 -17   4   7    0.29    0.15
  17   4  -7   -0.03    0.15
 -17  -4   7    0.04    0.14
  17  -4  -7    0.12    0.15
  17  -4  -7    0.09    0.14
  17   4  -7    0.13    0.15
  17  -4   7    0.07    0.13
  17   4   7   -0.03    0.12
  17   4  -8    0.12    0.17
  17  -4  -8    0.47    0.19
 -17  -4   8    0.07    0.15
 -17   4   8    0.42    0.17
  17  -4   8    0.17    0.15
  17   4   8    0.25    0.17
  17   4  -8   -0.02    0.16
 -17   4   9   -0.01    0.16
  17  -4  -9   -0.06    0.18
  17   4   9    0.12    0.17
  17   4  -9    0.04    0.20
  17  -4   9    0.08    0.16
 -17  -4   9    0.11    0.15
 -17  -4  10    0.01    0.15
  17   4 -10    0.09    0.21
  17   4  10    0.47    0.21
  17  -4 -10   -0.22    0.19
 -17   4  10    0.06    0.18
  17  -4  10    0.06    0.16
  17  -4 -11   -0.03    0.25
  18   4   0    6.20    0.35
  18  -4   0    6.26    0.43
 -18  -4   0    5.92    0.37
 -18   4   0    5.96    0.36
  18   4   0    6.03    0.41
 -18   4   0    5.43    0.36
 -18  -4   1    0.14    0.10
 -18   4  -1    0.00    0.08
  18  -4   1   -0.01    0.10
 -18  -4  -1    0.03    0.09
  18   4  -1   -0.03    0.08
  18   4   1    0.03    0.10
 -18   4   1   -0.02    0.09
 -18   4   1   -0.03    0.08
  18   4  -1    0.04    0.10
 -18   4  -1   -0.04    0.08
  18  -4  -1   -0.15    0.09
  18  -4  -2   32.04    1.39
  18  -4   2   30.19    1.50
 -18  -4  -2   31.67    1.37
 -18   4   2   31.10    1.37
 -18   4   2   34.20    1.35
 -18   4  -2   31.50    1.39
 -18   4  -2   30.21    1.36
 -18  -4   2   31.47    1.37
  18   4  -2   33.52    1.43
  18  -4  -2   30.14    1.51
  18   4  -2   30.63    1.52
  18   4   2   32.44    1.51
  18   4  -3    0.04    0.12
 -18  -4   3    0.01    0.10
 -18   4  -3   -0.16    0.09
  18   4   3   -0.13    0.09
  18   4  -3   -0.02    0.12
  18  -4  -3   -0.09    0.10
 -18  -4  -3   -0.08    0.09
  18  -4   3    0.12    0.12
 -18   4   3   -0.11    0.09
  18  -4  -3    0.03    0.11
 -18   4  -3    0.07    0.09
 -18   4  -4   37.11    1.58
 -18   4  -4   33.45    1.51
 -18  -4   4   34.05    1.53
  18   4  -4   34.33    1.69
  18   4  -4   34.13    1.60
 -18  -4  -4   35.11    1.52
  18  -4   4   37.30    1.67
  18  -4  -4   35.45    1.58
  18   4   4   36.05    1.65
  18  -4  -4   34.54    1.68
 -18   4   4   35.75    1.53
  18  -4  -5   -0.02    0.14
  18  -4  -5    0.15    0.13
  18  -4   5   -0.11    0.10
  18  -4   5   -0.07    0.11
  18   4  -5   -0.11    0.12
 -18   4   5   -0.10    0.11
  18   4   5   -0.06    0.10
 -18   4  -5   -0.10    0.11
  18   4   5   -0.11    0.11
 -18  -4   5   -0.03    0.10
  18   4  -5   -0.02    0.13
  18   4   6   17.86    0.88
 -18   4   6   16.83    0.88
  18   4  -6   17.30    0.95
 -18  -4   6   16.53    0.87
  18   4  -6   17.44    0.92
  18  -4  -6   18.73    0.91
  18  -4   6   18.00    0.92
  18  -4  -6   17.49    0.94
  18  -4   6   17.08    0.87
  18  -4  -7   -0.08    0.14
  18   4   7    0.25    0.15
  18   4  -7   -0.17    0.14
 -18   4   7   -0.03    0.12
  18  -4  -7    0.19    0.16
  18  -4   7   -0.02    0.12
  18   4  -7    0.02    0.16
 -18  -4   7   -0.07    0.13
  18   4   8    7.69    0.56
  18   4  -8    7.54    0.59
  18  -4   8    6.61    0.54
 -18   4   8    7.68    0.58
 -18  -4   8    7.04    0.56
  18  -4  -8    6.61    0.56
  18   4  -8    6.78    0.51
  18   4   9    0.01    0.17
  18  -4  -9   -0.11    0.18
 -18  -4   9   -0.01    0.15
 -18   4   9    0.03    0.17
  18   4  -9   -0.34    0.17
  18  -4   9    0.15    0.17
  18   4  10    5.66    0.55
  18   4 -10    4.98    0.54
  18  -4 -10    4.83    0.52
 -18  -4  10    5.08    0.51
  18  -4  10    5.29    0.51
 -18   4  10    5.12    0.53
 -19   4   0   -0.05    0.09
  19  -4   0    0.18    0.11
  19   4   0   -0.02    0.10
 -19   4   0   -0.02    0.08
 -19  -4   0   -0.09    0.09
  19   4  -1   -0.02    0.12
  19   4   1   -0.12    0.11
  19  -4  -1   -0.06    0.11
 -19   4   1    0.21    0.11
 -19   4   1    0.25    0.11
 -19   4  -1    0.08    0.11
  19  -4   1    0.23    0.14
 -19  -4  -1    0.08    0.11
 -19  -4   1    0.17    0.10
  19   4  -1   -0.03    0.10
 -19   4  -1    0.29    0.11
  19   4   2    0.46    0.14
 -19  -4  -2    0.14    0.12
 -19   4  -2    0.25    0.12
 -19  -4   2    0.20    0.12
  19   4  -2    0.14    0.12
 -19   4  -2    0.22    0.12
  19   4  -2    0.14    0.12
  19  -4  -2    0.15    0.12
 -19   4   2    0.09    0.10
  19  -4   2    0.14    0.12
  19   4  -2    0.30    0.13
 -19   4  -3    0.16    0.12
  19   4   3    0.19    0.13
 -19   4   3    0.28    0.13
  19   4  -3    0.19    0.14
 -19   4  -3    0.41    0.13
  19   4  -3    0.07    0.14
 -19  -4   3    0.48    0.13
  19  -4  -3   -0.09    0.12
  19  -4  -3    0.10    0.13
  19  -4   3    0.19    0.13
 -19  -4  -3    0.28    0.13
  19  -4  -4    0.04    0.13
 -19   4   4   -0.10    0.10
 -19  -4   4    0.05    0.12
  19   4  -4    0.07    0.14
  19  -4   4    0.17    0.13
 -19  -4  -4   -0.04    0.10
 -19   4  -4    0.15    0.12
 -19   4  -4   -0.05    0.12
  19  -4  -4    0.03    0.13
  19   4   4   -0.11    0.11
  19   4  -4    0.04    0.13
 -19   4   5    0.26    0.14
  19   4  -5    0.11    0.14
  19  -4  -5   -0.16    0.13
  19   4  -5   -0.06    0.13
  19  -4  -5    0.14    0.14
  19   4   5   -0.09    0.12
  19   4   5    0.06    0.12
  19  -4   5    0.01    0.13
  19  -4   5    0.06    0.11
 -19  -4   5    0.20    0.14
 -19   4   6   -0.03    0.12
  19  -4   6    0.09    0.14
  19  -4   6   -0.07    0.12
  19  -4  -6    0.15    0.14
  19   4  -6    0.07    0.14
  19  -4  -6   -0.02    0.13
 -19  -4   6    0.00    0.12
  19   4  -6    0.27    0.17
  19   4   6    0.09    0.14
  19   4   7    0.09    0.15
 -19   4   7    0.13    0.14
  19   4  -7    0.17    0.18
  19  -4   7    0.42    0.17
  19  -4  -7   -0.25    0.15
 -19  -4   7    0.12    0.14
  19   4  -7   -0.04    0.15
  19  -4  -7    0.09    0.16
  19   4  -8   -0.03    0.18
  19  -4  -8    0.23    0.18
  19  -4  -8   -0.11    0.18
 -19  -4   8    0.08    0.15
 -19   4   8    0.11    0.16
  19   4  -8    0.26    0.18
  19  -4   8   -0.15    0.15
  19   4   8    0.01    0.17
 -19  -4   9   -0.01    0.16
  19  -4   9   -0.04    0.15
 -19   4   9    0.14    0.18
  19  -4  -9   -0.13    0.20
  19   4   9    0.09    0.18
  19   4  -9    0.32    0.23
 -19  -4  10    0.12    0.17
  19  -4  10    0.03    0.17
 -19   4  10    0.10    0.23
  19  -4 -10    0.17    0.24
  19   4  10    0.01    0.23
  19   4 -10   -0.05    0.24
 -20   4   0   14.12    0.72
 -20   4   0   15.93    0.73
 -20  -4   0   14.53    0.73
  20  -4   0   13.99    0.81
  20   4   0   14.40    0.81
  20   4   1   -0.03    0.11
  20  -4  -1   -0.03    0.12
 -20  -4   1    0.06    0.10
  20  -4   1    0.11    0.11
 -20  -4  -1   -0.10    0.09
  20   4  -1   -0.10    0.10
 -20   4  -1   -0.04    0.08
 -20   4   1   -0.07    0.09
 -20   4   1   -0.06    0.09
 -20   4  -1   -0.11    0.08
 -20  -4   2    9.99    0.55
  20   4   2   10.91    0.61
  20  -4   2    9.85    0.60
  20   4  -2    9.87    0.54
 -20   4  -2    9.25    0.54
  20  -4  -2   10.91    0.63
  20   4  -2    8.81    0.60
 -20   4   2   10.23    0.56
 -20   4  -2    8.35    0.53
[truncated: 1,922,231 more chars]
