# Supplementary material for: (μ-Di-tert-butyl­silanediolato)bis­[bis­(η5-cyclo­penta­dien­yl)methyl­zirconium]
Source: Acta Crystallogr E Crystallogr Commun. 2019 Nov 8;75(Pt 12):1848–52. doi: 10.1107/S2056989019014762 (PMC6895932; doi:10.1107/S2056989019014762)
Supplement: Supplementary file 2 [file e-75-01848-Isup2.hkl]

data_I                                                                          
_shelx_title ' bt451 in Fdd2'                                                   
_shelx_refln_list_code          4                                               
_shelx_F_calc_maximum      842.73                                               
_exptl_crystal_F_000      2672.00                                               
_reflns_d_resolution_high  0.7091                                               
                                                                                
loop_                                                                           
 _space_group_symop_operation_xyz                                               
 'x, y, z'                                                                      
 '-x, -y, z'                                                                    
 'x+1/4, -y+1/4, z+1/4'                                                         
 '-x+1/4, y+1/4, z+1/4'                                                         
 'x, y+1/2, z+1/2'                                                              
 '-x, -y+1/2, z+1/2'                                                            
 'x+1/4, -y+3/4, z+3/4'                                                         
 '-x+1/4, y+3/4, z+3/4'                                                         
 'x+1/2, y, z+1/2'                                                              
 '-x+1/2, -y, z+1/2'                                                            
 'x+3/4, -y+1/4, z+3/4'                                                         
 '-x+3/4, y+1/4, z+3/4'                                                         
 'x+1/2, y+1/2, z'                                                              
 '-x+1/2, -y+1/2, z'                                                            
 'x+3/4, -y+3/4, z+1/4'                                                         
 '-x+3/4, y+3/4, z+1/4'                                                         
                                                                                
_cell_length_a    21.6732                                                       
_cell_length_b    28.2961                                                       
_cell_length_c     9.7466                                                       
_cell_angle_alpha  90.000                                                       
_cell_angle_beta   90.000                                                       
_cell_angle_gamma  90.000                                                       
                                                                                
_shelx_F_squared_multiplier     1.000                                           
                                                                                
loop_                                                                           
 _refln_index_h                                                                 
 _refln_index_k                                                                 
 _refln_index_l                                                                 
 _refln_F_squared_calc                                                          
 _refln_F_squared_meas                                                          
 _refln_F_squared_sigma                                                         
 _refln_observed_status                                                         
   1   1 -13       4972.41       5678.10       240.33 o                         
   3   1 -13       3561.97       4188.46       206.48 o                         
   5   1 -13        308.96        430.04       100.29 o                         
   1   3 -13       1854.53       2067.20       148.55 o                         
   3   3 -13       2695.94       3269.64       184.12 o                         
   5   3 -13       2421.07       2652.85       190.53 o                         
   1   5 -13       6535.66       6866.67       253.87 o                         
   3   5 -13       5399.23       5878.43       310.46 o                         
   5   5 -13       2094.09       2028.10       210.27 o                         
   1   7 -13       1120.89       1278.82       122.81 o                         
   3   7 -13       7088.33       6970.91       289.72 o                         
   5   7 -13       6162.54       6550.85       514.08 o                         
   1   9 -13       7620.41       7369.55       258.86 o                         
   3   9 -13        315.12        348.61       176.26 o                         
   5   9 -13       2274.86       2408.83       315.79 o                         
   7   9 -13       3905.41       5331.75       462.67 o                         
   1  11 -13        803.40        987.89       155.79 o                         
   0   0 -12       3730.83       4075.92       403.92 o                         
   4   0 -12      27927.64      27666.60      1050.19 o                         
   8   0 -12      15116.68      14555.81       837.22 o                         
  12   0 -12      12491.73      12367.30       741.74 o                         
   2   2 -12       2327.64       2584.98       200.34 o                         
   4   2 -12        578.13        694.26        93.37 o                         
   6   2 -12       2847.54       3001.79       196.25 o                         
   8   2 -12         30.25         84.46        98.67 o                         
  10   2 -12        686.18        541.15       132.35 o                         
  12   2 -12         13.01         39.07       129.51 o                         
   0   4 -12       8644.49       7986.23       366.08 o                         
   2   4 -12       1854.12       2070.11       139.25 o                         
   4   4 -12      21019.35      20685.17       513.98 o                         
   6   4 -12       8974.38       8302.60       399.04 o                         
   8   4 -12       7763.26       7446.03       433.30 o                         
  10   4 -12       4234.70       4496.25       403.92 o                         
  12   4 -12      15514.74      14504.41       844.56 o                         
   2   6 -12       1006.54       1143.60       134.62 o                         
   4   6 -12       1085.33       1150.91       114.63 o                         
   6   6 -12        112.57         97.51        79.67 o                         
   8   6 -12        524.32        676.26       137.54 o                         
  10   6 -12       2943.49       3226.59       264.69 o                         
   0   8 -12       1131.20       1246.30       293.76 o                         
   2   8 -12      14979.26      14673.76       398.25 o                         
   4   8 -12       5378.92       5936.60       277.58 o                         
   6   8 -12      19516.79      18650.23       643.10 o                         
   8   8 -12        670.49        804.66       114.42 o                         
  10   8 -12      13166.28      13270.24       542.65 o                         
   2  10 -12       2800.27       3170.61       222.60 o                         
   4  10 -12        448.64        663.38       108.77 o                         
   6  10 -12        224.08         14.69        74.60 o                         
   8  10 -12       3038.94       3302.83       254.92 o                         
   0  12 -12       7005.01       6916.31       340.11 o                         
   2  12 -12      14567.30      14062.02       393.71 o                         
   4  12 -12        528.17        578.02       104.53 o                         
   6  12 -12      11582.48      12210.98       413.84 o                         
   8  12 -12        787.27        644.21       114.42 o                         
   2  14 -12       1610.24       1619.81       150.95 o                         
   4  14 -12        390.99        518.70       144.31 o                         
   6  14 -12        958.86       1081.31       125.60 o                         
   8  14 -12       1355.86       1446.77       235.01 o                         
   0  16 -12       8471.68       8164.14       384.18 o                         
   2  16 -12       4429.49       4946.88       262.82 o                         
   4  16 -12       3265.34       3518.93       272.30 o                         
   6  16 -12       9081.10       9613.30       594.86 o                         
   8  16 -12       7692.45       7454.16       506.74 o                         
   2  18 -12        100.33        271.73       161.57 o                         
   1   1 -11        800.95        741.17        85.10 o                         
   3   1 -11      14267.48      13945.20       372.69 o                         
   5   1 -11       9104.48       8676.39       444.15 o                         
   7   1 -11       8623.26       8949.35       264.00 o                         
   9   1 -11       2925.69       3016.18       374.54 o                         
  11   1 -11       9743.25       8314.20       394.67 o                         
  13   1 -11       2639.30       2537.61       231.04 o                         
  15   1 -11       5773.04       5466.63       347.81 o                         
  17   1 -11       1243.59       1679.72       212.72 o                         
   1   3 -11       1569.12       1945.88       126.57 o                         
   3   3 -11      14728.05      14153.27       510.93 o                         
   5   3 -11       5525.81       5483.04       210.88 o                         
   7   3 -11       7161.23       7197.25       347.90 o                         
   9   3 -11       2547.43       2868.46       230.69 o                         
  11   3 -11      11671.00      11112.86       477.67 o                         
  13   3 -11       3334.07       3576.87       279.07 o                         
  15   3 -11       5706.41       6014.05       360.66 o                         
  17   3 -11        201.51       -124.85       168.91 o                         
   1   5 -11       3531.68       3703.75       174.34 o                         
   3   5 -11       6165.15       6133.56       207.35 o                         
   5   5 -11       8207.01       7941.45       250.47 o                         
   7   5 -11       6525.13       5957.13       242.93 o                         
   9   5 -11       6957.41       6907.54       451.66 o                         
  11   5 -11       7942.87       7585.22       358.20 o                         
  13   5 -11       1981.87       2404.96       225.85 o                         
  15   5 -11       2326.66       2455.35       241.43 o                         
   1   7 -11       5109.33       5438.91       202.30 o                         
   3   7 -11       9555.50       9393.33       276.27 o                         
   5   7 -11       8895.74       8492.56       259.67 o                         
   7   7 -11       3234.88       3573.73       203.17 o                         
   9   7 -11       7111.00       7354.95       383.40 o                         
  11   7 -11       6977.56       6619.16       337.42 o                         
  13   7 -11       9292.21       9687.87      1068.55 o                         
  15   7 -11       2539.18       2780.20       396.58 o                         
   1   9 -11      10124.23      10072.49       290.05 o                         
   3   9 -11       1898.48       2068.72       136.61 o                         
   5   9 -11       7911.82       7577.03       281.17 o                         
   7   9 -11       4290.69       4261.36       227.36 o                         
   9   9 -11       7322.42       7491.74       283.89 o                         
  11   9 -11       1838.64       1925.48       220.32 o                         
  13   9 -11       4018.04       4525.80       311.45 o                         
  15   9 -11       1317.38       1520.21       279.07 o                         
   1  11 -11       1486.02       1723.75       123.73 o                         
   3  11 -11      10837.40      10676.71       310.13 o                         
   5  11 -11      10034.51      10171.47       351.72 o                         
   7  11 -11       4188.14       4713.33       238.52 o                         
   9  11 -11      12336.15      12695.53       449.53 o                         
  11  11 -11       1570.87       1561.02       279.07 o                         
  13  11 -11      11117.89      10872.35       694.01 o                         
  15  11 -11        206.64         80.78       183.60 o                         
   1  13 -11      12162.98      11888.22       339.65 o                         
   3  13 -11        561.58        827.32        94.94 o                         
   5  13 -11       4039.51       4435.50       287.41 o                         
   7  13 -11       4388.28       4761.29       245.40 o                         
   9  13 -11       7127.18       7237.02       292.12 o                         
  11  13 -11       1596.84       1793.06       204.68 o                         
  13  13 -11       5770.29       6602.26       543.46 o                         
   1  15 -11       5241.95       5783.54       223.39 o                         
   3  15 -11       5760.02       6197.44       261.07 o                         
   5  15 -11       6611.25       7013.52       276.61 o                         
   7  15 -11       6760.45       7632.32       291.13 o                         
   9  15 -11       6903.48       6950.79       295.42 o                         
  11  15 -11       2114.46       2158.24       176.01 o                         
   1  17 -11       6202.99       6317.40       223.95 o                         
   3  17 -11        967.16        968.93       119.79 o                         
   5  17 -11       1600.75       2010.90       163.91 o                         
   7  17 -11       6934.79       6846.15       419.26 o                         
   9  17 -11       4382.80       4931.72       319.42 o                         
  11  17 -11       3089.49       3899.67       367.20 o                         
   1  19 -11       6905.00       7518.99       298.23 o                         
   3  19 -11       1881.13       2148.59       167.94 o                         
   5  19 -11       4777.88       4977.51       263.71 o                         
   7  19 -11       7887.38       7873.83       307.49 o                         
   9  19 -11       4241.69       4979.23       440.64 o                         
  11  19 -11       3442.18       4369.68       411.26 o                         
   1  21 -11       4706.03       5370.07       289.46 o                         
   3  21 -11       1912.15       2153.22       212.98 o                         
   5  21 -11        835.50        613.68       131.74 o                         
   1  23 -11       3650.63       3958.42       411.26 o                         
   3  23 -11       1789.86       1982.88       293.76 o                         
   2   0 -10       4632.43       4578.32       248.62 o                         
   6   0 -10      10429.22       9993.30       397.03 o                         
  10   0 -10       4456.85       4839.70       403.92 o                         
  14   0 -10       9844.63       9708.77       587.52 o                         
  18   0 -10       5928.91       6800.55       521.42 o                         
   0   2 -10      41309.56      39785.86      1243.71 o                         
   2   2 -10       3103.95       3527.39       158.60 o                         
   4   2 -10      32199.76      31846.16       890.41 o                         
   6   2 -10       3473.04       3870.38       202.49 o                         
   8   2 -10      28835.96      27977.52       824.95 o                         
  10   2 -10       1446.22       1456.63       165.93 o                         
  12   2 -10      17250.79      16082.11       604.97 o                         
  14   2 -10       1246.62       1174.90       179.93 o                         
  16   2 -10      17351.06      17074.53       636.13 o                         
  18   2 -10       1112.53       1167.24       381.89 o                         
  20   2 -10       5218.48       5925.68       360.89 o                         
   2   4 -10       3263.22       3703.55       165.06 o                         
   4   4 -10       4413.60       4913.69       185.65 o                         
   6   4 -10       3759.59       4131.03       241.68 o                         
   8   4 -10       3675.87       3606.72       194.67 o                         
  10   4 -10        276.21        327.84       102.82 o                         
  12   4 -10       2155.05       2441.29       315.79 o                         
  14   4 -10       8021.27       7409.06       347.81 o                         
  16   4 -10        914.97       1037.43       190.94 o                         
  18   4 -10       3547.52       3601.00       275.08 o                         
  20   4 -10       1123.44       1446.55       205.07 o                         
   0   6 -10      15841.19      15719.91       560.84 o                         
   2   6 -10      15192.08      14583.81       377.23 o                         
   4   6 -10       9814.01       9953.52       309.52 o                         
   6   6 -10      12743.61      12421.09       325.60 o                         
   8   6 -10       9653.24       9281.80       437.70 o                         
  10   6 -10       8767.94       8300.32       292.12 o                         
  12   6 -10       5878.05       5927.06       306.39 o                         
  14   6 -10      10902.77      10653.46       851.90 o                         
  16   6 -10      10294.47       9608.57       423.21 o                         
  18   6 -10       4861.15       5299.32       334.19 o                         
  20   6 -10       2804.63       2805.41       359.86 o                         
   2   8 -10       4256.14       4390.23       207.13 o                         
   4   8 -10        145.44        105.61        55.12 o                         
   6   8 -10        596.11        627.55        77.44 o                         
   8   8 -10       1155.76       1496.16       127.99 o                         
  10   8 -10        133.46         90.43        63.33 o                         
  12   8 -10       3993.56       4023.35       279.85 o                         
  14   8 -10       2525.61       3098.65       246.63 o                         
  16   8 -10       4390.99       4653.36       414.94 o                         
  18   8 -10       1168.99       1632.82       199.48 o                         
  20   8 -10       3148.65       3370.90       403.92 o                         
   0  10 -10       2270.05       2775.67       205.63 o                         
   2  10 -10      30405.06      30824.80       685.74 o                         
   4  10 -10        260.73        290.46        64.64 o                         
   6  10 -10      20268.54      19791.37       690.84 o                         
   8  10 -10        409.14        595.99        93.09 o                         
  10  10 -10      19718.39      19406.79       553.86 o                         
  12  10 -10        674.57        707.41       137.54 o                         
  14  10 -10      17816.48      15748.41       612.71 o                         
  16  10 -10       1106.93       1359.52       275.40 o                         
  18  10 -10       9298.31       9470.73       903.31 o                         
   2  12 -10       3327.69       3322.66       164.24 o                         
   4  12 -10        873.99        959.02        93.74 o                         
   6  12 -10        286.61        301.19        77.92 o                         
   8  12 -10       1564.81       1653.34       139.55 o                         
  10  12 -10        917.13        878.54       203.61 o                         
  12  12 -10       5111.20       5510.67       331.87 o                         
  14  12 -10       1162.60       1036.69       205.63 o                         
  16  12 -10       5680.41       6477.32       675.65 o                         
  18  12 -10       1677.10       2093.04       323.14 o                         
   0  14 -10       1789.15       1785.32       173.44 o                         
   2  14 -10      26716.92      25442.33       605.86 o                         
   4  14 -10       6121.75       5834.12       206.70 o                         
   6  14 -10      17719.00      17358.33       531.34 o                         
   8  14 -10       2784.36       3107.33       228.68 o                         
  10  14 -10      20392.42      19366.16       582.04 o                         
  12  14 -10       6831.44       6698.58       271.11 o                         
  14  14 -10       8527.12       7669.39       386.64 o                         
  16  14 -10       1234.71       1527.57       216.65 o                         
   2  16 -10       2716.98       3156.69       162.46 o                         
   4  16 -10        209.53        238.63        78.22 o                         
   6  16 -10        648.73        900.05       169.60 o                         
   8  16 -10       1967.61       2248.31       160.82 o                         
  10  16 -10       3992.70       4338.64       199.11 o                         
  12  16 -10       2621.92       2982.03       167.33 o                         
  14  16 -10       1966.58       2286.34       186.18 o                         
  16  16 -10       3179.41       3326.83       403.92 o                         
   0  18 -10      13536.00      13629.40       521.72 o                         
   2  18 -10       7672.31       7772.82       245.09 o                         
   4  18 -10      17378.47      17985.47       668.87 o                         
   6  18 -10       7253.90       7499.65       246.64 o                         
   8  18 -10       7545.91       7693.17       250.01 o                         
  10  18 -10       5445.21       6002.65       233.82 o                         
  12  18 -10      12694.31      12670.58       355.81 o                         
  14  18 -10       1556.69       1823.05       212.91 o                         
   2  20 -10       5115.26       5443.65       228.96 o                         
   4  20 -10       1145.35       1281.48       135.30 o                         
   6  20 -10        288.54        547.59        83.98 o                         
   8  20 -10        360.42        427.05        84.07 o                         
  10  20 -10       3975.01       4442.87       211.90 o                         
  12  20 -10        646.48       1079.50       131.54 o                         
   0  22 -10      14741.81      14440.47       560.84 o                         
   2  22 -10        385.57        387.60        90.00 o                         
   4  22 -10      19892.37      18377.53       565.30 o                         
   6  22 -10       1471.40       1678.40       131.81 o                         
   8  22 -10      12397.86      12792.27       365.79 o                         
  10  22 -10        823.95        921.23       127.86 o                         
  12  22 -10       9957.95       9517.83       594.86 o                         
   2  24 -10        537.70        643.08       142.92 o                         
   4  24 -10        196.32        152.66        85.28 o                         
   6  24 -10        511.54        716.94       184.56 o                         
   8  24 -10        705.58        556.48       125.25 o                         
  10  24 -10       2694.29       4061.23       411.26 o                         
   2  26 -10       3971.56       4905.79       447.98 o                         
   4  26 -10      10111.49       9503.14       638.93 o                         
   1   1  -9      41582.98      39812.31       871.18 o                         
   3   1  -9       6586.52       6687.75       196.32 o                         
   5   1  -9       5103.02       4888.12       209.88 o                         
   7   1  -9      23751.54      22532.39       592.55 o                         
   9   1  -9       1880.22       1834.52       114.91 o                         
  11   1  -9      10814.79       9777.26       399.76 o                         
  13   1  -9        436.63        384.22       106.36 o                         
  15   1  -9      23820.64      22932.35       789.28 o                         
  17   1  -9       3023.86       3301.02       251.82 o                         
  19   1  -9       5202.27       5699.18       332.35 o                         
  21   1  -9        587.05        641.82       150.33 o                         
  23   1  -9       7464.44       7370.06       373.79 o                         
   1   3  -9      21075.47      21060.51       498.47 o                         
   3   3  -9       7398.30       7552.23       217.46 o                         
   5   3  -9      14947.56      14413.44       357.84 o                         
   7   3  -9      18702.24      17487.48       430.26 o                         
   9   3  -9       2019.47       2280.67       156.57 o                         
  11   3  -9       6275.62       6326.60       301.19 o                         
  13   3  -9       3279.74       4190.45       381.89 o                         
  15   3  -9      23588.60      21536.73      1263.17 o                         
  17   3  -9       3552.47       3765.68       267.40 o                         
  19   3  -9       4056.49       4361.80       521.42 o                         
  21   3  -9        806.30       1270.75       308.45 o                         
   1   5  -9      23349.24      22482.26       525.99 o                         
   3   5  -9       4772.96       4523.64       166.42 o                         
   5   5  -9       5333.31       5018.54       170.36 o                         
   7   5  -9      12951.17      12632.87       322.85 o                         
   9   5  -9       6560.73       6476.82       233.88 o                         
  11   5  -9       2185.32       2287.31       194.69 o                         
  13   5  -9       3591.42       4186.71       264.69 o                         
  15   5  -9      12713.52      11499.11       467.37 o                         
  17   5  -9       5837.30       5778.77       312.60 o                         
  19   5  -9       5520.82       5940.81       334.92 o                         
  21   5  -9       2527.05       2884.93       248.62 o                         
   1   7  -9      15520.20      14636.33       372.67 o                         
   3   7  -9       3993.41       4123.79       163.06 o                         
   5   7  -9      10762.60      10171.06       277.72 o                         
   7   7  -9       5539.96       5498.59       182.06 o                         
   9   7  -9       2968.61       3285.72       178.53 o                         
  11   7  -9       2925.13       3283.93       216.65 o                         
  13   7  -9      11978.12      11654.28       459.38 o                         
  15   7  -9       5469.20       5337.99       240.19 o                         
  17   7  -9       9142.59       8556.07       365.17 o                         
  19   7  -9        404.21        584.23       107.36 o                         
  21   7  -9       7585.95       7785.43       309.47 o                         
   1   9  -9      11680.37      11573.81       490.69 o                         
   3   9  -9      13069.34      12521.63       331.39 o                         
   5   9  -9       3008.55       3357.34       237.77 o                         
   7   9  -9       5208.82       5193.68       203.43 o                         
   9   9  -9      13711.71      13359.24       477.64 o                         
  11   9  -9       2489.68       2504.95       169.79 o                         
  13   9  -9       9371.96       8749.41       789.48 o                         
  15   9  -9       6246.99       6519.68       330.41 o                         
  17   9  -9       9237.68       9462.76       414.57 o                         
  19   9  -9         32.10         48.87       127.50 o                         
  21   9  -9       5549.09       6411.23       316.75 o                         
   1  11  -9      16489.10      16261.13       405.69 o                         
   3  11  -9       8605.66       8476.86       246.44 o                         
   5  11  -9      10868.41      10816.71       292.69 o                         
   7  11  -9       1820.71       1869.59       138.20 o                         
   9  11  -9       7360.83       7152.92       258.43 o                         
  11  11  -9       3137.26       3519.58       188.36 o                         
  13  11  -9      14136.22      12885.81       514.11 o                         
  15  11  -9       1481.75       1539.16       171.13 o                         
  17  11  -9      10161.71       9355.81       433.59 o                         
  19  11  -9       1714.64       1746.79       197.59 o                         
  21  11  -9       7691.34       8445.60       565.49 o                         
   1  13  -9      13660.79      13176.45       344.24 o                         
   3  13  -9       5984.41       5811.98       262.47 o                         
   5  13  -9       8495.56       7919.48       208.48 o                         
   7  13  -9       4578.84       4544.08       178.81 o                         
   9  13  -9      11594.55      11069.80       302.49 o                         
  11  13  -9       5362.73       5180.50       201.42 o                         
  13  13  -9      12292.74      12559.07       437.79 o                         
  15  13  -9        754.34        807.52       112.16 o                         
  17  13  -9      14602.17      14087.02       446.13 o                         
  19  13  -9       3969.68       4087.11       295.86 o                         
   1  15  -9       8941.08       8663.48       224.67 o                         
   3  15  -9      15112.48      15110.09       337.73 o                         
   5  15  -9      13477.34      13054.63       340.97 o                         
   7  15  -9       1649.71       1823.86       118.22 o                         
   9  15  -9       5977.61       5980.51       204.99 o                         
  11  15  -9       7893.08       7933.70       246.68 o                         
  13  15  -9      13546.51      13214.70       361.40 o                         
  15  15  -9       1613.54       1660.83       152.52 o                         
  17  15  -9       6246.79       6907.33       289.90 o                         
  19  15  -9       3039.27       4097.95       411.26 o                         
   1  17  -9      11265.64      10898.04       301.98 o                         
   3  17  -9      11997.52      11922.75       291.23 o                         
   5  17  -9       3309.39       3853.95       174.04 o                         
   7  17  -9       2910.81       3293.38       161.74 o                         
   9  17  -9       5271.09       5351.93       201.67 o                         
  11  17  -9       6339.86       6686.58       286.20 o                         
  13  17  -9       9240.40       9134.57       281.67 o                         
  15  17  -9       3341.64       3513.60       220.24 o                         
  17  17  -9       5253.07       5681.33       285.17 o                         
   1  19  -9       1516.50       1711.31       120.94 o                         
   3  19  -9      14480.99      14344.99       334.27 o                         
   5  19  -9       7199.96       7102.05       230.59 o                         
   7  19  -9       2065.60       2356.44       147.06 o                         
   9  19  -9       1633.44       1946.19       132.23 o                         
  11  19  -9      10856.74      10647.92       345.31 o                         
  13  19  -9       4791.74       5362.12       300.27 o                         
  15  19  -9       2791.40       2842.01       201.95 o                         
  17  19  -9        577.05        741.74       227.66 o                         
   1  21  -9       2470.36       2752.79       250.87 o                         
   3  21  -9      13870.15      13963.54       370.39 o                         
   5  21  -9       7478.88       7515.59       252.57 o                         
   7  21  -9       5434.35       5760.70       218.18 o                         
   9  21  -9       3048.64       3390.48       281.96 o                         
  11  21  -9       7190.04       8265.47       409.17 o                         
  13  21  -9       1972.57       2050.08       146.54 o                         
  15  21  -9       5434.44       6575.54       368.70 o                         
   1  23  -9       1327.62       1713.57       190.80 o                         
   3  23  -9      11231.56      12294.85       394.33 o                         
   5  23  -9       1591.72       1662.69       240.62 o                         
   7  23  -9       4550.23       5568.51       236.65 o                         
   9  23  -9       1398.33       1776.19       152.17 o                         
  11  23  -9       9736.98      10297.54       359.96 o                         
  13  23  -9       1231.64       1808.94       312.77 o                         
   1  25  -9       3887.70       4620.81       208.22 o                         
   3  25  -9       5008.50       5001.08       259.75 o                         
   5  25  -9       8695.53       8506.97       269.92 o                         
   7  25  -9       6644.07       6898.01       248.34 o                         
   9  25  -9       2113.85       2333.56       197.16 o                         
  11  25  -9      10857.68      10346.96       371.51 o                         
   1  27  -9       3834.24       4237.46       325.43 o                         
   3  27  -9       4704.66       5350.34       272.21 o                         
   5  27  -9       4835.16       5368.36       271.30 o                         
   7  27  -9       1612.31       1822.00       142.73 o                         
   9  27  -9       5374.87       6058.80       492.05 o                         
   1  29  -9       2054.45       2430.86       323.14 o                         
   3  29  -9       3174.50       4310.93       433.30 o                         
   0   0  -8      81754.95      83163.48      3407.62 o                         
   4   0  -8      89285.91      88155.26      2578.29 o                         
   8   0  -8      31179.90      29970.22      2122.42 o                         
  12   0  -8      64595.62      58384.82      2673.22 o                         
  16   0  -8      26493.85      25006.75       973.08 o                         
  20   0  -8      10143.68       9952.57       440.64 o                         
  24   0  -8       5818.02       6014.74       499.39 o                         
   2   2  -8       6886.28       6705.53       191.84 o                         
   4   2  -8        621.77        687.67        67.93 o                         
   6   2  -8       7184.42       7221.75       208.22 o                         
   8   2  -8       1794.40       1730.83       189.85 o                         
  10   2  -8      14721.22      14015.67       511.49 o                         
  12   2  -8        592.92        656.29       102.76 o                         
  14   2  -8       6235.93       6085.74       194.36 o                         
  16   2  -8        317.12        422.55        70.78 o                         
  18   2  -8       7269.80       6835.14       222.04 o                         
  20   2  -8        239.64        302.30        80.43 o                         
  22   2  -8      14815.39      14702.36       408.26 o                         
  24   2  -8       1135.23       1244.22       160.73 o                         
   0   4  -8      37504.82      37913.25      1321.92 o                         
   2   4  -8      36382.54      35273.32       772.01 o                         
   4   4  -8      56803.79      56221.80      1202.56 o                         
   6   4  -8       3013.23       3311.80       132.03 o                         
   8   4  -8      22673.55      22330.09       604.75 o                         
  10   4  -8      15864.65      15788.27       632.13 o                         
  12   4  -8      24119.19      22890.42       778.90 o                         
  14   4  -8      12404.01      11694.77       395.66 o                         
  16   4  -8      18434.52      17366.05       546.40 o                         
  18   4  -8       5118.98       5116.70       233.33 o                         
  20   4  -8      13180.91      12521.41       355.20 o                         
  22   4  -8       1372.69       1390.42       121.98 o                         
  24   4  -8       3145.30       3388.74       269.44 o                         
   2   6  -8       1652.09       1672.34       100.03 o                         
   4   6  -8        596.87        652.30        67.93 o                         
   6   6  -8       5746.80       5647.03       202.46 o                         
   8   6  -8       2356.09       2480.98       118.41 o                         
  10   6  -8       4077.81       3449.05       165.19 o                         
  12   6  -8       3557.43       3722.58       238.71 o                         
  14   6  -8       9073.21       8501.62       543.46 o                         
  16   6  -8       5658.35       5628.46       230.20 o                         
  18   6  -8       3499.76       3512.82       199.28 o                         
  20   6  -8       3380.57       3845.15       301.93 o                         
  22   6  -8       2645.74       3130.94       254.30 o                         
  24   6  -8       5431.16       5875.61       355.69 o                         
   0   8  -8      13169.89      12945.00       480.33 o                         
   2   8  -8      55503.11      55338.26      1207.14 o                         
   4   8  -8      11718.24      11354.42       294.60 o                         
   6   8  -8      31314.18      30555.59       685.59 o                         
   8   8  -8       6159.11       5571.71       210.39 o                         
  10   8  -8      20498.51      20579.20       742.90 o                         
  12   8  -8       3506.33       3534.47       171.83 o                         
  14   8  -8      20393.93      18841.25       719.71 o                         
  16   8  -8       5306.85       5739.14       292.54 o                         
  18   8  -8      20696.85      19509.88       577.77 o                         
  20   8  -8       4483.31       5275.40       350.83 o                         
  22   8  -8       6303.60       6148.85       602.21 o                         
  24   8  -8        279.44        389.23       227.66 o                         
   2  10  -8       6213.42       5950.95       181.74 o                         
   4  10  -8       3543.12       3728.28       129.74 o                         
   6  10  -8        294.67        418.75        55.86 o                         
   8  10  -8       1373.99       1400.44        95.91 o                         
  10  10  -8       1232.98       1394.78       119.78 o                         
  12  10  -8       7701.62       7478.18       263.94 o                         
  14  10  -8       2662.00       2736.61       210.09 o                         
  16  10  -8       9262.53       9293.41       319.29 o                         
  18  10  -8        347.61        381.89       114.25 o                         
  20  10  -8       7003.54       6733.23       274.10 o                         
  22  10  -8        981.81       1201.31       167.28 o                         
   0  12  -8       4236.84       4469.15       168.83 o                         
   2  12  -8      50995.39      50368.83       963.04 o                         
   4  12  -8       4186.60       4242.19       134.08 o                         
   6  12  -8      50749.55      49364.07      1059.64 o                         
   8  12  -8       9924.04       9481.68       264.19 o                         
  10  12  -8      25658.17      25127.03       588.90 o                         
  12  12  -8       1579.37       1692.98       112.21 o                         
  14  12  -8      28495.22      27029.04       735.86 o                         
  16  12  -8       1944.74       2103.01       158.26 o                         
  18  12  -8      15684.83      15187.60       467.58 o                         
  20  12  -8       1148.80       1424.93       177.75 o                         
  22  12  -8       4437.65       4881.58       378.22 o                         
   2  14  -8       6688.69       6726.14       159.41 o                         
   4  14  -8       2573.96       2694.13       117.44 o                         
   6  14  -8       2893.56       3086.35       159.54 o                         
   8  14  -8       2799.56       2818.47       139.99 o                         
  10  14  -8        603.62        659.37        75.79 o                         
  12  14  -8       6653.50       6893.42       217.75 o                         
  14  14  -8       2440.25       2979.68       153.80 o                         
  16  14  -8       3352.77       3606.73       211.43 o                         
  18  14  -8       4145.85       4516.67       239.59 o                         
  20  14  -8       6948.43       6833.66       346.89 o                         
  22  14  -8       1372.72       1461.46       286.42 o                         
   0  16  -8      21500.00      21569.46       571.21 o                         
   2  16  -8      26424.35      27067.72       547.33 o                         
   4  16  -8      16075.91      15722.81       347.18 o                         
   6  16  -8       8441.05       8978.08       249.33 o                         
   8  16  -8      30107.07      28512.15       658.56 o                         
  10  16  -8      13984.09      14051.66       370.37 o                         
  12  16  -8       9479.59       8973.28       270.29 o                         
  14  16  -8      18225.50      18393.67       463.32 o                         
  16  16  -8       8144.40       8287.58       303.49 o                         
  18  16  -8       5017.59       5537.38       342.74 o                         
  20  16  -8       4493.39       4619.38       484.70 o                         
   2  18  -8       3865.31       3472.81       242.44 o                         
   4  18  -8        903.59        868.84        72.82 o                         
   6  18  -8       3058.92       3495.89       160.07 o                         
   8  18  -8        885.59       1100.44       125.08 o                         
  10  18  -8       2411.45       2465.48       188.08 o                         
  12  18  -8       2948.60       3044.61       163.24 o                         
  14  18  -8       2293.90       2400.77       249.96 o                         
  16  18  -8       1302.15       1444.12       143.77 o                         
  18  18  -8       5876.74       6272.05       368.26 o                         
   0  20  -8      45966.12      45876.73      1435.86 o                         
   2  20  -8       4040.21       4587.03       158.80 o                         
   4  20  -8      14560.29      15138.63       346.51 o                         
   6  20  -8        519.93        707.01        78.48 o                         
   8  20  -8      16380.87      16610.93       420.87 o                         
  10  20  -8       2201.63       2645.24       166.83 o                         
  12  20  -8      16740.69      15752.83       416.61 o                         
  14  20  -8       1724.66       2181.67       140.47 o                         
  16  20  -8      13174.31      13877.82       524.49 o                         
   2  22  -8       1697.14       1893.72       118.34 o                         
   4  22  -8        269.62        261.07        63.45 o                         
   6  22  -8       3239.38       3138.01       161.67 o                         
   8  22  -8        164.07        196.62        61.97 o                         
  10  22  -8       4186.13       4801.42       236.38 o                         
  12  22  -8        902.31       1017.36       116.60 o                         
  14  22  -8       4629.75       5277.00       225.36 o                         
  16  22  -8        111.80          8.32        94.63 o                         
   0  24  -8      23349.23      22644.24      1799.28 o                         
   2  24  -8       1757.50       1943.48       114.48 o                         
   4  24  -8      19778.26      19274.99       481.13 o                         
   6  24  -8       3230.64       3781.51       189.56 o                         
   8  24  -8      16546.03      16653.60       430.24 o                         
  10  24  -8       1899.64       2335.73       149.75 o                         
  12  24  -8      11003.70      11409.91       587.54 o                         
  14  24  -8       2423.06       3035.20       176.73 o                         
  16  24  -8      10550.40      11669.62       653.62 o                         
   2  26  -8        850.09       1051.90       119.39 o                         
   4  26  -8       1671.54       2075.23       136.96 o                         
   6  26  -8       1049.02        907.04        99.02 o                         
   8  26  -8       1130.40       1323.61       117.07 o                         
  10  26  -8       4060.29       4390.47       210.65 o                         
  12  26  -8       1015.57       1175.72       119.73 o                         
  14  26  -8       3979.15       4418.58       352.51 o                         
   0  28  -8       4373.81       4904.51       436.97 o                         
   2  28  -8       8899.56       8626.33       404.38 o                         
   4  28  -8       7811.81       7978.29       259.16 o                         
   6  28  -8      16070.08      16446.60       430.24 o                         
   8  28  -8       5946.77       5974.38       240.69 o                         
  10  28  -8      11548.24      11668.13       401.20 o                         
  12  28  -8       2635.84       3135.89       389.23 o                         
   2  30  -8        690.78        762.41       122.00 o                         
   4  30  -8       2008.81       2116.38       175.22 o                         
   6  30  -8        288.34        444.35       111.43 o                         
   8  30  -8       1258.73       1139.30       184.30 o                         
   2  32  -8       7635.33       8497.01       565.49 o                         
   1   1  -7      12202.07      10734.46       377.02 o                         
   3   1  -7      31313.07      30486.40       665.50 o                         
   5   1  -7      22607.20      23168.26       458.40 o                         
   7   1  -7       7922.07       8148.55       187.96 o                         
   9   1  -7      10952.21      10750.69       265.81 o                         
  11   1  -7      43654.84      41533.03       959.59 o                         
  13   1  -7       7500.40       6778.80       206.53 o                         
  15   1  -7      17795.03      16567.70       414.01 o                         
  17   1  -7        290.86        299.53        60.82 o                         
  19   1  -7      12903.90      12698.41       345.02 o                         
  21   1  -7       3546.92       3752.05       181.40 o                         
  23   1  -7       7224.30       7001.42       281.17 o                         
  25   1  -7       2469.38       2503.97       225.85 o                         
   1   3  -7      15324.72      14611.54       672.92 o                         
   3   3  -7      22998.13      22588.32       506.70 o                         
   5   3  -7      29283.61      28061.63       558.89 o                         
   7   3  -7      17800.35      17176.38       461.89 o                         
   9   3  -7       1829.93       2257.55       123.67 o                         
  11   3  -7      28752.40      26856.02       899.88 o                         
  13   3  -7      11885.06      11991.05       389.03 o                         
  15   3  -7      19744.44      19202.36       530.01 o                         
  17   3  -7       1647.80       1758.79       115.20 o                         
  19   3  -7      10775.67      10654.82       364.26 o                         
  21   3  -7       3081.70       3143.20       186.56 o                         
  23   3  -7       8063.26       7818.34       297.95 o                         
  25   3  -7       1392.13       1293.82       171.13 o                         
   1   5  -7      12929.51      12261.88       478.82 o                         
   3   5  -7      27117.46      26728.69       597.60 o                         
   5   5  -7      24154.00      25124.88       567.28 o                         
   7   5  -7       4766.33       4683.35       126.33 o                         
   9   5  -7      19384.72      19300.54       444.26 o                         
  11   5  -7      35856.32      34652.64       900.28 o                         
  13   5  -7      19497.84      18644.11       529.97 o                         
  15   5  -7       4323.18       4553.47       196.10 o                         
  17   5  -7       2164.95       2363.52       144.86 o                         
  19   5  -7      10816.56      11144.35       311.06 o                         
  21   5  -7       6099.20       6151.73       215.71 o                         
  23   5  -7       2631.83       2588.57       183.51 o                         
  25   5  -7      11646.31      10867.38       474.97 o                         
   1   7  -7      20344.22      20712.19       482.86 o                         
   3   7  -7      14517.61      14581.09       351.58 o                         
   5   7  -7      36145.55      35253.36       688.00 o                         
   7   7  -7      23431.28      23293.74       519.08 o                         
   9   7  -7      17031.56      17187.85       367.65 o                         
  11   7  -7      13703.04      13350.79       300.00 o                         
  13   7  -7       9879.25       8879.46       388.44 o                         
  15   7  -7       4804.18       5113.41       172.41 o                         
  17   7  -7      13859.89      13164.10       349.69 o                         
  19   7  -7       5500.33       5225.71       195.46 o                         
  21   7  -7       8565.42       7943.72       332.94 o                         
  23   7  -7       4230.54       4988.13       251.48 o                         
  25   7  -7       3038.40       3627.67       269.89 o                         
   1   9  -7       3847.82       3561.50       111.77 o                         
   3   9  -7      24925.73      22937.62       655.32 o                         
   5   9  -7      30999.71      30257.64       603.36 o                         
   7   9  -7       9366.97       8990.40       209.19 o                         
   9   9  -7      31784.50      31502.77       688.13 o                         
  11   9  -7       3622.08       3858.55       144.24 o                         
  13   9  -7      19241.94      18993.50       553.33 o                         
  15   9  -7        435.88        547.96        71.25 o                         
  17   9  -7      11385.07      10691.07       303.81 o                         
  19   9  -7       2176.06       2198.43       122.10 o                         
  21   9  -7      11311.11      11374.75       463.65 o                         
  23   9  -7        543.66        666.97       112.16 o                         
  25   9  -7       9177.10      10083.32       638.93 o                         
   1  11  -7      33648.84      33242.84       595.32 o                         
   3  11  -7      14055.56      14113.66       269.04 o                         
   5  11  -7      28833.32      28806.20       566.57 o                         
   7  11  -7      12296.01      11872.73       266.23 o                         
   9  11  -7      26647.80      26984.28       601.06 o                         
  11  11  -7       5305.11       5413.53       222.60 o                         
  13  11  -7      14447.87      14738.35       509.56 o                         
  15  11  -7       1921.70       1989.09       146.28 o                         
  17  11  -7      15394.71      15324.75       398.25 o                         
  19  11  -7        797.48        947.32       109.17 o                         
  21  11  -7       9652.86       9413.04       291.84 o                         
  23  11  -7        123.52         64.20        70.22 o                         
   1  13  -7       8610.22       8848.59       188.73 o                         
   3  13  -7      18924.88      18598.34       350.00 o                         
   5  13  -7      11492.85      11150.22       257.68 o                         
   7  13  -7      15780.92      15245.83       328.06 o                         
   9  13  -7      31676.76      30564.89       685.49 o                         
  11  13  -7       2819.06       2729.34       121.03 o                         
  13  13  -7      15906.32      16107.00       423.54 o                         
  15  13  -7       1987.89       2272.19       129.42 o                         
  17  13  -7      10863.31      11214.32       361.32 o                         
  19  13  -7       1073.89       1275.68       128.57 o                         
  21  13  -7       7802.03       7883.19       532.44 o                         
  23  13  -7       1233.13       1375.90       148.26 o                         
   1  15  -7      23798.12      23826.25       438.55 o                         
   3  15  -7      18548.97      18006.56       342.13 o                         
   5  15  -7      10062.20      10212.04       237.96 o                         
   7  15  -7      25157.21      23969.38       648.39 o                         
   9  15  -7      13513.65      12983.41       342.20 o                         
  11  15  -7       2688.32       2678.51       135.72 o                         
  13  15  -7      12099.76      11793.15       314.61 o                         
  15  15  -7      10082.31      10195.17       288.02 o                         
  17  15  -7      11116.92      11537.26       726.98 o                         
  19  15  -7       1308.10       1342.73       171.13 o                         
  21  15  -7       6069.92       6606.69       363.40 o                         
  23  15  -7       2898.43       2548.37       367.20 o                         
   1  17  -7      10579.30      10758.74       258.85 o                         
   3  17  -7      11541.29      11660.81       299.83 o                         
   5  17  -7       4952.78       4657.91       140.66 o                         
   7  17  -7      26163.77      25255.87       624.30 o                         
   9  17  -7      12478.99      12607.55       344.51 o                         
  11  17  -7       4035.65       4348.54       166.88 o                         
  13  17  -7       7920.17       7834.76       246.40 o                         
  15  17  -7       8662.82       8549.38       349.81 o                         
  17  17  -7       4353.00       4780.57       237.69 o                         
  19  17  -7       6745.67       6492.10       506.74 o                         
  21  17  -7       1995.05       2514.66       293.76 o                         
   1  19  -7      17570.75      17556.38       340.92 o                         
   3  19  -7       8670.37       8607.49       304.81 o                         
   5  19  -7       2209.09       2313.77       126.56 o                         
   7  19  -7      19476.75      19596.06       472.39 o                         
   9  19  -7       8833.95       8402.79       255.03 o                         
  11  19  -7       5465.08       5239.35       194.97 o                         
  13  19  -7       3433.02       3995.76       235.32 o                         
  15  19  -7      12719.92      12479.27       345.08 o                         
  17  19  -7       5891.47       6089.75       266.66 o                         
  19  19  -7       5916.30       6183.01       451.66 o                         
  21  19  -7       2387.33       2842.13       396.58 o                         
   1  21  -7      12506.41      12980.61       368.39 o                         
   3  21  -7       3492.92       3693.58       142.62 o                         
   5  21  -7       3441.79       3559.96       161.37 o                         
   7  21  -7      11996.41      11957.63       326.31 o                         
   9  21  -7       6456.56       5944.08       199.90 o                         
  11  21  -7       6920.09       7231.92       231.98 o                         
  13  21  -7        941.24       1110.66       101.60 o                         
  15  21  -7      10690.25      10998.55       354.05 o                         
  17  21  -7         52.50         -4.25       110.16 o                         
  19  21  -7       2957.17       2900.32       264.23 o                         
   1  23  -7      15919.58      15513.84       348.93 o                         
   3  23  -7       5338.75       5525.87       169.64 o                         
   5  23  -7       1534.80       1834.26       124.02 o                         
   7  23  -7      13072.30      13333.27       354.96 o                         
   9  23  -7       6749.80       6322.96       212.84 o                         
  11  23  -7       7711.04       7956.31       246.85 o                         
  13  23  -7       1760.58       2014.16       136.72 o                         
  15  23  -7       9310.15       8592.35       273.18 o                         
  17  23  -7       3064.68       3779.11       298.74 o                         
   1  25  -7       8231.87       8141.76       218.91 o                         
   3  25  -7       2150.76       2511.16       129.84 o                         
   5  25  -7       1097.35       1522.74       122.23 o                         
   7  25  -7      14015.35      13685.20       366.84 o                         
   9  25  -7       3418.91       3767.22       182.91 o                         
  11  25  -7       5350.47       5607.09       213.15 o                         
  13  25  -7       2011.03       2466.37       171.72 o                         
  15  25  -7       7239.54       7440.09       298.40 o                         
  17  25  -7        869.11        947.38       198.29 o                         
   1  27  -7      10069.88      10280.43       293.69 o                         
   3  27  -7       8164.20       8342.21       258.53 o                         
   5  27  -7       5541.07       5853.70       208.96 o                         
   7  27  -7       7216.38       7720.56       247.34 o                         
   9  27  -7       7601.35       8342.08       260.45 o                         
  11  27  -7       3067.12       4113.54       199.45 o                         
  13  27  -7       4008.89       4634.64       280.90 o                         
  15  27  -7       6232.56       7079.62       484.70 o                         
   1  29  -7       5799.59       6273.80       244.86 o                         
   3  29  -7       3413.40       3842.78       186.88 o                         
   5  29  -7       2762.74       3371.43       180.31 o                         
   7  29  -7       4973.53       5469.79       232.06 o                         
   9  29  -7       8306.93       8397.60       341.32 o                         
  11  29  -7        611.41        887.76       107.61 o                         
  13  29  -7       5852.11       6675.70       521.42 o                         
   1  31  -7       7872.17       7734.26       303.73 o                         
   3  31  -7       3509.77       3796.57       227.45 o                         
   5  31  -7       6429.42       7035.66       242.95 o                         
   7  31  -7       2405.99       2754.47       168.61 o                         
   9  31  -7       4187.18       5035.28       324.53 o                         
  11  31  -7       1262.64       1432.08       271.73 o                         
   1  33  -7       2746.92       3745.44       396.58 o                         
   3  33  -7       3014.42       3657.31       403.92 o                         
   5  33  -7       5620.78       6439.91       697.68 o                         
   7  33  -7       2066.44       1982.88       315.79 o                         
   2   0  -6       7319.93       7196.99       272.60 o                         
   6   0  -6      10740.92      11203.84       378.66 o                         
  10   0  -6       3095.26       3410.11       134.86 o                         
  14   0  -6      18392.52      17171.88       976.75 o                         
  18   0  -6      14182.90      12746.58       561.82 o                         
  22   0  -6       9122.12       9305.84       391.43 o                         
  26   0  -6      18363.31      17471.38       962.06 o                         
   0   2  -6      71823.31      71784.29      2100.56 o                         
   2   2  -6       5593.40       6042.09       141.31 o                         
   4   2  -6      70214.11      69012.75      1316.26 o                         
   6   2  -6       5762.92       5983.54       189.74 o                         
   8   2  -6      86414.21      85352.66      1766.78 o                         
  10   2  -6       4916.80       4999.98       129.12 o                         
  12   2  -6      63390.88      63391.40      1210.75 o                         
  14   2  -6       7568.64       7626.90       216.60 o                         
  16   2  -6      21623.56      21123.54       520.47 o                         
  18   2  -6       1639.40       1945.64       170.66 o                         
  20   2  -6      15388.58      14923.25       397.23 o                         
  22   2  -6       1167.71       1147.52       147.57 o                         
  24   2  -6      14080.65      14412.17      1156.68 o                         
  26   2  -6        454.35        598.56       129.82 o                         
   2   4  -6       7362.04       7640.75       170.37 o                         
   4   4  -6       1926.52       1862.25        71.68 o                         
   6   4  -6       8592.13       7940.98       270.91 o                         
   8   4  -6       1741.05       2031.69        72.54 o                         
  10   4  -6      16365.83      15678.14       589.37 o                         
  12   4  -6      15844.44      15315.20       330.03 o                         
  14   4  -6       7201.51       7225.73       586.63 o                         
  16   4  -6       4534.00       4270.79       162.88 o                         
  18   4  -6      13611.95      13053.53       341.35 o                         
  20   4  -6       3270.07       3670.10       235.32 o                         
  22   4  -6       6505.65       6737.57       257.21 o                         
  24   4  -6       3352.62       3304.69       256.70 o                         
  26   4  -6      10381.16      10310.24       668.30 o                         
   0   6  -6      39026.24      38707.33      1202.17 o                         
   2   6  -6      52259.66      52895.44       915.53 o                         
   4   6  -6      57152.89      58824.69      1106.98 o                         
   6   6  -6      58817.02      58751.03      1016.88 o                         
   8   6  -6      37784.06      38145.03       656.33 o                         
  10   6  -6      32153.34      32366.56       704.74 o                         
  12   6  -6      42981.52      42285.36       837.73 o                         
  14   6  -6      22488.47      21725.56       510.21 o                         
  16   6  -6       7101.20       6670.27       261.82 o                         
  18   6  -6      11741.76      11501.75       274.92 o                         
  20   6  -6       6263.73       6622.10       218.09 o                         
  22   6  -6       7348.99       7341.84       384.79 o                         
  24   6  -6       5692.35       5631.55       337.42 o                         
  26   6  -6       3241.45       3520.75       269.89 o                         
   2   8  -6       1810.63       1926.73        71.00 o                         
   4   8  -6       2165.86       2561.28        78.87 o                         
   6   8  -6       7244.34       6859.63       162.03 o                         
   8   8  -6       4889.45       5002.66       123.71 o                         
  10   8  -6      12714.82      11841.68       272.92 o                         
  12   8  -6      16258.23      15129.90       381.28 o                         
  14   8  -6       6244.80       5950.91       158.56 o                         
  16   8  -6      10601.52      10210.43       276.27 o                         
  18   8  -6       4287.61       4581.13       170.60 o                         
  20   8  -6      11259.05      11039.74       345.73 o                         
  22   8  -6       1951.01       2084.16       140.98 o                         
  24   8  -6       8533.98       8277.19       316.28 o                         
  26   8  -6       2396.55       3231.36       359.86 o                         
   0  10  -6       5523.00       5586.46       174.35 o                         
   2  10  -6      64757.21      62725.93      1082.98 o                         
   4  10  -6      18339.59      18711.44       316.47 o                         
   6  10  -6      85008.59      85613.81      1452.46 o                         
   8  10  -6       3198.80       3092.72        93.43 o                         
  10  10  -6      56984.77      57094.71      1078.76 o                         
  12  10  -6       4207.22       4521.55       135.53 o                         
  14  10  -6      21581.98      20721.64       436.55 o                         
  16  10  -6        737.01        630.83        93.28 o                         
  18  10  -6      22063.51      21581.06       519.19 o                         
  20  10  -6       2047.87       2385.87       141.03 o                         
  22  10  -6      11380.44      11511.80       369.95 o                         
  24  10  -6        272.65        452.85        86.16 o                         
  26  10  -6       4209.12       4354.99       433.30 o                         
   2  12  -6      14046.47      13909.73       285.01 o                         
   4  12  -6      11282.08      11351.30       221.01 o                         
   6  12  -6       1239.40       1495.04        67.04 o                         
   8  12  -6      11194.12      10712.73       347.05 o                         
  10  12  -6       1157.16       1345.98        90.13 o                         
  12  12  -6       6843.13       6414.78       190.01 o                         
  14  12  -6         71.90        123.20        42.87 o                         
  16  12  -6       9063.57       8832.63       252.20 o                         
  18  12  -6       2390.40       2327.18       157.94 o                         
  20  12  -6      10565.98       9937.22       340.50 o                         
  22  12  -6       1527.38       1514.96       124.77 o                         
  24  12  -6       9800.78       9496.96       303.14 o                         
   0  14  -6       5756.09       5399.61       215.96 o                         
   2  14  -6      42168.62      42639.76       812.19 o                         
   4  14  -6      13985.40      14271.06       287.21 o                         
   6  14  -6      61863.39      62429.02      1160.17 o                         
   8  14  -6      19296.69      19120.79       399.11 o                         
  10  14  -6      44954.11      45360.78       880.54 o                         
  12  14  -6       6253.83       6345.88       200.56 o                         
  14  14  -6      14327.36      13706.23       382.85 o                         
  16  14  -6       5401.61       5383.45       182.62 o                         
  18  14  -6      16546.37      16111.48       419.28 o                         
  20  14  -6       1945.09       2423.55       207.53 o                         
  22  14  -6       8077.08       8170.13       303.49 o                         
  24  14  -6       2733.11       3272.12       185.20 o                         
   2  16  -6       2291.89       2452.13        89.94 o                         
   4  16  -6        793.02       1007.88        65.40 o                         
   6  16  -6       2039.72       2112.48       200.45 o                         
   8  16  -6       2478.35       2712.85       244.86 o                         
  10  16  -6       5608.18       5628.29       201.50 o                         
  12  16  -6       2737.82       3017.23       123.95 o                         
  14  16  -6       6090.74       5979.48       198.88 o                         
  16  16  -6       3975.80       4469.80       158.73 o                         
  18  16  -6       4539.76       4944.69       235.54 o                         
  20  16  -6       6468.65       6764.80       265.42 o                         
  22  16  -6       5316.19       6261.80       425.95 o                         
  24  16  -6       6182.57       7220.74       379.54 o                         
   0  18  -6      38716.16      38570.33       962.91 o                         
   2  18  -6      13669.70      13775.73       339.62 o                         
   4  18  -6      47825.54      46836.51       889.62 o                         
   6  18  -6      19192.86      18107.12       391.09 o                         
   8  18  -6      40824.27      39066.73       884.51 o                         
  10  18  -6      10199.58      10483.72       282.54 o                         
  12  18  -6      17909.19      18020.86       433.02 o                         
  14  18  -6       3978.82       4202.43       150.27 o                         
  16  18  -6      17259.56      16288.04       385.39 o                         
  18  18  -6       5134.20       5513.49       254.76 o                         
  20  18  -6       6478.15       6428.36       272.79 o                         
  22  18  -6       3950.70       5232.89       367.77 o                         
   2  20  -6        207.67        126.56        37.54 o                         
   4  20  -6        442.57        588.62        60.16 o                         
   6  20  -6       3325.08       4007.83       142.07 o                         
   8  20  -6        439.20        518.60        67.16 o                         
  10  20  -6       5063.89       5338.21       183.98 o                         
  12  20  -6        846.41        928.17        96.22 o                         
  14  20  -6      12969.05      12604.07       342.92 o                         
  16  20  -6         65.06         58.85        57.48 o                         
  18  20  -6       7352.07       7137.66       455.33 o                         
  20  20  -6       1156.07       1389.51       173.91 o                         
  22  20  -6       8387.47       8658.58       587.52 o                         
   0  22  -6      63192.27      62093.13      1511.05 o                         
   2  22  -6       1064.62       1222.33        77.66 o                         
   4  22  -6      36929.34      35937.39       710.29 o                         
   6  22  -6       1505.80       1583.70       106.49 o                         
   8  22  -6      33192.75      32764.94       742.27 o                         
  10  22  -6         25.29        -31.55        45.30 o                         
  12  22  -6      23080.28      21437.58       521.25 o                         
  14  22  -6       1456.52       1550.10       117.60 o                         
  16  22  -6      18287.98      18187.64       776.40 o                         
  18  22  -6        163.23        209.90       110.84 o                         
  20  22  -6       7966.08       8280.54       383.86 o                         
   2  24  -6        839.55       1093.75        70.44 o                         
   4  24  -6       2292.62       2487.89       121.48 o                         
   6  24  -6       2849.38       3116.76       152.10 o                         
   8  24  -6        186.66        283.93        59.70 o                         
  10  24  -6       2608.21       2836.78       151.96 o                         
  12  24  -6        469.35        685.84        83.86 o                         
  14  24  -6       5945.28       6100.81       218.56 o                         
  16  24  -6       2148.05       2754.83       187.55 o                         
  18  24  -6       3852.64       4576.43       248.09 o                         
   0  26  -6      31347.69      32107.71       834.48 o                         
   2  26  -6       7291.75       7413.30       198.70 o                         
   4  26  -6      14932.18      14858.63       334.76 o                         
   6  26  -6       6581.43       6524.67       214.35 o                         
   8  26  -6      20124.60      19375.01       479.89 o                         
  10  26  -6       7955.78       8515.24       416.59 o                         
  12  26  -6      12047.74      11750.52       578.77 o                         
  14  26  -6       5542.61       5961.24       231.37 o                         
  16  26  -6       9773.67      10298.95       369.81 o                         
  18  26  -6       2125.29       2386.80       301.10 o                         
   2  28  -6       1478.48       1695.68       106.12 o                         
   4  28  -6        401.30        533.10        86.92 o                         
   6  28  -6       2384.81       2556.62       147.49 o                         
   8  28  -6        772.94        761.20       113.42 o                         
  10  28  -6        590.81        775.99        92.47 o                         
  12  28  -6       1424.04       1723.07       133.30 o                         
  14  28  -6       1899.25       2478.16       186.18 o                         
  16  28  -6       1804.54       2239.92       293.76 o                         
   0  30  -6       6289.71       6693.87       470.02 o                         
   2  30  -6      20072.77      19219.09       428.68 o                         
   4  30  -6       2478.05       2572.07       150.45 o                         
   6  30  -6      16725.50      16960.02       441.39 o                         
   8  30  -6       4984.11       5777.36       233.90 o                         
  10  30  -6      13992.95      14172.84       383.58 o                         
  12  30  -6        999.61       1431.21       150.52 o                         
   2  32  -6        981.34       1274.95       115.45 o                         
   4  32  -6        279.73        237.47        77.10 o                         
   6  32  -6        492.46        798.74       117.16 o                         
   8  32  -6        815.61        961.45       106.93 o                         
  10  32  -6        273.90         82.38       119.10 o                         
   0  34  -6       2381.70       2426.81       231.04 o                         
   2  34  -6      15397.61      14941.17       469.22 o                         
   4  34  -6        749.09       1149.39       165.32 o                         
   6  34  -6      17373.79      17381.76       539.59 o                         
   8  34  -6        308.52        550.80       155.79 o                         
   1   1  -5      35141.05      34036.01       731.64 o                         
   3   1  -5      29161.81      29876.83       646.24 o                         
   5   1  -5       8889.06       8405.07       213.59 o                         
   7   1  -5      42443.14      41905.91      1014.64 o                         
   9   1  -5      18507.23      18425.53       377.42 o                         
  11   1  -5      19652.39      19008.50       380.81 o                         
  13   1  -5       2313.06       2812.92       120.14 o                         
  15   1  -5      35446.39      33905.16       774.47 o                         
  17   1  -5       2599.23       2719.12       196.63 o                         
  19   1  -5      16263.75      15680.16       392.26 o                         
  21   1  -5       5820.25       5556.89       190.48 o                         
  23   1  -5      15010.45      14309.56       563.42 o                         
  25   1  -5        763.78        796.50       168.91 o                         
  27   1  -5       3859.44       3870.64       290.81 o                         
   1   3  -5      49084.09      47488.87       907.79 o                         
   3   3  -5      53167.09      55793.66      1066.70 o                         
   5   3  -5      10148.97      10105.55       221.81 o                         
   7   3  -5      44065.91      42989.78       745.19 o                         
   9   3  -5      35099.01      35412.27       657.83 o                         
  11   3  -5      10001.55      10055.75       243.60 o                         
  13   3  -5       5774.43       5413.32       145.17 o                         
  15   3  -5      25133.32      23904.04       497.40 o                         
  17   3  -5      17928.99      17354.10       418.17 o                         
  19   3  -5      12705.04      13015.06       337.26 o                         
  21   3  -5        710.21        855.48       100.29 o                         
  23   3  -5      15901.94      16166.01       607.51 o                         
  25   3  -5       3721.19       3608.31       275.08 o                         
  27   3  -5       4085.52       4575.59       396.58 o                         
   1   5  -5      42616.54      44870.93       779.65 o                         
   3   5  -5      20476.64      20719.60       372.11 o                         
   5   5  -5      44521.92      45279.74       861.35 o                         
   7   5  -5      32201.21      30874.58       536.88 o                         
   9   5  -5      47365.92      44868.18      1367.38 o                         
  11   5  -5      14950.35      14985.53       366.07 o                         
  13   5  -5      16973.05      16561.85       359.01 o                         
  15   5  -5      34294.29      34599.49       757.83 o                         
  17   5  -5      14751.56      14491.04       325.31 o                         
  19   5  -5       7603.21       7125.00       190.86 o                         
  21   5  -5      11112.20      10634.27       351.56 o                         
  23   5  -5       9043.02       9408.13       410.25 o                         
  25   5  -5       1513.40       1698.02       186.95 o                         
  27   5  -5       4432.21       4817.79       324.53 o                         
   1   7  -5      41044.66      42009.45       664.84 o                         
   3   7  -5      41035.31      42356.49       725.39 o                         
   5   7  -5      14509.11      14767.42       272.13 o                         
   7   7  -5      54664.21      56181.68       966.94 o                         
   9   7  -5      82219.78      82211.44      1500.45 o                         
  11   7  -5       1595.47       1434.37       116.82 o                         
  13   7  -5      12138.91      12571.92       312.61 o                         
  15   7  -5      12278.05      11853.46       348.75 o                         
  17   7  -5      16589.53      16530.16       402.72 o                         
  19   7  -5       6818.09       7129.31       194.54 o                         
  21   7  -5      10523.39      10168.24       338.01 o                         
  23   7  -5       5529.42       5954.41       222.09 o                         
  25   7  -5      10753.00      10107.48       451.79 o                         
  27   7  -5       1750.50       1784.59       279.07 o                         
   1   9  -5      36047.79      37013.44       630.56 o                         
   3   9  -5      23318.72      23154.17       389.37 o                         
   5   9  -5      43871.84      44232.15       706.28 o                         
   7   9  -5      13881.46      13900.50       325.40 o                         
   9   9  -5      18251.63      16714.55       468.53 o                         
  11   9  -5      11135.13      11442.25       254.65 o                         
  13   9  -5      30072.32      27620.92       744.45 o                         
  15   9  -5       8857.96       8212.29       202.56 o                         
  17   9  -5      23294.13      22872.56       809.32 o                         
  19   9  -5        148.73        183.57        55.74 o                         
  21   9  -5      17005.17      16654.03       432.75 o                         
  23   9  -5       6615.17       6152.81       224.72 o                         
  25   9  -5       8690.96       8070.76       399.93 o                         
   1  11  -5      18329.91      18642.10       290.82 o                         
   3  11  -5       6748.69       6701.26       132.18 o                         
   5  11  -5      36420.54      37257.13       627.27 o                         
   7  11  -5      35614.49      35596.02       581.61 o                         
   9  11  -5      39477.29      39092.28       845.01 o                         
  11  11  -5       4205.07       4141.25       121.31 o                         
  13  11  -5      20135.88      19917.29       412.27 o                         
  15  11  -5       2457.23       2764.46       116.46 o                         
  17  11  -5      19954.18      19273.95       528.12 o                         
  19  11  -5        120.92        216.13        67.58 o                         
  21  11  -5      13339.55      12378.64       346.75 o                         
  23  11  -5        287.94        311.78        74.72 o                         
  25  11  -5      12237.44      12621.41       519.99 o                         
   1  13  -5      11509.30      11490.53       187.46 o                         
   3  13  -5      21304.39      20870.73       351.24 o                         
   5  13  -5      27684.10      27316.21       444.32 o                         
   7  13  -5       8956.18       9456.35       165.85 o                         
   9  13  -5       9768.48       9780.55       250.52 o                         
  11  13  -5       7917.32       7476.87       187.69 o                         
  13  13  -5      25587.42      24529.33       506.11 o                         
  15  13  -5       5971.16       5869.89       195.55 o                         
  17  13  -5      11575.70      11030.60       303.41 o                         
  19  13  -5       4761.32       5004.32       224.14 o                         
  21  13  -5      19042.34      18430.41       555.16 o                         
  23  13  -5        101.81        177.09        80.56 o                         
  25  13  -5       4816.56       5989.22       282.59 o                         
   1  15  -5      14789.47      15023.78       241.54 o                         
   3  15  -5       8399.33       8566.12       160.03 o                         
   5  15  -5      38030.39      38016.18       664.31 o                         
   7  15  -5       9178.73       8868.88       194.63 o                         
   9  15  -5      23368.19      22838.60       526.69 o                         
  11  15  -5      16615.64      16165.80       351.91 o                         
  13  15  -5      12790.89      13310.90       291.98 o                         
  15  15  -5       3719.33       3757.24       159.81 o                         
  17  15  -5      12862.40      13024.94       302.49 o                         
  19  15  -5       7410.26       7361.08       273.83 o                         
  21  15  -5       8809.29       8797.03       422.11 o                         
  23  15  -5       2572.52       3121.82       200.49 o                         
  25  15  -5       6318.49       7127.35       288.13 o                         
   1  17  -5      20683.41      20396.90       349.85 o                         
   3  17  -5      20992.01      20700.24       350.98 o                         
   5  17  -5      20078.11      19422.20       364.16 o                         
   7  17  -5       9289.97       9141.82       195.71 o                         
   9  17  -5      11731.39      11665.14       299.95 o                         
  11  17  -5      24203.63      23072.58       491.74 o                         
  13  17  -5      12300.15      11849.68       282.20 o                         
  15  17  -5       7294.22       6909.77       189.62 o                         
  17  17  -5       1532.05       1780.50       167.48 o                         
  19  17  -5      11489.46      11049.09       381.68 o                         
  21  17  -5       8603.46       9211.83       327.88 o                         
  23  17  -5       2456.72       2464.66       447.29 o                         
  25  17  -5       1687.74       2246.46       217.36 o                         
   1  19  -5      14780.25      14547.03       282.67 o                         
   3  19  -5      37263.42      37094.78       607.35 o                         
   5  19  -5      12512.33      12511.94       252.17 o                         
   7  19  -5      15572.96      15206.46       305.15 o                         
   9  19  -5       7945.79       7759.33       200.12 o                         
  11  19  -5      31192.94      31318.44       634.90 o                         
  13  19  -5       5252.36       5297.85       166.43 o                         
  15  19  -5      10563.32      10513.09       368.32 o                         
  17  19  -5       2639.66       3149.56       184.44 o                         
  19  19  -5      14540.05      14411.87       445.08 o                         
  21  19  -5       1318.49       1582.24       165.22 o                         
  23  19  -5       4332.11       4536.81       254.04 o                         
   1  21  -5      10856.60      10193.14       218.81 o                         
   3  21  -5      24259.54      24226.31       446.76 o                         
   5  21  -5      16611.64      15906.00       286.60 o                         
   7  21  -5      23549.63      21702.60       512.90 o                         
   9  21  -5       1832.30       1749.66        94.87 o                         
  11  21  -5      17098.12      16446.40       366.40 o                         
  13  21  -5       2797.62       2821.63       127.31 o                         
  15  21  -5      10528.34      10464.10       473.06 o                         
  17  21  -5        140.34        203.85        66.32 o                         
  19  21  -5      15963.33      15223.51       473.23 o                         
  21  21  -5       1192.83       1160.99       258.07 o                         
  23  21  -5       3073.70       3015.67       263.47 o                         
   1  23  -5       2466.89       2710.86       105.46 o                         
   3  23  -5      24395.86      23704.94       437.60 o                         
   5  23  -5      14854.11      14042.11       316.99 o                         
   7  23  -5      12397.25      11723.55       316.51 o                         
   9  23  -5       3139.93       3410.48       194.17 o                         
  11  23  -5      23335.29      23047.90       494.31 o                         
  13  23  -5       6030.20       5838.30       178.83 o                         
  15  23  -5       6745.99       6462.65       346.62 o                         
  17  23  -5          4.53          3.98        74.20 o                         
  19  23  -5      11405.52      12150.39       401.15 o                         
  21  23  -5        216.53        105.55       110.84 o                         
   1  25  -5       5749.72       5908.60       200.29 o                         
   3  25  -5      24720.11      24298.21       579.77 o                         
   5  25  -5       4357.44       4675.85       150.50 o                         
   7  25  -5       4161.29       4326.57       180.44 o                         
   9  25  -5       2973.77       3692.16       166.33 o                         
  11  25  -5      10042.92       9869.28       417.65 o                         
  13  25  -5       6130.46       6407.74       199.38 o                         
  15  25  -5      13020.26      12572.84       356.89 o                         
  17  25  -5       1758.33       2147.65       145.79 o                         
  19  25  -5       8777.54       9176.06       485.49 o                         
  21  25  -5        859.62       1365.98       271.73 o                         
   1  27  -5       2298.13       2610.28       110.56 o                         
   3  27  -5       8714.13       9227.34       235.61 o                         
   5  27  -5      12661.30      12610.99       340.26 o                         
   7  27  -5       2973.64       3366.34       162.10 o                         
   9  27  -5       1565.97       1755.07       119.78 o                         
  11  27  -5      11054.79      10867.33       492.91 o                         
  13  27  -5      10281.50       9993.45       296.27 o                         
  15  27  -5        984.73       1269.60       134.49 o                         
  17  27  -5       3642.71       4414.30       246.88 o                         
  19  27  -5       4394.17       5449.25       462.67 o                         
   1  29  -5       8265.29       8373.59       203.65 o                         
   3  29  -5      10205.01      10003.46       250.05 o                         
   5  29  -5       5827.19       5503.60       204.50 o                         
   7  29  -5       3914.79       4414.70       226.84 o                         
   9  29  -5       5337.98       5685.64       220.69 o                         
  11  29  -5       4066.54       4931.97       211.62 o                         
  13  29  -5       8710.35       8867.41       506.20 o                         
  15  29  -5       1549.21       1809.99       166.85 o                         
  17  29  -5       8887.80       9253.44       580.18 o                         
   1  31  -5       3831.97       4012.78       149.57 o                         
   3  31  -5       8134.77       7892.45       217.97 o                         
   5  31  -5       8636.88       8464.26       267.72 o                         
   7  31  -5       1149.94       1321.60       112.32 o                         
   9  31  -5       6473.65       6594.02       241.11 o                         
  11  31  -5       2508.17       3091.41       221.66 o                         
  13  31  -5       6410.65       6933.85       294.83 o                         
   1  33  -5      10126.12       9555.81       255.27 o                         
   3  33  -5       5306.14       6253.23       238.15 o                         
   5  33  -5       3658.69       3999.64       194.16 o                         
   7  33  -5       2103.84       2122.76       145.67 o                         
   9  33  -5       8508.26       8141.79       268.89 o                         
  11  33  -5        935.27       1101.60       257.04 o                         
   1  35  -5       5243.67       5954.68       299.61 o                         
   3  35  -5       4354.58       4744.55       220.95 o                         
   5  35  -5       3080.58       3522.30       218.32 o                         
   7  35  -5       1048.25       1175.81       178.65 o                         
   9  35  -5       5531.94       6991.49       536.11 o                         
   1  37  -5       3809.25       3848.26       411.26 o                         
   0   0  -4     139667.81     140138.27      5816.45 o                         
   4   0  -4     121946.11     122301.16      3583.15 o                         
   8   0  -4     210961.62     218857.86      6252.31 o                         
  12   0  -4      23844.69      23294.81       619.24 o                         
  16   0  -4      68491.27      67874.55      1651.00 o                         
  20   0  -4      25106.79      24833.05       650.98 o                         
  24   0  -4      17880.08      16448.22       617.81 o                         
  28   0  -4       4564.09       4354.99       440.64 o                         
   2   2  -4      13231.31      13606.52       246.67 o                         
   4   2  -4      11255.88      12491.65       265.17 o                         
   6   2  -4      26076.56      27217.80       590.87 o                         
   8   2  -4        624.61        696.75        38.34 o                         
  10   2  -4      16351.16      16408.67       294.76 o                         
  12   2  -4       6671.22       7125.12       136.35 o                         
  14   2  -4      14125.66      13439.74       249.34 o                         
  16   2  -4       7006.66       6572.03       153.71 o                         
  18   2  -4      23870.09      23287.74       434.56 o                         
  20   2  -4       2654.69       2713.81       106.79 o                         
  22   2  -4      24031.54      23473.08       550.29 o                         
  24   2  -4        583.16        631.02        82.74 o                         
  26   2  -4       5758.20       6119.88       231.00 o                         
  28   2  -4       1376.30       1565.92       186.73 o                         
   0   4  -4     176512.23     182137.30      4237.52 o                         
   2   4  -4      66638.56      71689.40      1203.11 o                         
   4   4  -4      80273.47      83265.77      1532.82 o                         
   6   4  -4     128500.88     136623.72      2495.19 o                         
   8   4  -4     153101.83     158658.67      2897.28 o                         
  10   4  -4      21845.20      22460.15       407.69 o                         
  12   4  -4      29631.75      29020.29       570.95 o                         
  14   4  -4       8798.64       9816.33       180.36 o                         
  16   4  -4      39130.19      38323.23       627.86 o                         
  18   4  -4      26802.01      25638.63       441.45 o                         
  20   4  -4      12311.53      11552.23       244.84 o                         
  22   4  -4       4148.87       4242.48       156.56 o                         
  24   4  -4      12015.39      11838.33       328.17 o                         
  26   4  -4       1421.82       1511.15       122.19 o                         
  28   4  -4       1855.36       2129.76       308.45 o                         
   2   6  -4        682.86        719.80        30.34 o                         
   4   6  -4       9862.19      10127.47       176.74 o                         
   6   6  -4      34009.47      36021.50       629.85 o                         
   8   6  -4       6272.98       5802.42       163.12 o                         
  10   6  -4       8506.10       7875.27       172.72 o                         
  12   6  -4      11773.49      12586.74       291.50 o                         
  14   6  -4      10203.44      10200.96       195.79 o                         
  16   6  -4      15321.31      14782.26       309.90 o                         
  18   6  -4       7095.51       6993.74       153.48 o                         
  20   6  -4      19931.41      19725.58       455.43 o                         
  22   6  -4      13705.39      13017.67       279.50 o                         
  24   6  -4       7217.91       6885.43       261.04 o                         
  26   6  -4       3163.05       3181.12       173.08 o                         
   0   8  -4      50367.54      52236.14      1093.47 o                         
   2   8  -4     244811.55     259246.00      3943.93 o                         
   4   8  -4       4945.91       5380.22       109.65 o                         
   6   8  -4      85559.21      86326.75      1343.37 o                         
   8   8  -4      34014.73      33710.48       593.28 o                         
  10   8  -4      89471.64      88591.11      1521.19 o                         
  12   8  -4      17846.54      17460.94       399.92 o                         
  14   8  -4      56492.51      56411.24      1074.57 o                         
  16   8  -4       7320.01       7330.31       165.39 o                         
  18   8  -4      21364.43      20478.45       385.50 o                         
  20   8  -4       3010.31       3387.48       123.41 o                         
  22   8  -4      12114.86      12097.19       266.31 o                         
  24   8  -4       7635.58       7489.91       216.58 o                         
  26   8  -4       7187.02       7127.72       263.98 o                         
   2  10  -4      13046.46      13338.96       227.27 o                         
   4  10  -4       2308.32       2536.70        68.62 o                         
   6  10  -4      14292.06      14675.46       247.48 o                         
   8  10  -4       7684.69       7373.07       161.03 o                         
  10  10  -4       5583.84       5219.50       157.37 o                         
  12  10  -4       6683.71       6433.24       217.37 o                         
  14  10  -4       2506.25       2611.37       136.79 o                         
  16  10  -4      11079.53      10813.75       223.75 o                         
  18  10  -4         67.50        164.32        39.41 o                         
  20  10  -4      21456.61      20661.79       444.88 o                         
  22  10  -4       3282.38       3760.72       179.99 o                         
  24  10  -4      14496.39      14029.14       334.56 o                         
  26  10  -4         80.13        219.43        63.94 o                         
  28  10  -4       8485.39       8210.59       521.42 o                         
   0  12  -4      20997.40      22194.20       552.15 o                         
   2  12  -4      85888.26      86503.70      1259.91 o                         
   4  12  -4      10670.21      10496.29       207.86 o                         
   6  12  -4      60910.48      60048.65      1027.07 o                         
   8  12  -4       5340.41       5585.87       110.75 o                         
  10  12  -4      74081.49      74062.54      1380.58 o                         
  12  12  -4       7356.36       6850.77       171.20 o                         
  14  12  -4      53597.33      51906.84       986.04 o                         
  16  12  -4       1398.35       1445.96        83.33 o                         
  18  12  -4      22382.35      21287.46       503.51 o                         
  20  12  -4       1406.59       1547.85        94.56 o                         
  22  12  -4      20388.31      19046.48       469.11 o                         
  24  12  -4       2037.68       2036.89       128.05 o                         
  26  12  -4       8973.52       9669.04       405.69 o                         
   2  14  -4        709.31        922.07        55.86 o                         
   4  14  -4      17973.36      18374.32       330.39 o                         
   6  14  -4       5060.84       4533.93       111.12 o                         
   8  14  -4       2079.17       1977.82        61.94 o                         
  10  14  -4      12379.47      11883.43       406.04 o                         
  12  14  -4       4400.17       4566.68       133.69 o                         
  14  14  -4        903.28       1143.14        72.28 o                         
  16  14  -4      12861.30      12795.57       290.34 o                         
  18  14  -4       3108.89       2861.16       387.04 o                         
  20  14  -4       9694.03       9553.41       328.81 o                         
  22  14  -4       1292.23       1620.73       118.86 o                         
  24  14  -4       8440.54       8531.46       242.90 o                         
  26  14  -4       4727.74       5137.65       260.84 o                         
   0  16  -4      66355.93      68376.41      1430.99 o                         
   2  16  -4      20895.73      20291.28       420.22 o                         
   4  16  -4      34648.02      33615.11       593.09 o                         
   6  16  -4      69632.90      70924.11      1194.86 o                         
   8  16  -4       6710.56       7196.30       140.46 o                         
  10  16  -4      30856.97      30127.33       602.74 o                         
  12  16  -4      47422.73      45363.35      1122.22 o                         
  14  16  -4      10910.62      10483.13       250.62 o                         
  16  16  -4      17580.38      17327.14       462.20 o                         
  18  16  -4       9235.25       9254.75       271.36 o                         
  20  16  -4      10599.33      10153.69       629.36 o                         
  22  16  -4       7257.41       7394.46       282.59 o                         
  24  16  -4       4423.73       4521.58       212.83 o                         
  26  16  -4       1247.86       1556.93       257.04 o                         
   2  18  -4       3144.47       3174.65        82.23 o                         
   4  18  -4       8661.01       8717.76       172.92 o                         
   6  18  -4       1109.38       1391.47        60.23 o                         
   8  18  -4       1716.46       1657.47       128.30 o                         
  10  18  -4      11755.71      11810.52       269.82 o                         
  12  18  -4        850.97       1157.27        90.02 o                         
  14  18  -4      11694.02      11414.83       265.74 o                         
  16  18  -4       5224.77       5167.12       176.63 o                         
  18  18  -4      10327.03      10663.34       299.83 o                         
  20  18  -4       4400.18       4965.45       242.13 o                         
  22  18  -4       5861.00       6399.72       266.52 o                         
  24  18  -4       1370.77       1672.42       158.26 o                         
   0  20  -4      57880.78      60578.98      1268.61 o                         
   2  20  -4       1027.27       1195.32        55.40 o                         
   4  20  -4     107573.66     104358.98      1764.35 o                         
   6  20  -4       7404.02       7487.82       154.49 o                         
   8  20  -4      46027.72      45317.27       880.33 o                         
  10  20  -4       5191.27       4988.31       245.46 o                         
  12  20  -4      34857.61      33429.57       668.31 o                         
  14  20  -4        528.75        648.39        67.51 o                         
  16  20  -4      20199.66      18809.07       471.42 o                         
  18  20  -4        275.18        504.60       148.85 o                         
  20  20  -4      19317.48      19088.11       570.66 o                         
  22  20  -4       1113.45       1549.97       242.43 o                         
  24  20  -4       1234.13       1326.56       174.51 o                         
   2  22  -4       8619.25       8503.83       173.45 o                         
   4  22  -4        532.31        522.91        43.40 o                         
   6  22  -4       3125.94       3145.21       105.24 o                         
   8  22  -4        204.90        246.34        49.63 o                         
  10  22  -4       7838.54       8101.51       262.07 o                         
  12  22  -4        611.35        702.65        80.29 o                         
  14  22  -4       9844.14       9843.14       246.04 o                         
  16  22  -4        245.26        320.56        65.94 o                         
  18  22  -4      16240.87      16008.77       425.50 o                         
  20  22  -4        418.76        235.15       160.95 o                         
  22  22  -4       5508.64       5905.02       284.90 o                         
   0  24  -4      23213.89      24058.00       804.69 o                         
   2  24  -4       7664.77       7485.93       166.05 o                         
   4  24  -4      49665.97      50356.57       809.45 o                         
   6  24  -4       4376.82       4491.94       143.82 o                         
   8  24  -4      23394.67      22563.48       475.35 o                         
  10  24  -4       1093.20       1222.11       111.93 o                         
  12  24  -4      29759.29      29709.31       767.90 o                         
  14  24  -4       4200.83       4786.26       208.82 o                         
  16  24  -4      11827.84      11746.05       329.22 o                         
  18  24  -4       3107.50       3888.65       204.58 o                         
  20  24  -4      14001.98      14722.85       471.82 o                         
  22  24  -4        114.61        261.24       123.38 o                         
   2  26  -4       3002.70       3251.99       109.23 o                         
   4  26  -4        209.59        303.76        42.84 o                         
   6  26  -4       2143.37       2214.45       156.08 o                         
   8  26  -4       2035.28       1885.15       105.95 o                         
  10  26  -4       9756.83       9595.48       246.79 o                         
  12  26  -4       2117.50       2271.74       175.77 o                         
  14  26  -4        913.67       1084.41       112.02 o                         
  16  26  -4        929.89       1198.51       110.42 o                         
  18  26  -4       6960.09       7206.58       247.51 o                         
  20  26  -4        917.79       1229.03       181.53 o                         
   0  28  -4       8452.31       8260.99       276.73 o                         
   2  28  -4      18088.14      17540.27       352.40 o                         
   4  28  -4      13660.51      13788.19       322.29 o                         
   6  28  -4       9566.50       9760.85       254.77 o                         
   8  28  -4       4894.08       5657.47       172.73 o                         
  10  28  -4       9621.32       9554.57       247.33 o                         
  12  28  -4      15665.93      15755.95       370.33 o                         
  14  28  -4      14190.05      13603.71       381.84 o                         
  16  28  -4       1682.68       2039.87       144.88 o                         
  18  28  -4       8827.07       9142.16       420.09 o                         
   2  30  -4       2013.11       2425.44       111.21 o                         
   4  30  -4         16.54         15.26        44.95 o                         
   6  30  -4        678.88        833.55        86.81 o                         
   8  30  -4       2637.38       2781.67       169.60 o                         
  10  30  -4       2313.65       2364.67       186.55 o                         
  12  30  -4       4062.97       4309.37       202.76 o                         
  14  30  -4        101.41        207.84        77.34 o                         
  16  30  -4       3566.32       3856.52       262.88 o                         
  18  30  -4       1244.30       1241.14       257.04 o                         
   0  32  -4       1684.59       1707.31       139.92 o                         
   2  32  -4      29672.58      28948.37       544.64 o                         
   4  32  -4       2026.12       2142.80       146.87 o                         
   6  32  -4      15264.33      14438.58       386.23 o                         
   8  32  -4        615.04        539.66        83.55 o                         
  10  32  -4      14015.95      14058.12       385.84 o                         
  12  32  -4        323.20        366.71        98.11 o                         
  14  32  -4      14725.51      15422.41       822.53 o                         
   2  34  -4       1200.34       1392.62       103.37 o                         
   4  34  -4        247.02        265.10        72.17 o                         
   6  34  -4        621.91        592.94       129.88 o                         
   8  34  -4       1346.72       1756.68       235.32 o                         
  10  34  -4        455.80        602.55       114.33 o                         
   0  36  -4       7486.35       8252.89       306.14 o                         
   2  36  -4      12946.68      12723.37       366.84 o                         
   4  36  -4       2000.72       2920.52       172.52 o                         
   6  36  -4       8590.83       8223.85       316.52 o                         
   8  36  -4       2421.44       2654.66       241.10 o                         
   2  38  -4         55.73         66.10       198.29 o                         
   1   1  -3       1775.40       1560.88        43.06 o                         
   3   1  -3      35166.77      34114.83       711.12 o                         
   5   1  -3      67146.05      67304.45      1243.04 o                         
   7   1  -3     136158.42     148287.03      2498.44 o                         
   9   1  -3      12889.24      13691.28       217.66 o                         
  11   1  -3      49790.96      48443.00       667.11 o                         
  13   1  -3       2294.39       2463.62       106.87 o                         
  15   1  -3      10190.42       9748.86       184.03 o                         
  17   1  -3       2673.89       2875.20        90.82 o                         
  19   1  -3      57695.35      56621.71       980.76 o                         
  21   1  -3       6186.78       5925.48       218.36 o                         
  23   1  -3      12560.26      12352.80       338.16 o                         
  25   1  -3        390.04        429.61        71.94 o                         
  27   1  -3      13172.16      12311.51       351.08 o                         
   1   3  -3      25134.51      26164.63       406.54 o                         
   3   3  -3      65065.43      66988.16      1230.16 o                         
   5   3  -3      36784.88      37206.54       677.64 o                         
   7   3  -3     118392.55     133288.58      2249.75 o                         
   9   3  -3      71411.67      79404.63      1138.74 o                         
  11   3  -3      58898.42      61369.07       880.51 o                         
  13   3  -3      15987.20      15084.89       293.84 o                         
  15   3  -3      15132.90      15678.18       259.16 o                         
  17   3  -3       4145.83       4209.91       141.46 o                         
  19   3  -3      29778.07      29176.45       488.12 o                         
  21   3  -3       3999.03       4097.72       131.59 o                         
  23   3  -3      15553.75      14582.40       381.82 o                         
  25   3  -3       3360.96       3517.10       174.90 o                         
  27   3  -3      10009.72       9769.57       342.98 o                         
   1   5  -3      52102.59      55120.38       840.40 o                         
   3   5  -3      49027.91      49979.16       845.63 o                         
   5   5  -3     115483.12     120648.11      2201.01 o                         
   7   5  -3      31932.16      33210.95       579.75 o                         
   9   5  -3      11442.29      10189.99       163.92 o                         
  11   5  -3      52164.54      52556.23       817.47 o                         
  13   5  -3      17716.29      16852.49       360.95 o                         
  15   5  -3      13289.11      13335.10       235.77 o                         
  17   5  -3      18904.53      18568.84       325.50 o                         
  19   5  -3      23375.49      22804.73       423.90 o                         
  21   5  -3      13416.89      12934.01       272.29 o                         
  23   5  -3       6055.73       5631.65       169.68 o                         
  25   5  -3       4611.97       4333.43       194.71 o                         
  27   5  -3       7172.86       6942.12       236.35 o                         
   1   7  -3      69284.84      70561.32      1095.18 o                         
   3   7  -3      83279.93      88505.34      1456.22 o                         
   5   7  -3      71727.03      74339.62      1240.87 o                         
   7   7  -3      84765.74      89264.72      1500.73 o                         
   9   7  -3      69232.80      70289.98      1091.84 o                         
  11   7  -3      22163.85      21942.28       385.00 o                         
  13   7  -3      24752.39      24779.14       403.35 o                         
  15   7  -3       6337.04       6499.86       137.07 o                         
  17   7  -3      17862.66      18032.07       337.16 o                         
  19   7  -3       8337.09       7875.49       181.82 o                         
  21   7  -3      10306.40       9960.65       478.20 o                         
  23   7  -3       6082.27       5980.35       180.41 o                         
  25   7  -3      13267.33      13183.38       317.84 o                         
  27   7  -3       4641.74       4967.54       283.04 o                         
   1   9  -3      34729.98      35811.55       523.79 o                         
   3   9  -3      27073.62      26689.37       466.66 o                         
   5   9  -3      88834.62      92415.41      1547.58 o                         
   7   9  -3      21048.19      22245.60       352.61 o                         
   9   9  -3      33460.79      33062.75       576.10 o                         
  11   9  -3      31868.14      31485.53       583.26 o                         
  13   9  -3      53221.34      54486.25       919.01 o                         
  15   9  -3        841.69       1032.67        52.95 o                         
  17   9  -3      29110.74      28958.30       476.63 o                         
  19   9  -3       2013.81       2266.69       104.56 o                         
  21   9  -3      15565.50      14922.73       308.57 o                         
  23   9  -3       1645.32       1624.11       101.29 o                         
  25   9  -3       8803.29       8866.83       277.34 o                         
  27   9  -3       1005.20       1088.08        95.62 o                         
   1  11  -3     103544.37     109011.57      1583.14 o                         
   3  11  -3      14551.86      15035.07       264.16 o                         
   5  11  -3      58514.56      58721.04      1006.34 o                         
   7  11  -3       9875.04       9302.62       169.35 o                         
   9  11  -3      63220.29      64288.83      1007.22 o                         
  11  11  -3       5268.65       5044.82       116.53 o                         
  13  11  -3      27366.08      26771.36       440.71 o                         
  15  11  -3       1412.43       1625.46        66.15 o                         
  17  11  -3      30216.33      28816.12       562.16 o                         
  19  11  -3       4041.32       4243.36       141.18 o                         
  21  11  -3      11011.20      11485.56       249.34 o                         
  23  11  -3       1305.55       1418.05        89.87 o                         
  25  11  -3      21062.31      21385.68       465.12 o                         
  27  11  -3        482.48        633.00        82.26 o                         
   1  13  -3      26556.87      27140.85       413.20 o                         
   3  13  -3      54040.96      54646.04       865.01 o                         
   5  13  -3      27736.10      26797.35       445.23 o                         
   7  13  -3       2548.69       2424.26        75.00 o                         
   9  13  -3      23556.53      23099.47       379.80 o                         
  11  13  -3      25361.76      24449.19       624.34 o                         
  13  13  -3      37059.89      36058.75       583.19 o                         
  15  13  -3      15265.81      14755.65       260.59 o                         
  17  13  -3      10078.16       9770.36       211.58 o                         
  19  13  -3       1527.51       1614.16        94.23 o                         
  21  13  -3      13968.37      14065.84       318.16 o                         
  23  13  -3       2847.33       2896.18       156.71 o                         
  25  13  -3       9662.13       9669.30       258.70 o                         
  27  13  -3       1102.39       1252.33       113.01 o                         
   1  15  -3      31965.89      32069.19       488.45 o                         
   3  15  -3       5490.83       5387.36       110.41 o                         
   5  15  -3      26875.48      26085.26       434.96 o                         
   7  15  -3      32036.65      32720.30       571.39 o                         
   9  15  -3      42374.06      42411.59       679.57 o                         
  11  15  -3      18065.19      16778.96       362.97 o                         
  13  15  -3      11695.74      11936.24       237.38 o                         
  15  15  -3      12060.12      11752.34       332.48 o                         
  17  15  -3      24400.61      23480.53       436.36 o                         
  19  15  -3        991.96       1168.59        80.58 o                         
  21  15  -3      13364.33      12785.33       302.36 o                         
  23  15  -3       5827.44       6033.36       172.58 o                         
  25  15  -3      10453.65      10532.18       275.86 o                         
  27  15  -3       2498.10       2657.20       183.30 o                         
   1  17  -3      22277.67      22379.00       397.43 o                         
   3  17  -3      39061.69      39713.18       639.84 o                         
   5  17  -3      25868.02      24653.95       450.73 o                         
   7  17  -3      11151.37      11180.54       201.68 o                         
   9  17  -3       5222.97       5380.12       112.72 o                         
  11  17  -3      20766.98      20404.85       431.28 o                         
  13  17  -3      10447.67       9488.32       232.10 o                         
  15  17  -3      16012.45      15696.53       308.57 o                         
  17  17  -3       6515.58       6660.80       162.35 o                         
  19  17  -3       5660.57       5897.70       224.77 o                         
  21  17  -3       6669.68       6738.35       196.60 o                         
  23  17  -3      11910.49      11832.59       292.42 o                         
  25  17  -3       1698.08       1984.45       130.15 o                         
   1  19  -3      27796.72      26755.77       413.77 o                         
   3  19  -3      12269.37      11571.89       218.74 o                         
   5  19  -3      18438.79      17822.68       382.63 o                         
   7  19  -3      47876.57      47837.08       763.31 o                         
   9  19  -3      18645.26      18679.45       353.36 o                         
  11  19  -3      25367.28      24044.82       500.15 o                         
  13  19  -3       1457.88       1437.18        83.56 o                         
  15  19  -3      26019.12      24412.54       583.45 o                         
  17  19  -3       2643.94       3154.23       153.75 o                         
  19  19  -3       5915.67       5706.91       225.96 o                         
  21  19  -3       2009.68       2246.35       148.14 o                         
  23  19  -3      15440.40      15817.62       407.93 o                         
  25  19  -3       1400.68       1315.45       171.37 o                         
   1  21  -3      23052.96      23069.85       319.14 o                         
   3  21  -3      13203.54      13030.18       207.28 o                         
   5  21  -3      16725.13      16182.00       290.70 o                         
   7  21  -3      23160.09      22942.66       390.78 o                         
   9  21  -3       5877.95       6029.31       162.53 o                         
  11  21  -3      15315.58      15195.30       334.16 o                         
  13  21  -3       2494.32       2580.68       115.60 o                         
  15  21  -3      19039.92      18332.94       569.62 o                         
  17  21  -3       2913.21       3267.29       161.89 o                         
  19  21  -3      13473.77      13837.64       436.36 o                         
  21  21  -3       1366.51       1646.52       150.73 o                         
  23  21  -3      10729.40      10690.48       373.74 o                         
   1  23  -3      19652.10      19082.25       296.70 o                         
   3  23  -3      13126.30      13164.61       203.36 o                         
   5  23  -3      11648.73      11125.77       218.94 o                         
   7  23  -3      35033.75      33474.13       554.50 o                         
   9  23  -3       7483.82       7538.70       196.03 o                         
  11  23  -3      12600.43      12279.11       289.24 o                         
  13  23  -3        641.08        729.11        68.74 o                         
  15  23  -3      14836.57      14846.98       388.04 o                         
  17  23  -3       1008.19       1250.18       105.73 o                         
  19  23  -3      10413.20      10716.60       379.60 o                         
  21  23  -3        403.60        220.31        89.37 o                         
  23  23  -3      12993.45      13193.78       443.14 o                         
   1  25  -3      13993.40      13613.26       213.26 o                         
   3  25  -3      11410.94      10715.30       174.82 o                         
   5  25  -3       2156.50       2496.47        85.67 o                         
   7  25  -3      18492.83      18503.98       359.11 o                         
   9  25  -3      11155.99      11236.56       269.67 o                         
  11  25  -3       5692.05       5534.03       177.32 o                         
  13  25  -3        292.37        283.81        62.10 o                         
  15  25  -3      18330.44      17582.98       444.90 o                         
  17  25  -3       6847.98       6823.58       234.88 o                         
  19  25  -3       5960.48       6066.87       284.90 o                         
  21  25  -3       1387.72       1729.98       159.88 o                         
   1  27  -3       9991.12       9348.99       160.81 o                         
   3  27  -3       8055.63       7734.03       140.45 o                         
   5  27  -3      10776.52       9776.44       200.95 o                         
   7  27  -3      14773.08      14371.63       333.36 o                         
   9  27  -3       5526.54       5754.29       173.07 o                         
  11  27  -3       6875.48       6551.34       203.48 o                         
  13  27  -3       7737.00       7316.40       456.87 o                         
  15  27  -3       7658.36       7744.00       380.55 o                         
  17  27  -3       3078.97       3245.65       178.01 o                         
  19  27  -3       6869.59       7502.70       295.25 o                         
   1  29  -3      15947.01      15913.53       246.93 o                         
   3  29  -3       3772.42       3869.19       103.10 o                         
   5  29  -3       5620.58       5662.34       149.89 o                         
   7  29  -3       7719.03       8041.55       219.29 o                         
   9  29  -3       9334.50       9412.82       317.04 o                         
  11  29  -3       2079.10       2137.98       144.76 o                         
  13  29  -3       5583.54       6079.72       226.26 o                         
  15  29  -3       4221.98       4645.07       213.60 o                         
  17  29  -3       7976.60       7709.46       262.53 o                         
  19  29  -3        376.73        425.95       168.91 o                         
   1  31  -3       4160.88       4185.65       110.66 o                         
   3  31  -3      13391.71      12893.18       226.78 o                         
   5  31  -3      10889.14      10922.85       276.25 o                         
   7  31  -3       4721.67       4867.64       177.45 o                         
   9  31  -3       8187.99       7868.81       222.46 o                         
  11  31  -3       2070.47       2348.57       147.30 o                         
  13  31  -3      12985.30      11901.19       349.61 o                         
  15  31  -3       1668.99       1731.29       157.43 o                         
  17  31  -3       3823.57       4171.39       418.61 o                         
   1  33  -3      15174.79      14483.98       288.39 o                         
   3  33  -3       2233.72       2387.02       107.11 o                         
   5  33  -3       4046.79       3913.53       166.91 o                         
   7  33  -3       1874.75       2019.48       205.62 o                         
   9  33  -3       6099.43       6296.88       203.16 o                         
  11  33  -3        461.79        502.58       136.74 o                         
  13  33  -3       8412.48       8732.19       286.24 o                         
  15  33  -3       1317.07       1630.37       271.73 o                         
   1  35  -3       4120.74       4565.45       166.97 o                         
   3  35  -3       8565.45       8632.68       297.78 o                         
   5  35  -3       7360.58       7131.85       246.98 o                         
   7  35  -3       1430.33       1567.58       156.02 o                         
   9  35  -3       4451.43       4929.72       252.28 o                         
  11  35  -3       2021.74       2137.10       301.10 o                         
  13  35  -3       9924.20      10949.91       682.99 o                         
   1  37  -3       5776.91       6551.99       198.61 o                         
   3  37  -3       2016.44       2414.70       158.08 o                         
   5  37  -3       3212.08       3200.86       186.13 o                         
   7  37  -3       1944.59       2483.54       230.00 o                         
   2   0  -2     152149.98     162464.03      6580.23 o                         
   6   0  -2      46439.73      53221.08      1078.45 o                         
  10   0  -2      97434.22     102900.25      1878.00 o                         
  14   0  -2       8093.30       7515.91       276.47 o                         
  18   0  -2      38211.15      39146.36       957.16 o                         
  22   0  -2      10836.81      11127.70       428.68 o                         
  26   0  -2      25362.80      25041.02      1490.83 o                         
   0   2  -2      73529.90      78235.73      1613.30 o                         
   2   2  -2      13890.87      13743.39       273.80 o                         
   4   2  -2     199437.50     213228.34      3930.37 o                         
   6   2  -2       1969.24       1834.41        38.64 o                         
   8   2  -2     196448.30     206051.61      2925.06 o                         
  10   2  -2      21026.36      21047.24       343.58 o                         
  12   2  -2      81633.47      82948.08      1204.62 o                         
  14   2  -2       3779.05       3290.77        80.52 o                         
  16   2  -2      45229.76      44888.42       711.58 o                         
  18   2  -2       5762.50       6041.97       161.17 o                         
  20   2  -2      37226.05      36461.64       649.69 o                         
  22   2  -2       2434.98       2486.66       132.11 o                         
  24   2  -2      10777.18      10883.90       350.89 o                         
  26   2  -2       2505.37       2915.44       252.28 o                         
  28   2  -2       5862.75       6268.84       241.15 o                         
   2   4  -2      14093.40      14511.90       249.50 o                         
   4   4  -2      19078.03      20633.10       322.77 o                         
   6   4  -2       9595.63      10671.36       177.65 o                         
   8   4  -2      12508.19      12921.88       218.87 o                         
  10   4  -2      90168.58      95592.12      1452.75 o                         
  12   4  -2        707.38        605.39        39.10 o                         
  14   4  -2       3665.90       3387.83        86.65 o                         
  16   4  -2       7286.23       6802.13       138.77 o                         
  18   4  -2      23058.71      23095.55       394.30 o                         
  20   4  -2       7361.14       6899.92       219.54 o                         
  22   4  -2       7644.79       7463.95       197.47 o                         
  24   4  -2       4427.47       4595.75       159.11 o                         
  26   4  -2      16718.26      16785.36       552.27 o                         
  28   4  -2       6382.04       6770.17       237.56 o                         
   0   6  -2     291303.25     317716.75      6366.76 o                         
   2   6  -2      51622.62      55310.66       964.86 o                         
   4   6  -2      96960.19     101432.47      1561.01 o                         
   6   6  -2     105350.67     107339.41      1438.28 o                         
   8   6  -2      54028.91      55599.99       800.87 o                         
  10   6  -2     107057.36     109873.66      1665.98 o                         
  12   6  -2      58088.80      59449.13       916.36 o                         
  14   6  -2      25003.87      23511.86       426.28 o                         
  16   6  -2      11630.15      11499.92       206.27 o                         
  18   6  -2      24030.72      23152.64       424.35 o                         
  20   6  -2      16330.63      15744.34       315.18 o                         
  22   6  -2      10328.65      10281.30       249.47 o                         
  24   6  -2       2366.54       2788.31       129.79 o                         
  26   6  -2       8042.95       7676.66       287.26 o                         
  28   6  -2       3885.00       4363.11       207.37 o                         
   2   8  -2      52113.63      57656.57       903.42 o                         
   4   8  -2      61427.79      66244.45      1029.74 o                         
   6   8  -2          8.60         37.25        15.85 o                         
   8   8  -2      13873.76      14834.12       212.84 o                         
  10   8  -2      22804.58      23430.25       347.99 o                         
  12   8  -2      18561.04      18072.00       293.97 o                         
  14   8  -2       1851.61       2007.48        65.62 o                         
  16   8  -2      23369.78      22818.90       415.37 o                         
  18   8  -2      11361.77      11134.08       253.99 o                         
  20   8  -2      11913.46      11626.25       324.60 o                         
  22   8  -2       1384.46       1277.55        86.51 o                         
  24   8  -2      10322.96      10387.65       260.95 o                         
  26   8  -2       4863.36       5321.03       192.26 o                         
  28   8  -2      14487.07      14773.37       414.20 o                         
   0  10  -2      49464.25      55292.30      1116.93 o                         
   2  10  -2     165791.23     167666.02      2208.03 o                         
   4  10  -2      31695.86      32890.48       483.61 o                         
   6  10  -2     184352.98     186789.53      4372.27 o                         
   8  10  -2       1489.70       1623.77        40.50 o                         
  10  10  -2     104601.03     107486.30      1444.34 o                         
  12  10  -2       1747.24       1881.53        58.50 o                         
  14  10  -2      51327.79      51990.00       810.61 o                         
  16  10  -2       6073.51       5943.95       152.57 o                         
  18  10  -2      20871.47      20530.89       421.03 o                         
  20  10  -2       5800.21       5585.87       170.67 o                         
  22  10  -2      15963.05      15550.22       318.91 o                         
  24  10  -2        497.24        744.23        87.64 o                         
  26  10  -2       8107.53       8109.13       396.71 o                         
  28  10  -2       1661.95       1707.18       140.01 o                         
   2  12  -2       5319.20       5515.33        93.78 o                         
   4  12  -2      11838.61      12290.36       212.48 o                         
   6  12  -2       3154.74       3075.33        64.05 o                         
   8  12  -2      12411.86      12692.15       216.78 o                         
  10  12  -2       1091.59       1317.44        40.43 o                         
  12  12  -2      26549.13      26161.85       391.48 o                         
  14  12  -2      12351.61      12120.17       220.69 o                         
  16  12  -2      26267.23      26164.96       523.83 o                         
  18  12  -2        971.65        915.05        66.66 o                         
  20  12  -2      18000.12      17472.22       373.04 o                         
  22  12  -2       1267.87       1538.20        88.93 o                         
  24  12  -2      15399.86      14795.45       342.71 o                         
  26  12  -2        330.80        460.39       101.12 o                         
  28  12  -2      10348.77      10995.37       438.78 o                         
   0  14  -2      49267.77      49565.56       920.26 o                         
   2  14  -2     134428.23     135698.64      1746.32 o                         
   4  14  -2       8896.98       8750.35       150.96 o                         
   6  14  -2      85824.36      87395.88      1169.83 o                         
   8  14  -2      42511.46      41862.03       575.60 o                         
  10  14  -2      62147.26      62980.89       929.68 o                         
  12  14  -2       4475.75       4600.10        92.81 o                         
  14  14  -2      55566.01      55887.34       874.79 o                         
  16  14  -2       8615.33       8551.79       188.56 o                         
  18  14  -2      12156.60      11927.92       271.00 o                         
  20  14  -2        270.88        319.98        61.37 o                         
  22  14  -2      16297.83      15148.84       347.33 o                         
  24  14  -2       4853.63       5289.10       187.77 o                         
  26  14  -2       6134.29       6266.52       201.01 o                         
  28  14  -2        305.40        246.50       116.42 o                         
   2  16  -2       2324.15       2381.08        55.78 o                         
   4  16  -2        177.35        245.91        25.70 o                         
   6  16  -2      13987.75      13219.49       285.00 o                         
   8  16  -2       3404.90       3340.83        71.05 o                         
  10  16  -2       1398.40       1578.52        58.48 o                         
  12  16  -2       6070.08       6320.87       186.11 o                         
  14  16  -2      23412.67      22293.37       381.12 o                         
  16  16  -2       9101.54       8614.35       189.33 o                         
  18  16  -2       4187.08       4425.47       140.99 o                         
  20  16  -2       6342.89       6215.98       177.30 o                         
  22  16  -2       6593.02       6811.51       192.48 o                         
  24  16  -2       9331.68       9522.46       250.98 o                         
  26  16  -2       4437.73       4939.02       192.90 o                         
   0  18  -2      68793.07      68363.97      1251.47 o                         
   2  18  -2      28259.41      27338.78       409.03 o                         
   4  18  -2      38482.06      38810.43       537.83 o                         
   6  18  -2      22372.28      20969.14       408.70 o                         
   8  18  -2      90107.37      91477.48      1230.40 o                         
  10  18  -2      11007.99      10966.46       225.56 o                         
  12  18  -2      22667.77      22634.71       380.43 o                         
  14  18  -2      17266.90      16738.51       323.59 o                         
  16  18  -2      21860.65      21685.96       406.43 o                         
  18  18  -2       9789.44       9282.66       292.31 o                         
  20  18  -2       9665.52       9559.50       236.40 o                         
  22  18  -2       4513.24       4750.88       173.61 o                         
  24  18  -2      11356.55      11404.64       486.55 o                         
  26  18  -2       1065.77       1308.98       165.93 o                         
   2  20  -2       6084.04       5838.29       103.77 o                         
   4  20  -2       2563.40       2703.00        69.36 o                         
   6  20  -2      13265.14      12475.09       227.11 o                         
   8  20  -2        152.64        226.27        27.82 o                         
  10  20  -2       1831.16       1934.25        90.54 o                         
  12  20  -2        154.52        189.32        40.16 o                         
  14  20  -2      14182.57      14134.38       308.85 o                         
  16  20  -2       2931.46       3103.14       127.50 o                         
  18  20  -2       6410.58       6671.40       203.58 o                         
  20  20  -2       1038.39       1207.41       146.28 o                         
  22  20  -2      16576.19      16662.85       851.49 o                         
  24  20  -2       1055.72       1382.36       137.97 o                         
  26  20  -2       7001.16       6771.17       477.36 o                         
   0  22  -2      85701.88      89517.62      1627.31 o                         
   2  22  -2       1723.47       1746.60        58.59 o                         
   4  22  -2      47670.66      46622.70       610.90 o                         
   6  22  -2       3738.94       3920.63        89.89 o                         
   8  22  -2      67303.41      67969.84       928.39 o                         
  10  22  -2        175.30        181.13        45.83 o                         
  12  22  -2      32076.62      31225.15       628.78 o                         
  14  22  -2        274.24        239.98        60.32 o                         
  16  22  -2      25528.32      25590.79       607.21 o                         
  18  22  -2        273.64        210.71        81.48 o                         
  20  22  -2      11243.61      10873.08       371.32 o                         
  22  22  -2        154.71        147.66        88.47 o                         
  24  22  -2      12876.15      12541.10       478.91 o                         
   2  24  -2       1603.69       1852.69        63.22 o                         
   4  24  -2       4922.54       4693.76        95.72 o                         
   6  24  -2       5903.21       5765.05       115.46 o                         
   8  24  -2       3043.73       3286.00        89.19 o                         
  10  24  -2        773.81        911.44        69.52 o                         
  12  24  -2       2935.33       3134.47       131.76 o                         
  14  24  -2      13557.78      13484.33       363.17 o                         
  16  24  -2        712.13        837.25       106.65 o                         
  18  24  -2       3722.90       4037.25       222.79 o                         
  20  24  -2       1446.15       1750.38       153.79 o                         
  22  24  -2      15234.12      16022.84       501.15 o                         
   0  26  -2      39913.85      38729.86       749.97 o                         
   2  26  -2      15250.98      14873.13       232.40 o                         
   4  26  -2      32855.98      31097.60       434.56 o                         
   6  26  -2      18479.79      17539.07       276.75 o                         
   8  26  -2      40771.32      39245.75       654.58 o                         
  10  26  -2       9597.78       9367.02       284.61 o                         
  12  26  -2      11454.65      10568.36       350.96 o                         
  14  26  -2       4475.95       4873.40       202.62 o                         
  16  26  -2      17150.14      16138.19       505.46 o                         
  18  26  -2       4832.65       4818.43       254.19 o                         
  20  26  -2       5171.24       5547.98       276.73 o                         
  22  26  -2       4341.97       4905.79       477.36 o                         
   2  28  -2         13.45        -22.51        31.40 o                         
   4  28  -2       1773.42       1786.96        69.03 o                         
   6  28  -2       4940.54       5131.42       116.59 o                         
   8  28  -2       1547.74       1718.43        84.06 o                         
  10  28  -2       2054.76       2077.09       115.86 o                         
  12  28  -2       4044.47       4659.93       201.51 o                         
  14  28  -2       7937.92       7627.96       246.55 o                         
  16  28  -2       3782.30       4257.77       236.00 o                         
  18  28  -2        668.17        707.35       115.43 o                         
  20  28  -2       4818.91       5312.86       353.01 o                         
   0  30  -2      12586.07      12114.69       316.06 o                         
   2  30  -2      34037.16      33454.82       467.62 o                         
   4  30  -2       2444.37       2543.50        85.70 o                         
   6  30  -2      20528.19      20480.04       321.88 o                         
   8  30  -2       7464.14       6756.08       193.78 o                         
  10  30  -2      22515.14      21550.93       468.88 o                         
  12  30  -2       1860.50       2014.66       170.66 o                         
  14  30  -2      12847.92      12736.97       361.56 o                         
  16  30  -2       5154.12       5107.28       271.16 o                         
  18  30  -2       8706.74       8275.49       412.82 o                         
   2  32  -2       2397.97       2839.81       131.15 o                         
   4  32  -2        229.39        351.97        47.84 o                         
   6  32  -2       1100.86       1278.77        79.41 o                         
   8  32  -2       3334.24       3893.71       148.24 o                         
  10  32  -2         50.77        123.06        54.41 o                         
  12  32  -2       3623.47       4017.40       243.74 o                         
  14  32  -2        795.47        865.68       128.42 o                         
  16  32  -2       3890.47       4435.78       425.95 o                         
   0  34  -2       1850.80       2353.91       127.41 o                         
   2  34  -2      20953.39      20167.00       312.50 o                         
   4  34  -2       4219.79       5030.05       152.06 o                         
   6  34  -2      20010.00      19549.34       401.32 o                         
   8  34  -2        394.77        278.94        61.87 o                         
  10  34  -2      16152.55      15729.31       531.07 o                         
  12  34  -2       1294.56       1784.59       137.95 o                         
  14  34  -2       9686.56      10935.22       682.99 o                         
   2  36  -2       1168.45       1187.43        69.32 o                         
   4  36  -2        774.08        848.95        75.48 o                         
   6  36  -2         60.96         42.36        57.58 o                         
   8  36  -2        564.17        549.26        80.58 o                         
  10  36  -2       1979.85       2776.03       345.17 o                         
  12  36  -2       1519.95       1571.62       271.73 o                         
   0  38  -2       6484.13       6544.92       212.59 o                         
   2  38  -2       7157.06       7022.64       167.09 o                         
   4  38  -2      11250.82      11139.60       294.84 o                         
   6  38  -2       6911.42       7267.88       374.54 o                         
   8  38  -2       2911.46       3517.78       389.23 o                         
   1   1  -1     124434.47     134570.58      2211.18 o                         
   3   1  -1     169927.58     184665.48      2624.74 o                         
   5   1  -1     136018.81     147989.98      1990.62 o                         
   7   1  -1      91253.31      95496.22      1378.17 o                         
   9   1  -1      21769.02      21440.49       316.39 o                         
  11   1  -1      94106.05     101551.35      1449.69 o                         
  13   1  -1       1583.02       1715.45        52.17 o                         
  15   1  -1      59323.46      61141.91       874.40 o                         
  17   1  -1       3791.20       3990.06        95.07 o                         
  19   1  -1      28333.21      28819.54       560.29 o                         
  21   1  -1       1362.05       1396.23        84.39 o                         
  23   1  -1      17613.03      17078.12       424.99 o                         
  25   1  -1         18.20        -48.36        48.36 o                         
  27   1  -1      14708.35      14008.58       389.03 o                         
  29   1  -1       2329.65       2495.97       200.63 o                         
   1   3  -1     223219.48     238080.36      3863.97 o                         
   3   3  -1     255812.14     270925.84      3597.55 o                         
   5   3  -1      29415.55      32904.23       596.44 o                         
   7   3  -1      38686.47      38358.90       594.15 o                         
   9   3  -1      45900.72      47727.05       729.18 o                         
  11   3  -1      62305.62      66201.32      1110.19 o                         
  13   3  -1       6187.97       6109.24       120.48 o                         
  15   3  -1      42104.59      41738.68       661.37 o                         
  17   3  -1      20363.41      19990.98       340.15 o                         
  19   3  -1      22242.03      21987.26       410.53 o                         
  21   3  -1       1758.56       1952.73        97.46 o                         
  23   3  -1       8430.17       8560.32       220.62 o                         
  25   3  -1       4934.60       4851.39       199.21 o                         
  27   3  -1      16962.76      16254.42       431.60 o                         
  29   3  -1       2072.59       1860.36       168.15 o                         
   1   5  -1      63020.71      65776.38       926.47 o                         
   3   5  -1       3089.72       2916.61        44.71 o                         
   5   5  -1      25271.13      25271.24       322.78 o                         
   7   5  -1      29909.27      30139.87       470.60 o                         
   9   5  -1      16920.82      16919.02       295.69 o                         
  11   5  -1      53836.44      54381.84       901.67 o                         
  13   5  -1      45917.20      46128.05       777.13 o                         
  15   5  -1      36462.46      35335.26       601.62 o                         
  17   5  -1      13533.76      13173.10       257.43 o                         
  19   5  -1      19102.22      18144.35       347.66 o                         
  21   5  -1      12142.38      11796.80       280.77 o                         
  23   5  -1       7923.84       7746.38       204.84 o                         
  25   5  -1       6789.63       6760.65       221.79 o                         
  27   5  -1       5810.48       5651.07       229.18 o                         
  29   5  -1       5782.74       5839.69       238.67 o                         
   1   7  -1     104268.25     108598.18      1633.35 o                         
   3   7  -1      61051.32      63272.30       832.40 o                         
   5   7  -1       5749.40       4991.21        91.34 o                         
   7   7  -1      31533.18      30595.40       415.86 o                         
   9   7  -1      54703.34      54396.52       833.55 o                         
  11   7  -1      20886.16      21672.74       351.02 o                         
  13   7  -1      14501.28      13465.30       253.67 o                         
  15   7  -1      27065.01      28007.91       475.20 o                         
  17   7  -1      45018.14      43809.41       763.44 o                         
  19   7  -1      12989.61      12744.84       256.85 o                         
  21   7  -1       3232.79       3590.95       136.57 o                         
  23   7  -1       5182.63       5268.70       161.72 o                         
  25   7  -1      12660.69      12439.90       341.85 o                         
  27   7  -1       5042.50       5675.89       229.55 o                         
  29   7  -1       4149.12       4892.87       266.16 o                         
   1   9  -1      44209.18      46666.59       771.13 o                         
   3   9  -1      72474.16      74840.58      1082.97 o                         
   5   9  -1      36156.79      35102.94       467.68 o                         
   7   9  -1       9562.89       9635.22       148.80 o                         
   9   9  -1      66423.10      67414.05       904.34 o                         
  11   9  -1       1911.11       1967.54        53.44 o                         
  13   9  -1      52438.95      51608.03       870.58 o                         
  15   9  -1       8507.90       8293.11       170.94 o                         
  17   9  -1      19274.32      18313.39       376.69 o                         
  19   9  -1       4646.36       4643.09       127.30 o                         
  21   9  -1      32017.81      31464.14       574.33 o                         
  23   9  -1        791.84        922.30        75.34 o                         
  25   9  -1       7254.67       6957.63       229.48 o                         
  27   9  -1       1468.18       1662.96       158.07 o                         
   1  11  -1     122482.20     128155.71      2162.06 o                         
   3  11  -1      43326.69      47198.63       794.09 o                         
   5  11  -1      50151.02      51639.55       695.78 o                         
   7  11  -1      18557.05      17921.02       251.84 o                         
   9  11  -1      55266.28      55601.28       746.65 o                         
  11  11  -1       5548.81       5913.28       108.67 o                         
  13  11  -1      34010.56      34242.74       538.72 o                         
  15  11  -1      11515.87      11541.03       223.52 o                         
  17  11  -1      44956.68      44600.14       825.35 o                         
  19  11  -1       1556.93       1622.91        87.21 o                         
  21  11  -1      13142.60      13195.25       278.13 o                         
  23  11  -1        821.31        931.86        78.72 o                         
  25  11  -1      17697.52      17640.02       396.98 o                         
  27  11  -1        744.31        949.63       101.24 o                         
   1  13  -1      11363.88      11370.64       213.65 o                         
   3  13  -1      93153.66      94460.92      1593.58 o                         
   5  13  -1      79525.85      80486.92      1076.17 o                         
   7  13  -1      40171.06      42265.31       579.34 o                         
   9  13  -1      18867.20      18390.34       266.62 o                         
  11  13  -1       9641.07       9421.82       150.66 o                         
  13  13  -1      51830.52      50662.28       746.27 o                         
  15  13  -1        300.71        377.51        45.83 o                         
  17  13  -1      20171.93      20412.89       427.08 o                         
  19  13  -1       3986.47       4022.01       131.11 o                         
  21  13  -1      18638.58      18361.31       359.51 o                         
  23  13  -1       5581.26       5642.14       173.20 o                         
  25  13  -1       5764.19       6123.83       210.67 o                         
  27  13  -1       1165.94       1497.83       125.18 o                         
   1  15  -1      40990.90      42010.16       724.21 o                         
   3  15  -1      41330.46      42250.94       725.25 o                         
   5  15  -1      42746.55      43731.18       697.05 o                         
   7  15  -1      25325.63      24406.64       344.18 o                         
   9  15  -1      58087.34      57915.96       892.48 o                         
  11  15  -1       6767.97       6692.20       123.03 o                         
  13  15  -1      16792.93      16209.34       244.73 o                         
  15  15  -1      11886.58      11867.02       265.35 o                         
  17  15  -1      23027.76      22067.84       448.19 o                         
  19  15  -1      15036.75      14784.05       320.97 o                         
  21  15  -1      12349.29      12270.67       285.04 o                         
  23  15  -1       3856.67       4420.62       166.48 o                         
  25  15  -1       9128.66       9412.31       258.78 o                         
  27  15  -1       2007.50       2238.61       214.95 o                         
   1  17  -1      11786.35      11773.61       228.69 o                         
   3  17  -1      34056.90      33238.50       571.98 o                         
   5  17  -1      57513.97      57585.00       850.85 o                         
   7  17  -1      24227.53      23583.93       341.55 o                         
   9  17  -1       9304.07       9096.45       148.03 o                         
  11  17  -1      18535.26      18263.02       267.75 o                         
  13  17  -1      44188.70      43413.94       640.31 o                         
  15  17  -1      11631.27      11536.96       263.60 o                         
  17  17  -1       3507.67       3406.70       127.20 o                         
  19  17  -1      11843.77      11512.60       316.98 o                         
  21  17  -1       3396.46       3771.97       185.52 o                         
  23  17  -1       5726.43       5967.12       165.28 o                         
  25  17  -1       4738.63       5035.67       190.44 o                         
  27  17  -1       4899.12       5551.56       330.48 o                         
   1  19  -1      21109.52      19942.75       480.04 o                         
   3  19  -1      39205.60      38817.27       679.78 o                         
   5  19  -1       3348.65       3520.14        86.97 o                         
   7  19  -1      26019.34      24203.01       412.19 o                         
   9  19  -1      11924.50      11439.62       191.08 o                         
  11  19  -1      15719.00      15562.40       240.59 o                         
  13  19  -1       8374.87       8117.52       162.58 o                         
  15  19  -1      27404.63      26339.04       596.04 o                         
  17  19  -1       6555.72       6417.13       265.39 o                         
  19  19  -1      15648.15      15630.48       338.09 o                         
  21  19  -1       2397.32       2683.67       152.64 o                         
  23  19  -1       8006.30       7763.78       248.00 o                         
  25  19  -1       2422.70       2940.75       169.60 o                         
   1  21  -1      15908.21      14990.26       293.12 o                         
   3  21  -1      30679.05      30156.53       530.50 o                         
   5  21  -1      14973.17      14108.04       238.62 o                         
   7  21  -1      15256.54      14803.43       270.19 o                         
   9  21  -1       5410.38       5274.33       120.25 o                         
  11  21  -1      32019.22      31766.18       523.12 o                         
  13  21  -1       4438.75       4487.02       147.67 o                         
  15  21  -1      18740.01      17727.00       566.37 o                         
  17  21  -1       1939.52       2185.21       153.46 o                         
  19  21  -1       9173.66       9364.03       318.88 o                         
  21  21  -1       1568.80       2056.54       161.12 o                         
  23  21  -1       8363.19       8716.46       327.61 o                         
  25  21  -1        409.31        425.09       128.72 o                         
   1  23  -1      16146.38      15712.28       312.46 o                         
   3  23  -1      24869.63      23977.91       442.71 o                         
   5  23  -1      19265.83      18521.80       304.07 o                         
   7  23  -1      18774.40      17998.06       320.02 o                         
   9  23  -1       3464.06       3541.49       103.37 o                         
  11  23  -1      10927.92      10887.13       251.65 o                         
  13  23  -1      10849.84      10649.22       256.32 o                         
  15  23  -1      19205.67      17911.12       443.39 o                         
  17  23  -1        118.91        240.52        74.83 o                         
  19  23  -1      15272.43      14408.01       452.02 o                         
  21  23  -1       2230.10       2207.13       250.07 o                         
  23  23  -1       7673.88       8231.16       313.25 o                         
   1  25  -1      23047.79      21738.98       419.78 o                         
   3  25  -1      10195.28      10187.43       215.66 o                         
   5  25  -1      12245.61      11871.75       213.39 o                         
   7  25  -1      11379.50      11402.54       225.64 o                         
   9  25  -1       7591.23       7536.52       165.58 o                         
  11  25  -1      26646.29      24830.93       520.55 o                         
  13  25  -1       1799.81       1962.14       109.20 o                         
  15  25  -1       9403.09       9125.15       348.68 o                         
  17  25  -1       3680.64       3905.47       282.51 o                         
  19  25  -1       7316.72       7042.27       307.97 o                         
  21  25  -1        902.53       1040.86       129.45 o                         
  23  25  -1       7960.38       7930.41       389.06 o                         
   1  27  -1      14906.64      13648.89       312.42 o                         
   3  27  -1      20219.01      19742.31       333.25 o                         
   5  27  -1      17989.97      17094.29       294.34 o                         
   7  27  -1       5805.26       5616.92       137.44 o                         
   9  27  -1       7136.99       6940.98       161.74 o                         
  11  27  -1      16040.85      14746.23       374.49 o                         
  13  27  -1      10947.85      10294.74       300.80 o                         
  15  27  -1       6994.67       6744.87       224.68 o                         
  17  27  -1       2219.94       2569.40       182.22 o                         
  19  27  -1       5118.94       5266.91       341.30 o                         
  21  27  -1       8055.16       8580.74       359.01 o                         
   1  29  -1       6736.78       6419.33       142.22 o                         
   3  29  -1       4363.02       4515.94       124.23 o                         
   5  29  -1      10861.92      10335.23       203.29 o                         
   7  29  -1      14353.46      13644.64       266.97 o                         
   9  29  -1      20145.71      19656.44       360.76 o                         
  11  29  -1       5003.52       5091.33       180.39 o                         
  13  29  -1       3621.18       3455.87       196.25 o                         
  15  29  -1       2070.10       2211.19       166.29 o                         
  17  29  -1       6675.52       7236.17       293.88 o                         
  19  29  -1       3104.64       3168.70       214.37 o                         
   1  31  -1       4679.97       4886.26       114.35 o                         
   3  31  -1       6031.30       6503.54       131.79 o                         
   5  31  -1      17626.00      17436.99       270.66 o                         
   7  31  -1        975.92       1110.65       102.89 o                         
   9  31  -1       6271.22       6501.55       237.11 o                         
  11  31  -1       7791.88       7509.62       288.21 o                         
  13  31  -1       8900.84       9249.14       286.21 o                         
  15  31  -1       1100.08       1320.58       161.30 o                         
  17  31  -1       5648.69       6627.90       310.57 o                         
   1  33  -1       8813.30       9151.98       168.25 o                         
   3  33  -1       1545.87       1712.63        74.45 o                         
   5  33  -1       5764.58       5815.03       136.38 o                         
   7  33  -1       7857.90       7828.12       186.42 o                         
   9  33  -1      13947.81      13532.97       347.17 o                         
  11  33  -1        925.92       1127.46       110.62 o                         
  13  33  -1       3174.12       3562.30       200.34 o                         
  15  33  -1        513.76        646.01       144.29 o                         
   1  35  -1       1254.74       1419.94        74.42 o                         
   3  35  -1       5462.36       5882.50       137.62 o                         
   5  35  -1      10112.08       9616.60       191.69 o                         
   7  35  -1       1009.03       1002.39        83.28 o                         
   9  35  -1       3306.43       3754.73       207.76 o                         
  11  35  -1       3366.75       3574.32       191.45 o                         
  13  35  -1       6974.24       7821.36       550.80 o                         
   1  37  -1       6879.24       7272.48       177.49 o                         
   3  37  -1       3714.64       4043.97       124.29 o                         
   5  37  -1       2991.76       3080.60       132.96 o                         
   7  37  -1       8660.16       8648.97       268.56 o                         
   9  37  -1       6063.19       6499.44       492.05 o                         
   1  39  -1       1913.58       2213.33        98.14 o                         
   3  39  -1       5351.25       5609.20       193.75 o                         
   5  39  -1       5908.87       6105.74       363.06 o                         
   4   0   0     100657.28     112056.54      2606.74 o                         
   8   0   0     100127.57     104716.33      2446.21 o                         
  12   0   0     120691.03     125049.80      2931.13 o                         
  16   0   0     138716.02     146852.59      2966.34 o                         
  20   0   0       2812.48       3167.32       196.52 o                         
  24   0   0      17305.01      17364.14       807.84 o                         
  28   0   0       3915.80       3928.43       272.88 o                         
   2   2   0       6431.44       7087.12       121.18 o                         
   4   2   0       4786.05       4996.06        76.98 o                         
   6   2   0        333.30        404.58        65.30 o                         
   8   2   0         44.15        126.93        13.84 o                         
  10   2   0      50521.45      54470.05       785.03 o                         
  12   2   0       4290.51       5130.18        93.09 o                         
  14   2   0      57041.21      57706.55       899.65 o                         
  16   2   0       1060.34       1432.32        60.01 o                         
  18   2   0      17510.42      17046.79       401.34 o                         
  20   2   0       3604.59       3498.57       263.37 o                         
  22   2   0      22998.37      22160.64       520.57 o                         
  24   2   0       1156.58       1291.59       101.23 o                         
  26   2   0      18313.76      17024.21       435.56 o                         
  28   2   0        761.71        841.59        96.17 o                         
   0   4   0     710186.75     721667.19     16876.70 o                         
   2   4   0     241369.19     252589.45      3782.71 o                         
   4   4   0      43065.25      46298.29       759.48 o                         
   6   4   0      24151.68      22349.93       344.40 o                         
   8   4   0     135373.67     139255.95      2077.87 o                         
  10   4   0      30626.68      28297.49       479.33 o                         
  12   4   0      36998.37      36651.77       578.80 o                         
  14   4   0      34954.21      34674.36       552.18 o                         
  16   4   0     135603.78     137881.25      2278.64 o                         
  18   4   0       4410.50       4379.59       112.98 o                         
  20   4   0      11453.11      10764.69       248.55 o                         
  22   4   0       3927.18       3992.56       166.66 o                         
  24   4   0      11045.16      10396.87       293.87 o                         
  26   4   0       3536.05       3745.53       180.29 o                         
  28   4   0       3382.49       3429.83       344.51 o                         
   2   6   0      31434.37      32125.98       461.62 o                         
   4   6   0       2666.32       2520.78        54.11 o                         
   6   6   0       1441.77       1376.30        38.48 o                         
   8   6   0       7561.90       7040.02       122.43 o                         
  10   6   0        430.59        721.44        36.08 o                         
  12   6   0      20872.26      20402.06       357.44 o                         
  14   6   0      22676.23      21859.05       360.25 o                         
  16   6   0       1777.35       1806.01        72.82 o                         
  18   6   0       1556.78       1450.84        69.40 o                         
  20   6   0      15758.01      15371.84       331.29 o                         
  22   6   0       6453.98       6108.48       171.24 o                         
  24   6   0      10337.16      10259.13       291.24 o                         
  26   6   0       5479.02       5881.58       217.06 o                         
  28   6   0       6391.16       6794.49       239.17 o                         
   0   8   0        211.71        162.44        88.49 o                         
   2   8   0     130828.82     130574.45      1850.49 o                         
   4   8   0       6730.10       6171.17       105.95 o                         
   6   8   0     118674.70     120941.91      1984.51 o                         
   8   8   0      32825.51      30200.46       467.75 o                         
  10   8   0      66216.45      64805.98       983.03 o                         
  12   8   0       1353.90       1237.33        52.05 o                         
  14   8   0      78789.78      79767.12      1324.18 o                         
  16   8   0      33151.26      31470.22       612.62 o                         
  18   8   0      54785.26      53143.24       911.89 o                         
  20   8   0       1385.38       1592.39        79.31 o                         
  22   8   0      16075.11      15597.89       345.36 o                         
  24   8   0       3515.83       3680.61       171.46 o                         
  26   8   0       7897.00       7355.30       343.45 o                         
  28   8   0        268.84        248.92        81.14 o                         
   2  10   0      11752.59      12214.81       188.17 o                         
   4  10   0         86.83         80.52        24.29 o                         
   6  10   0        402.97        190.15        20.81 o                         
   8  10   0       7891.77       7794.62       150.17 o                         
  10  10   0        632.64        674.35        34.47 o                         
  12  10   0      11068.26      10079.27       177.34 o                         
  14  10   0       2370.56       2670.42        83.21 o                         
  16  10   0      17279.86      16956.05       347.73 o                         
  18  10   0       1876.34       1886.85        83.54 o                         
  20  10   0      18492.02      17831.57       345.65 o                         
  22  10   0       2256.23       2726.46       124.05 o                         
  24  10   0      18517.36      19699.32       597.85 o                         
  26  10   0        450.19        349.21        73.53 o                         
  28  10   0      12741.52      13056.37       370.74 o                         
   0  12   0       1190.13       1391.48       147.95 o                         
   2  12   0     238529.31     247386.11      3282.68 o                         
   4  12   0      42626.64      44153.25       639.51 o                         
   6  12   0     213649.23     222700.11      3345.59 o                         
   8  12   0       4181.51       4864.25        96.12 o                         
  10  12   0      60489.01      59646.24       851.63 o                         
  12  12   0        773.00        697.24        38.82 o                         
  14  12   0      48874.20      48607.08       814.19 o                         
  16  12   0       1588.24       1591.09        79.75 o                         
  18  12   0      68493.19      68539.94      1268.47 o                         
  20  12   0      12009.82      11736.76       248.44 o                         
  22  12   0      11715.83      12142.93       286.84 o                         
  24  12   0        300.77        340.85        62.86 o                         
  26  12   0       2262.60       2817.18       158.16 o                         
  28  12   0        790.11        828.71       204.53 o                         
   2  14   0       8943.68       8926.29       175.72 o                         
   4  14   0       1618.59       1822.99        48.58 o                         
   6  14   0       2067.82       1902.01        54.82 o                         
   8  14   0      24751.22      25429.77       404.87 o                         
  10  14   0       1488.36       1525.50        48.30 o                         
  12  14   0      15766.50      15625.44       246.97 o                         
  14  14   0        417.49        388.43        35.06 o                         
  16  14   0      25682.45      24907.80       409.38 o                         
  18  14   0      15702.96      15879.60       339.47 o                         
  20  14   0       8133.39       8181.12       322.41 o                         
  22  14   0       1512.41       1510.35        94.57 o                         
  24  14   0      15088.53      14697.14       342.30 o                         
  26  14   0       3450.65       3446.21       182.32 o                         
  28  14   0      10083.33      10036.90       596.02 o                         
   0  16   0      26108.52      24582.06       621.15 o                         
   2  16   0     111159.38     112851.34      1896.59 o                         
   4  16   0     126300.37     130737.91      1862.51 o                         
   6  16   0      27208.93      26947.96       428.85 o                         
   8  16   0      15621.09      14909.40       597.98 o                         
  10  16   0      37820.49      37974.83       526.47 o                         
  12  16   0      40103.89      38970.45       615.94 o                         
  14  16   0      48557.25      46739.02       793.78 o                         
  16  16   0      11983.39      11685.82       235.25 o                         
  18  16   0      15730.93      14714.07       321.09 o                         
  20  16   0      17293.80      18080.89       403.18 o                         
  22  16   0       4957.42       5053.03       156.87 o                         
  24  16   0       2113.38       2411.35       128.96 o                         
  26  16   0       1081.85       1158.77       128.86 o                         
  28  16   0       3021.68       3601.24       261.90 o                         
   2  18   0       5584.95       5691.84       129.73 o                         
   4  18   0       5252.71       5271.09        95.97 o                         
   6  18   0        408.85        448.99        27.22 o                         
   8  18   0      21132.89      21524.83       351.27 o                         
  10  18   0      17169.33      16857.84       252.67 o                         
  12  18   0      17963.01      17126.36       272.08 o                         
  14  18   0        112.04        112.52        31.24 o                         
  16  18   0       1940.89       2033.88        87.49 o                         
  18  18   0      15452.82      15113.06       330.47 o                         
  20  18   0        770.70        898.94        76.55 o                         
  22  18   0       6984.91       7033.66       197.66 o                         
  24  18   0       6665.58       6930.89       227.85 o                         
  26  18   0       5468.47       6005.59       322.91 o                         
   0  20   0      26722.85      23146.45      1137.70 o                         
   2  20   0      10340.89      10019.57       207.09 o                         
   4  20   0     101897.49      99527.59      1688.43 o                         
   6  20   0        772.69        593.99        51.32 o                         
   8  20   0      20171.90      19957.16       362.14 o                         
  10  20   0        593.56        707.36        42.10 o                         
  12  20   0      83255.98      83357.36      1379.40 o                         
  14  20   0       8612.97       7602.05       254.93 o                         
  16  20   0      16760.63      16296.01       349.33 o                         
  18  20   0         21.25         34.10        54.06 o                         
  20  20   0      17782.30      17573.48       451.77 o                         
  22  20   0        442.73        325.33        92.96 o                         
  24  20   0       4930.05       5948.35       282.09 o                         
  26  20   0         45.63         14.69       168.91 o                         
   2  22   0       8912.40       7848.30       333.00 o                         
   4  22   0       1371.18       1547.90        72.83 o                         
   6  22   0       3391.69       3372.94       112.89 o                         
   8  22   0       2389.76       2477.09       109.21 o                         
  10  22   0       9644.72       8910.40       181.01 o                         
  12  22   0       1490.43       1693.53        93.19 o                         
  14  22   0       4650.03       4977.58       179.89 o                         
  16  22   0         80.72        111.20        57.54 o                         
  18  22   0      14402.89      13321.86       350.60 o                         
  20  22   0        375.21        384.64        91.80 o                         
  22  22   0       5826.64       6236.16       273.64 o                         
  24  22   0        139.46        286.42       109.05 o                         
   0  24   0      33584.09      33252.32       851.35 o                         
   2  24   0      15748.06      15172.61       302.05 o                         
   4  24   0      74199.71      72055.05      1245.65 o                         
   6  24   0        453.65        459.68        51.16 o                         
   8  24   0      28833.69      27849.04       561.50 o                         
  10  24   0      12566.00      11765.70       246.57 o                         
  12  24   0      47024.44      46237.62       885.83 o                         
  14  24   0       5622.80       5183.47       187.52 o                         
  16  24   0       6129.29       6231.97       257.58 o                         
  18  24   0        937.74       1005.20        99.33 o                         
  20  24   0      14560.99      14184.62       451.91 o                         
  22  24   0        802.74        838.78       118.08 o                         
  24  24   0       2078.82       2922.91       345.17 o                         
   2  26   0       1712.15       1811.53        86.43 o                         
   4  26   0       1388.72       1296.48        73.68 o                         
   6  26   0        303.87        208.43        59.38 o                         
   8  26   0       2031.52       2300.51       107.86 o                         
  10  26   0       3440.86       3988.82       148.97 o                         
  12  26   0       2914.50       3333.24       139.62 o                         
  14  26   0       2325.90       2550.65       144.45 o                         
  16  26   0       3841.56       3959.37       185.18 o                         
  18  26   0      10412.27      10386.06       303.45 o                         
  20  26   0       3342.99       3620.21       218.19 o                         
  22  26   0       3766.20       4269.67       308.45 o                         
   0  28   0       7427.48       6641.53       237.14 o                         
   2  28   0      30157.83      29810.97       557.44 o                         
   4  28   0      19528.07      18672.49       372.31 o                         
   6  28   0      31717.67      31750.42       643.42 o                         
   8  28   0       7186.28       6561.73       156.17 o                         
  10  28   0      16691.15      16163.60       361.70 o                         
  12  28   0      15903.70      14715.73       384.89 o                         
  14  28   0      10562.77      10326.96       300.03 o                         
  16  28   0       2376.03       2411.76       179.14 o                         
  18  28   0       7083.56       7210.27       244.47 o                         
  20  28   0       8372.25       8744.83       446.15 o                         
   2  30   0        624.40       1035.10        73.48 o                         
   4  30   0       6172.38       5916.30       160.11 o                         
   6  30   0        117.44        276.53        54.87 o                         
   8  30   0         13.88         34.59        65.69 o                         
  10  30   0       3101.06       3575.18       153.46 o                         
  12  30   0       2965.43       3026.52       430.37 o                         
  14  30   0        192.63        254.46        75.86 o                         
  16  30   0       5385.12       6199.53       244.80 o                         
  18  30   0       3097.15       3871.18       237.37 o                         
   0  32   0          6.68         27.14        61.83 o                         
   2  32   0      11317.59      11209.81       257.49 o                         
   4  32   0       3251.14       3269.48       134.11 o                         
   6  32   0      27458.88      28353.66       498.44 o                         
   8  32   0        631.61        673.49        82.77 o                         
  10  32   0      18484.69      17220.39       546.97 o                         
  12  32   0        993.15       1022.52       110.07 o                         
  14  32   0      10682.49      10920.19       489.73 o                         
  16  32   0         24.32         98.86        81.24 o                         
   2  34   0        312.30        455.38        63.13 o                         
   4  34   0        938.06       1034.78        72.46 o                         
   6  34   0       3197.35       3698.35       147.73 o                         
   8  34   0       1771.87       1877.45       120.17 o                         
  10  34   0       1090.43       1432.31       119.49 o                         
  12  34   0       1449.06       1328.43       177.02 o                         
  14  34   0        176.69        110.16       154.22 o                         
   0  36   0       2777.67       2493.07       267.49 o                         
   2  36   0      14181.27      13960.77       390.18 o                         
   4  36   0        269.20        468.12        62.99 o                         
   6  36   0      11377.78      11246.56       293.11 o                         
   8  36   0      11485.61      10916.84       338.14 o                         
  10  36   0      12205.76      11924.20       389.38 o                         
   2  38   0        189.24        353.16        72.29 o                         
   4  38   0        262.28        290.38        56.94 o                         
   6  38   0       3299.44       4418.29       308.69 o                         
   1   1   1     123225.48     133309.83      2126.58 o                         
   3   1   1     172785.89     186435.05      3027.19 o                         
   5   1   1     139510.03     151132.36      2253.93 o                         
   7   1   1      94781.11      99456.98      1474.47 o                         
   9   1   1      21282.24      20789.52       290.56 o                         
  11   1   1      94472.87     101352.38      1446.14 o                         
  13   1   1       1548.51       1524.56        51.35 o                         
  15   1   1      58454.71      58847.24      1014.55 o                         
  17   1   1       3630.33       3777.51       102.22 o                         
  19   1   1      28707.95      27743.44       628.48 o                         
  21   1   1       1477.99       1384.83       107.06 o                         
  23   1   1      17626.76      17210.56       425.28 o                         
  25   1   1         28.50         78.01        54.34 o                         
  27   1   1      14657.80      14059.68       381.82 o                         
  29   1   1       2317.45       2821.29       209.88 o                         
   1   3   1     220850.25     229856.03      4165.43 o                         
   3   3   1     256750.12     269479.50      4683.76 o                         
   7   3   1      38772.67      38655.26       896.08 o                         
   9   3   1      46631.71      46379.53       861.73 o                         
  11   3   1      63999.57      67617.12       954.86 o                         
  13   3   1       6104.36       6072.64       115.66 o                         
  15   3   1      41386.78      41277.96       782.40 o                         
  17   3   1      20421.04      20000.33       366.14 o                         
  19   3   1      22504.34      22443.29       449.53 o                         
  21   3   1       1487.83       1504.11       101.56 o                         
  23   3   1       8661.48       8716.36       251.84 o                         
  25   3   1       5046.95       5112.29       194.65 o                         
  27   3   1      17000.79      16839.11       559.49 o                         
  29   3   1       1915.72       2042.64       233.20 o                         
   1   5   1      63205.80      66856.21       925.94 o                         
   3   5   1       3765.59       3334.18       139.54 o                         
   5   5   1      24330.20      24690.86       511.01 o                         
   7   5   1      29857.90      30169.82       613.36 o                         
   9   5   1      17094.67      16695.92       358.95 o                         
  11   5   1      53811.11      53810.62       827.53 o                         
  13   5   1      46143.36      46233.85       772.15 o                         
  15   5   1      35814.26      33594.76       656.97 o                         
  17   5   1      13063.38      12851.38       279.50 o                         
  19   5   1      19624.35      18445.97       381.45 o                         
  21   5   1      11961.37      10729.18       294.49 o                         
  23   5   1       8141.51       7737.67       292.79 o                         
  25   5   1       6730.29       6873.33       222.87 o                         
  27   5   1       5799.55       5941.42       224.98 o                         
  29   5   1       5951.05       6174.35       251.32 o                         
   1   7   1     103629.44     107764.66      1425.09 o                         
   3   7   1      59452.05      61771.20       953.74 o                         
   5   7   1       5772.24       5054.31       121.12 o                         
   7   7   1      31308.32      30341.14       557.79 o                         
   9   7   1      54055.41      53271.14      1086.83 o                         
  11   7   1      21464.14      21561.06       460.55 o                         
  13   7   1      14476.99      13939.22       250.88 o                         
  15   7   1      26018.21      26023.92       434.64 o                         
  17   7   1      45741.54      44447.34       761.42 o                         
  19   7   1      13134.54      12379.58       278.73 o                         
  21   7   1       3160.63       3219.56       146.69 o                         
  23   7   1       5149.20       4940.70       179.72 o                         
  25   7   1      12827.65      12811.63       525.77 o                         
  27   7   1       5104.71       5707.66       229.44 o                         
  29   7   1       4208.31       5093.01       230.09 o                         
   1   9   1      41807.19      44894.38       578.62 o                         
   3   9   1      73225.80      76167.88      1001.31 o                         
   5   9   1      34924.09      33482.52       571.86 o                         
   7   9   1      10491.98      10736.82       199.88 o                         
   9   9   1      66310.02      67583.28      1215.14 o                         
  11   9   1       2180.85       2136.47        82.32 o                         
  13   9   1      53107.43      51810.00       858.06 o                         
  15   9   1       8335.53       8224.52       169.54 o                         
  17   9   1      18918.50      18522.76       347.14 o                         
  19   9   1       4891.88       5102.67       154.91 o                         
  21   9   1      31973.59      31612.91       626.85 o                         
  23   9   1        664.40        688.97        78.21 o                         
  25   9   1       7411.58       7332.35       234.37 o                         
  27   9   1       1440.73       1786.75       131.29 o                         
  29   9   1       9295.24       9224.07       631.58 o                         
   1  11   1     124231.29     130528.91      1628.83 o                         
   3  11   1      42633.60      46362.34       595.95 o                         
   5  11   1      50180.65      51993.15       851.95 o                         
   7  11   1      18446.53      17333.06       306.51 o                         
   9  11   1      54497.89      54658.79      1003.22 o                         
  11  11   1       5762.55       5928.34       134.42 o                         
  13  11   1      33900.02      33600.20       576.68 o                         
  15  11   1      11582.78      11324.00       223.26 o                         
  17  11   1      45071.15      42910.71       740.54 o                         
  19  11   1       1513.05       1509.92        88.68 o                         
  21  11   1      13303.80      13600.23       305.43 o                         
  23  11   1        827.76        963.48       110.24 o                         
  25  11   1      17772.75      17504.97       446.36 o                         
  27  11   1        741.79       1045.09       137.80 o                         
   1  13   1      11645.42      11307.58       154.95 o                         
   3  13   1      92517.48      95133.95      1197.83 o                         
   5  13   1      80029.49      80787.08      1317.16 o                         
   7  13   1      40733.30      42879.87       708.77 o                         
   9  13   1      19312.98      18615.72       325.71 o                         
  11  13   1       9901.92       9581.14       182.17 o                         
  13  13   1      52614.46      51952.88      1046.87 o                         
  15  13   1        355.17        348.66        38.74 o                         
  17  13   1      19400.58      19090.72       360.14 o                         
  19  13   1       3904.97       4059.97       122.39 o                         
  21  13   1      18675.96      17891.60       390.02 o                         
  23  13   1       5695.56       5914.48       218.04 o                         
  25  13   1       5908.50       5861.07       215.96 o                         
  27  13   1       1267.00       1483.04       148.40 o                         
   1  15   1      41688.20      41853.30       725.16 o                         
   3  15   1      40766.58      41808.11       540.07 o                         
   5  15   1      43453.45      44969.72       573.11 o                         
   7  15   1      25178.46      24309.50       419.13 o                         
   9  15   1      58453.09      57690.27       958.76 o                         
  11  15   1       6612.98       6511.25       153.14 o                         
  13  15   1      16885.66      16239.15       458.11 o                         
  15  15   1      12338.71      12329.91       220.63 o                         
  17  15   1      23198.42      22119.35       372.46 o                         
  19  15   1      14869.32      14322.49       305.15 o                         
  21  15   1      12419.96      12156.96       309.82 o                         
  23  15   1       3801.99       4268.25       225.60 o                         
  25  15   1       9158.38       9349.56       383.73 o                         
  27  15   1       1996.98       2081.39       145.27 o                         
   1  17   1      12154.33      11679.67       230.14 o                         
   3  17   1      32594.52      31941.66       421.91 o                         
   5  17   1      57866.68      58263.82       742.84 o                         
   7  17   1      24970.65      24706.11       416.72 o                         
   9  17   1       9871.61       9265.36       179.30 o                         
  11  17   1      18004.18      17661.43       324.20 o                         
  13  17   1      43860.13      42353.93       904.34 o                         
  15  17   1      11951.05      11639.46       214.81 o                         
  17  17   1       3481.70       3642.58       107.33 o                         
  19  17   1      11402.66      11315.93       238.51 o                         
  21  17   1       3508.07       3814.22       146.70 o                         
  23  17   1       5784.54       5645.54       182.72 o                         
  25  17   1       4677.09       4857.20       249.10 o                         
  27  17   1       5019.34       5784.27       254.80 o                         
   1  19   1      21562.34      19949.26       641.43 o                         
   3  19   1      38497.66      38522.63       681.32 o                         
   5  19   1       3139.96       3243.19        70.94 o                         
   7  19   1      25842.12      25442.57       396.01 o                         
   9  19   1      12371.69      11998.65       395.00 o                         
  11  19   1      15760.87      16324.20       321.03 o                         
  13  19   1       8097.46       7965.34       188.12 o                         
  15  19   1      27768.39      26580.57       476.84 o                         
  17  19   1       6664.04       6810.67       170.65 o                         
  19  19   1      15408.89      14952.56       486.08 o                         
  21  19   1       2310.19       2689.70       153.16 o                         
  23  19   1       7859.52       8176.64       254.50 o                         
  25  19   1       2416.44       2778.92       248.58 o                         
   1  21   1      16426.56      15249.45       321.54 o                         
   3  21   1      29013.13      28448.68       530.59 o                         
   5  21   1      14853.82      14035.15       279.44 o                         
   7  21   1      15919.99      15900.07       389.11 o                         
   9  21   1       5305.80       5002.40       156.96 o                         
  11  21   1      32211.30      30930.12       806.57 o                         
  13  21   1       4143.29       4080.76       317.91 o                         
  15  21   1      18977.49      18336.38       386.06 o                         
  17  21   1       2065.78       2232.85       137.80 o                         
  19  21   1       8647.00       8613.93       258.99 o                         
  21  21   1       1621.30       1830.04       149.28 o                         
  23  21   1       8477.42       9438.94       336.84 o                         
  25  21   1        394.38        609.55       205.63 o                         
   1  23   1      16641.68      16333.21       317.01 o                         
   3  23   1      24784.46      23497.22       443.80 o                         
   5  23   1      18922.12      18051.92       387.68 o                         
   7  23   1      18884.75      18378.45       461.11 o                         
   9  23   1       3295.29       3287.90       165.78 o                         
  11  23   1      10860.23      10965.57       334.11 o                         
  13  23   1      10885.94       9958.33       517.54 o                         
  15  23   1      19222.54      18315.81       393.02 o                         
  17  23   1        151.91        275.10        65.12 o                         
  19  23   1      15061.03      14553.75       377.67 o                         
  21  23   1       2209.45       2322.55       215.94 o                         
  23  23   1       7744.11       8049.61       649.94 o                         
   1  25   1      23138.31      22581.43       423.79 o                         
   3  25   1       9838.95       9278.23       232.09 o                         
   5  25   1      12403.38      11517.84       273.31 o                         
   7  25   1      11796.44      12006.59       303.14 o                         
   9  25   1       7899.29       7878.43       221.20 o                         
  11  25   1      26523.54      25672.46       675.84 o                         
  13  25   1       1853.07       1838.71       105.90 o                         
  15  25   1       9423.63       9315.74       270.54 o                         
  17  25   1       3784.18       4955.90       202.95 o                         
  19  25   1       6934.95       6714.89       227.23 o                         
  21  25   1        848.16       1303.11       133.96 o                         
  23  25   1       8061.16       8952.34       543.46 o                         
   1  27   1      14733.67      14114.01       316.50 o                         
   3  27   1      20576.84      20123.58       392.29 o                         
   5  27   1      17844.59      17040.75       449.92 o                         
   7  27   1       5832.75       5771.10       182.88 o                         
   9  27   1       7368.69       6881.68       249.26 o                         
  11  27   1      15464.52      14636.95       438.53 o                         
  13  27   1      11123.09      11334.13       272.28 o                         
  15  27   1       7213.86       6813.46       268.73 o                         
  17  27   1       2178.74       2120.95       142.36 o                         
  19  27   1       5290.21       5623.03       340.61 o                         
  21  27   1       7981.74       7780.66       378.98 o                         
   1  29   1       6865.08       6520.45       184.50 o                         
   3  29   1       4421.67       4485.36       156.26 o                         
   5  29   1      10514.57      10670.82       280.54 o                         
   7  29   1      14286.71      13627.15       393.16 o                         
   9  29   1      20583.17      19806.81       558.47 o                         
  11  29   1       4949.11       4621.82       219.98 o                         
  13  29   1       3541.19       3690.60       178.93 o                         
  15  29   1       2090.28       2458.64       177.02 o                         
  17  29   1       6562.73       6720.17       248.64 o                         
  19  29   1       3036.43       3046.78       178.77 o                         
   1  31   1       4418.87       4591.54       193.68 o                         
   3  31   1       6289.36       6834.84       195.53 o                         
   5  31   1      17250.52      16860.61       389.53 o                         
   7  31   1        947.52       1041.20       133.56 o                         
   9  31   1       6394.39       6101.06       330.19 o                         
  11  31   1       7717.13       7304.18       216.09 o                         
  13  31   1       8805.99       9430.15       287.11 o                         
  15  31   1       1166.42       1409.19       124.61 o                         
  17  31   1       5733.94       6704.08       264.91 o                         
   1  33   1       8712.07       8443.83       344.89 o                         
   3  33   1       1351.44       1457.21       117.26 o                         
   5  33   1       5622.01       5842.85       214.43 o                         
   7  33   1       7762.77       7633.17       461.09 o                         
   9  33   1      13751.54      13060.87       425.92 o                         
  11  33   1        933.32        867.17       127.37 o                         
  13  33   1       3145.85       3752.89       196.32 o                         
  15  33   1        485.11        662.60       136.15 o                         
   1  35   1       1234.90       1365.92       118.12 o                         
   3  35   1       5415.27       5563.60       232.06 o                         
   5  35   1      10266.13       9644.44       623.57 o                         
   7  35   1        965.43       1158.89       176.22 o                         
   9  35   1       3075.31       3463.90       188.25 o                         
  11  35   1       3391.46       3536.82       297.86 o                         
   1  37   1       6708.67       7050.75       260.81 o                         
   3  37   1       3832.83       4123.32       205.39 o                         
   5  37   1       3077.90       2979.90       207.18 o                         
   7  37   1       8571.42       8501.12       252.34 o                         
   1  39   1       1947.72       1843.34       315.79 o                         
   3  39   1       5501.55       5177.52       492.05 o                         
   5  39   1       5883.25       6719.76       536.11 o                         
   2   0   2     150497.45     160686.11      3662.03 o                         
   6   0   2      46669.30      53952.73      1243.54 o                         
  10   0   2      98691.12     104923.54      2398.07 o                         
  14   0   2       7682.87       7178.40       175.05 o                         
  18   0   2      38729.89      37528.67      1454.11 o                         
  22   0   2      11511.54      11244.23       424.31 o                         
  26   0   2      25232.78      24853.55       841.84 o                         
   0   2   2      73538.33      79245.78      1795.26 o                         
   2   2   2      14807.41      14923.83       241.99 o                         
   4   2   2     205518.03     218323.31      3437.29 o                         
   6   2   2       1758.32       1582.51        48.26 o                         
   8   2   2     197997.03     206818.48      3350.66 o                         
  10   2   2      20939.08      21587.42       338.82 o                         
  12   2   2      81680.77      83905.70      1372.96 o                         
  14   2   2       3793.94       3425.55        74.47 o                         
  16   2   2      43991.15      44275.38       767.44 o                         
  18   2   2       5441.17       5146.40       233.20 o                         
  20   2   2      37757.99      36640.51       800.59 o                         
  22   2   2       2389.58       2560.03       131.81 o                         
  24   2   2      10560.33      10571.91       298.41 o                         
  26   2   2       2524.31       2821.58       157.43 o                         
  28   2   2       5894.94       6476.03       248.52 o                         
   2   4   2      13987.59      14341.14       225.83 o                         
   4   4   2      18729.94      20119.61       311.21 o                         
   6   4   2       9791.32      10908.61       238.13 o                         
   8   4   2      12923.71      13608.96       259.67 o                         
  10   4   2      89706.45      94294.03      1715.31 o                         
  12   4   2        693.30        698.92        44.58 o                         
  14   4   2       3433.19       3277.77        75.21 o                         
  16   4   2       6744.40       6498.52       144.62 o                         
  18   4   2      23281.42      23495.82       464.73 o                         
  20   4   2       7646.48       7522.61       212.36 o                         
  22   4   2       7725.30       7547.14       223.41 o                         
  24   4   2       4421.57       4705.05       284.08 o                         
  26   4   2      16677.24      16152.97       458.99 o                         
  28   4   2       6122.39       6542.63       234.30 o                         
   0   6   2     282844.22     308256.62      7175.82 o                         
   2   6   2      47140.96      50582.14       955.28 o                         
   4   6   2      97419.92     101595.84      1621.76 o                         
   6   6   2     104789.30     107614.70      2126.51 o                         
   8   6   2      54657.69      56237.66      1122.71 o                         
  10   6   2     106397.94     109990.52      2223.65 o                         
  12   6   2      57988.82      58177.00      1215.65 o                         
  14   6   2      25234.75      24677.56       390.93 o                         
  16   6   2      11025.77      10490.51       196.28 o                         
  18   6   2      23460.22      22540.35       458.89 o                         
  20   6   2      16994.22      16319.32       391.05 o                         
  22   6   2      10483.89      10097.68       280.81 o                         
  24   6   2       2515.33       2449.88       139.00 o                         
  26   6   2       8216.17       7802.90       269.24 o                         
  28   6   2       3847.31       4699.03       213.01 o                         
   2   8   2      52658.43      58662.86       820.96 o                         
   4   8   2      62150.74      66756.10      1544.99 o                         
   6   8   2          7.02         47.74        22.03 o                         
   8   8   2      13225.56      14440.92       319.38 o                         
  10   8   2      22062.14      22645.44       488.99 o                         
  12   8   2      18067.03      17174.57       388.85 o                         
  14   8   2       1687.34       1770.77        78.64 o                         
  16   8   2      23533.67      23399.72       413.20 o                         
  18   8   2      11507.65      11305.43       329.62 o                         
  20   8   2      11688.68      11418.96       300.21 o                         
  22   8   2       1314.36       1252.55        98.70 o                         
  24   8   2      10093.55      10303.75       293.68 o                         
  26   8   2       4794.40       5275.08       216.45 o                         
  28   8   2      14585.68      15133.82       409.65 o                         
   0  10   2      48939.45      56153.14      1114.80 o                         
   2  10   2     163023.69     165560.83      2323.21 o                         
   4  10   2      32006.55      33120.75       474.88 o                         
   6  10   2     185790.86     188189.30      5403.75 o                         
   8  10   2       1571.42       1758.77        92.22 o                         
  10  10   2     105569.86     107018.04      2139.97 o                         
  12  10   2       1719.84       1736.76       115.54 o                         
  14  10   2      50277.12      50676.77      1057.45 o                         
  16  10   2       5945.59       5653.50       124.20 o                         
  18  10   2      20914.70      20670.07       351.29 o                         
  20  10   2       5810.90       5587.91       204.58 o                         
  22  10   2      16298.95      15699.61       392.57 o                         
  24  10   2        494.48        663.54        83.03 o                         
  26  10   2       8182.53       8357.71       260.53 o                         
  28  10   2       1622.62       1794.37       153.34 o                         
   2  12   2       5321.45       5586.98        95.41 o                         
   4  12   2      12277.31      12671.55       191.96 o                         
   6  12   2       3072.70       3054.73        66.93 o                         
   8  12   2      11944.43      12089.21       330.51 o                         
  10  12   2       1111.74       1461.43        69.67 o                         
  12  12   2      26075.37      24939.64       549.94 o                         
  14  12   2      12580.72      12204.04       290.44 o                         
  16  12   2      27160.71      27035.19       470.53 o                         
  18  12   2        932.51        864.38        54.52 o                         
  20  12   2      18020.93      17291.38       523.25 o                         
  22  12   2       1209.82       1312.03       101.86 o                         
  24  12   2      15291.23      14328.02       380.51 o                         
  26  12   2        359.98        436.34        82.13 o                         
  28  12   2      10546.96      10960.48       670.66 o                         
   0  14   2      50443.54      50780.93      1006.97 o                         
   2  14   2     136723.95     140271.00      2036.19 o                         
   4  14   2       9180.85       8972.23       142.86 o                         
   6  14   2      85412.97      86881.76      1301.87 o                         
   8  14   2      42523.09      41775.00       694.71 o                         
  10  14   2      63951.29      65465.50      1304.21 o                         
  12  14   2       4127.06       4222.55       178.08 o                         
  14  14   2      54937.09      54712.17      1140.40 o                         
  16  14   2       8849.89       8872.50       186.92 o                         
  18  14   2      11965.41      11992.83       227.03 o                         
  20  14   2        228.90        283.00        44.77 o                         
  22  14   2      16348.87      16025.64       396.09 o                         
  24  14   2       4809.58       5120.88       206.49 o                         
  26  14   2       6186.58       6435.49       234.72 o                         
  28  14   2        249.17        289.04       106.25 o                         
   2  16   2       2282.76       2369.15        88.83 o                         
   4  16   2        213.21        287.62        43.14 o                         
   6  16   2      13682.67      13367.29       259.06 o                         
   8  16   2       3676.37       3792.10        79.26 o                         
  10  16   2       1216.99       1239.20       115.84 o                         
  12  16   2       6112.71       5963.24       171.30 o                         
  14  16   2      23830.88      22914.23       446.55 o                         
  16  16   2       9104.56       8331.63       226.13 o                         
  18  16   2       4002.94       4088.55       120.74 o                         
  20  16   2       6633.10       6476.68       149.18 o                         
  22  16   2       6440.07       6606.24       213.62 o                         
  24  16   2       9295.74       9075.31       275.69 o                         
  26  16   2       4521.04       4824.74       261.82 o                         
   0  18   2      68959.24      67840.39      1848.71 o                         
   2  18   2      28081.58      27049.84       477.78 o                         
   4  18   2      37303.54      37823.67       589.68 o                         
   6  18   2      22237.43      21301.56       351.84 o                         
   8  18   2      89654.66      90973.46      1366.50 o                         
  10  18   2      11364.23      11278.92       196.69 o                         
  12  18   2      22644.75      22566.26       497.00 o                         
  14  18   2      17361.34      16652.84       391.41 o                         
  16  18   2      21950.53      21601.90       466.66 o                         
  18  18   2       9817.78       9619.01       191.86 o                         
  20  18   2       9481.81       9172.44       208.08 o                         
  22  18   2       4520.85       4952.96       171.25 o                         
  24  18   2      11520.94      11275.70       320.46 o                         
  26  18   2       1161.61       1211.62       249.70 o                         
   2  20   2       6019.84       5752.65       170.72 o                         
   4  20   2       2619.12       2634.58       117.33 o                         
   6  20   2      13220.16      12213.72       354.29 o                         
   8  20   2        129.11        154.56        43.36 o                         
  10  20   2       2146.99       2232.28        83.01 o                         
  12  20   2        120.48        189.71        36.88 o                         
  14  20   2      13821.89      13426.58       334.93 o                         
  16  20   2       2902.74       2980.83       136.86 o                         
  18  20   2       5899.99       5931.63       173.95 o                         
  20  20   2       1156.58       1393.43        93.67 o                         
  22  20   2      16784.02      16145.41       539.12 o                         
  24  20   2       1004.98       1339.98       367.20 o                         
  26  20   2       6856.14       7094.31       550.80 o                         
   0  22   2      85789.73      87160.12      2628.41 o                         
   2  22   2       1731.50       1651.99       169.60 o                         
   4  22   2      46509.27      43513.43       987.94 o                         
   6  22   2       3703.89       3960.85       194.45 o                         
   8  22   2      67477.20      66418.66      1639.50 o                         
  10  22   2        180.20        232.23        59.06 o                         
  12  22   2      31936.99      30583.93       801.21 o                         
  14  22   2        287.33        284.76        65.77 o                         
  16  22   2      25738.36      25322.40       522.90 o                         
  18  22   2        283.77        220.01        64.18 o                         
  20  22   2      10907.82      10833.00       306.26 o                         
  22  22   2        152.00        220.32       110.84 o                         
  24  22   2      13025.80      12602.31       749.09 o                         
   2  24   2       1575.25       1829.84       106.98 o                         
   4  24   2       4851.09       4618.76       161.89 o                         
   6  24   2       5954.86       5881.60       212.89 o                         
   8  24   2       3157.36       3565.44       176.10 o                         
  10  24   2        689.53        847.26       111.42 o                         
  12  24   2       3066.96       3303.56       181.46 o                         
  14  24   2      13454.88      13711.74       411.39 o                         
  16  24   2        695.60        805.63        76.44 o                         
  18  24   2       3693.14       3903.86       183.20 o                         
  20  24   2       1380.39       1793.02       200.65 o                         
  22  24   2      15346.97      14874.15       602.96 o                         
   0  26   2      39976.36      38720.29      1215.89 o                         
   2  26   2      16001.13      15930.53       394.33 o                         
   4  26   2      32956.25      31083.59       708.48 o                         
   6  26   2      18465.79      17494.38       496.65 o                         
   8  26   2      41852.02      41008.30      1019.03 o                         
  10  26   2       9352.64       9118.83       306.14 o                         
  12  26   2      10833.74      10813.05       406.15 o                         
  14  26   2       4707.97       4707.41       223.11 o                         
  16  26   2      17258.76      17184.96       430.84 o                         
  18  26   2       4980.24       5262.44       218.03 o                         
  20  26   2       5165.72       5605.57       360.41 o                         
  22  26   2       4148.66       4453.72       241.46 o                         
   2  28   2         11.29         15.48        41.02 o                         
   4  28   2       1666.17       1632.14       111.77 o                         
   6  28   2       5046.56       5290.94       219.04 o                         
   8  28   2       1557.23       2000.81       141.29 o                         
  10  28   2       1899.71       1992.20       253.99 o                         
  12  28   2       4262.71       4971.64       232.17 o                         
  14  28   2       8009.49       7227.12       275.14 o                         
  16  28   2       3776.00       4282.69       201.29 o                         
  18  28   2        755.37        942.80       103.51 o                         
  20  28   2       4762.41       5903.84       276.61 o                         
   0  30   2      12625.78      11903.11       467.02 o                         
   2  30   2      34136.78      32047.72       757.97 o                         
   4  30   2       2269.90       2246.85       138.31 o                         
   6  30   2      20562.99      19561.17       572.78 o                         
   8  30   2       7667.87       6844.79       259.40 o                         
  10  30   2      21925.32      21277.99       609.08 o                         
  12  30   2       1852.11       1978.23       230.86 o                         
  14  30   2      13264.00      12114.33       508.60 o                         
  16  30   2       5166.53       6087.98       305.28 o                         
  18  30   2       8862.00       8828.02       512.25 o                         
   2  32   2       2395.20       2298.35       144.87 o                         
   4  32   2        228.01        170.97        65.24 o                         
   6  32   2       1110.74       1173.69       123.72 o                         
   8  32   2       3268.52       3397.47       206.14 o                         
  10  32   2         50.55        318.29       175.97 o                         
  12  32   2       3691.63       3862.07       222.30 o                         
  14  32   2        801.83        848.34       105.86 o                         
  16  32   2       3839.15       3835.94       240.17 o                         
   0  34   2       1737.73       1896.15       197.33 o                         
   2  34   2      20782.52      19926.90       510.75 o                         
   4  34   2       4157.27       5065.29       220.01 o                         
   6  34   2      19715.28      19302.53       573.98 o                         
   8  34   2        379.60        506.12        98.52 o                         
  10  34   2      15954.57      14978.26       481.14 o                         
  12  34   2       1299.49       1928.36       207.53 o                         
   2  36   2       1153.18       1135.37       207.76 o                         
   4  36   2        744.76        869.00       101.79 o                         
   6  36   2         57.16          0.85        79.79 o                         
   8  36   2        578.20        550.23       110.08 o                         
  10  36   2       1993.09       2056.32       308.45 o                         
   0  38   2       6885.74       6550.11       381.66 o                         
   2  38   2       7379.39       7452.82       273.80 o                         
   4  38   2      11266.11      10215.51       668.30 o                         
   6  38   2       6812.99       7285.25       572.83 o                         
   8  38   2       2800.02       3055.10       381.89 o                         
   1   1   3       1388.95       1274.14        45.90 o                         
   3   1   3      35168.17      34242.28       564.00 o                         
   5   1   3      66755.04      68231.96       953.62 o                         
   7   1   3     138288.53     150785.31      2087.85 o                         
   9   1   3      13227.76      14337.30       247.42 o                         
  11   1   3      48431.53      47906.63       802.94 o                         
  13   1   3       2520.49       2626.61        89.94 o                         
  15   1   3      10236.05       9452.81       363.59 o                         
  17   1   3       2634.93       2748.09       120.14 o                         
  19   1   3      57645.95      56747.62      1198.00 o                         
  21   1   3       6191.92       5825.20       187.80 o                         
  23   1   3      13086.02      13245.89       341.78 o                         
  25   1   3        413.48        452.79        74.57 o                         
  27   1   3      12751.71      12557.59       350.95 o                         
  29   1   3        322.20        461.79       172.58 o                         
   1   3   3      23939.61      25094.51       427.34 o                         
   3   3   3      65313.56      66398.46      1083.54 o                         
   5   3   3      34870.93      35665.92       555.25 o                         
   9   3   3      70709.17      79079.20      1433.30 o                         
  11   3   3      56989.45      59705.23      1109.75 o                         
  13   3   3      15876.73      15443.51       333.33 o                         
  15   3   3      16260.51      16412.69       374.66 o                         
  17   3   3       4208.29       4234.69       137.52 o                         
  19   3   3      29466.66      28734.91       647.15 o                         
  21   3   3       3978.96       3948.95       206.70 o                         
  23   3   3      16291.87      15128.36       382.66 o                         
  25   3   3       3237.94       3589.98       171.22 o                         
  27   3   3       9696.95       9284.34       286.52 o                         
  29   3   3       1729.06       1913.12       223.30 o                         
   1   5   3      50014.71      53048.15       823.87 o                         
   3   5   3      49911.88      50678.89       815.61 o                         
   5   5   3     114229.16     121138.52      1953.21 o                         
   7   5   3      32406.71      33945.58       519.10 o                         
   9   5   3      10936.00       9857.54       207.13 o                         
  11   5   3      51732.07      52228.80       963.11 o                         
  13   5   3      17601.58      17014.52       340.03 o                         
  15   5   3      13078.76      13026.03       278.88 o                         
  17   5   3      18604.76      18570.41       432.13 o                         
  19   5   3      23588.67      22064.48       516.56 o                         
  21   5   3      13334.35      12960.67       333.34 o                         
  23   5   3       6058.95       5730.65       283.70 o                         
  25   5   3       4468.06       4754.74       196.21 o                         
  27   5   3       6916.37       7038.55       236.85 o                         
  29   5   3       4482.37       6041.17       649.94 o                         
   1   7   3      68989.99      70816.66      1064.63 o                         
   3   7   3      81481.06      86062.16      1401.51 o                         
   5   7   3      70573.09      74655.35      1201.53 o                         
   7   7   3      84769.67      88902.55      1435.38 o                         
   9   7   3      69298.95      70204.33      1271.60 o                         
  11   7   3      21379.01      21088.72       418.03 o                         
  13   7   3      24637.80      24161.74       562.55 o                         
  15   7   3       6802.74       7074.00       165.04 o                         
  17   7   3      17862.41      17710.24       303.46 o                         
  19   7   3       8008.07       7640.35       220.77 o                         
  21   7   3      10564.25       9784.62       270.54 o                         
  23   7   3       6323.18       6411.92       266.06 o                         
  25   7   3      13070.66      13063.89       355.72 o                         
  27   7   3       4334.68       4898.02       214.22 o                         
  29   7   3       3417.98       3613.25       411.26 o                         
   1   9   3      34281.61      34511.19       591.53 o                         
   3   9   3      27818.38      27070.85       419.37 o                         
   5   9   3      89875.97      93935.84      1497.57 o                         
   7   9   3      19952.69      20922.20       368.56 o                         
   9   9   3      33134.41      32991.12       553.04 o                         
  11   9   3      31959.89      31896.89       662.95 o                         
  13   9   3      52981.89      54018.39      1130.89 o                         
  15   9   3        906.01        951.89        60.44 o                         
  17   9   3      28596.98      28532.44       564.83 o                         
  19   9   3       1967.96       2209.84       117.07 o                         
  21   9   3      15836.10      15198.43       379.48 o                         
  23   9   3       1652.91       1615.62       113.74 o                         
  25   9   3       8548.03       8622.68       266.30 o                         
  27   9   3        947.51       1051.44       106.39 o                         
  29   9   3       6708.40       7432.13       580.18 o                         
   1  11   3     105453.09     109249.14      1529.65 o                         
   3  11   3      13675.70      14213.52       222.64 o                         
   5  11   3      58950.14      60678.09      1197.55 o                         
   7  11   3      10135.83       9723.81       200.29 o                         
   9  11   3      63775.82      64438.84      1049.68 o                         
  11  11   3       5376.17       5380.69       185.50 o                         
  13  11   3      26746.22      26731.74       575.07 o                         
  15  11   3       1340.24       1687.00        80.44 o                         
  17  11   3      30392.53      28238.22       837.06 o                         
  19  11   3       3948.22       3946.93       154.05 o                         
  21  11   3      11157.84      11005.28       302.01 o                         
  23  11   3       1287.61       1555.67       144.52 o                         
  25  11   3      20898.79      20712.70       518.18 o                         
  27  11   3        461.72        583.26        93.05 o                         
   1  13   3      26635.74      27181.19       398.36 o                         
   3  13   3      54028.16      55346.67       784.03 o                         
   5  13   3      29390.42      28111.38       428.67 o                         
   7  13   3       2746.57       2547.95       146.40 o                         
   9  13   3      23366.27      22728.92       426.73 o                         
  11  13   3      25918.41      25294.04       431.54 o                         
  13  13   3      36920.09      36373.82       760.73 o                         
  15  13   3      14735.13      13931.82       350.87 o                         
  17  13   3      10200.07       9917.88       231.48 o                         
  19  13   3       1615.08       1861.04        79.19 o                         
  21  13   3      14264.60      13554.05       353.60 o                         
  23  13   3       2846.20       2881.52       223.38 o                         
  25  13   3       9485.68       9594.62       288.14 o                         
  27  13   3       1133.49       1137.74       140.98 o                         
   1  15   3      32415.08      32319.02       469.33 o                         
   3  15   3       5534.83       5244.65       121.19 o                         
   5  15   3      27495.02      26851.46       414.98 o                         
   7  15   3      32424.83      32693.12       509.05 o                         
   9  15   3      42613.88      42397.76       783.61 o                         
  11  15   3      17918.89      17737.14       313.52 o                         
  13  15   3      11062.53      11074.57       260.69 o                         
  15  15   3      12039.64      11856.30       291.84 o                         
  17  15   3      24651.55      23417.51       477.21 o                         
  19  15   3       1121.54       1227.06        67.62 o                         
  21  15   3      13574.76      13190.09       341.71 o                         
  23  15   3       5633.41       5713.77       237.44 o                         
  25  15   3      10642.58      10276.80       305.99 o                         
  27  15   3       2402.53       2624.02       220.29 o                         
   1  17   3      21678.93      21710.67       395.89 o                         
   3  17   3      38850.26      39621.94       574.70 o                         
   5  17   3      26247.72      25377.87       374.81 o                         
   7  17   3      10639.08      10518.29       187.54 o                         
   9  17   3       5008.91       4754.29       105.10 o                         
  11  17   3      21524.00      21185.49       373.78 o                         
  13  17   3      10319.47       9980.68       229.16 o                         
  15  17   3      15463.82      15466.01       325.19 o                         
  17  17   3       6497.01       6616.32       195.91 o                         
  19  17   3       5796.64       6233.40       144.27 o                         
  21  17   3       6838.03       7584.84       239.12 o                         
  23  17   3      11856.19      11913.83       327.26 o                         
  25  17   3       1766.57       1941.20       159.11 o                         
   1  19   3      27614.75      27123.95       470.37 o                         
   3  19   3      12649.47      12344.40       207.54 o                         
   5  19   3      18054.83      17793.29       274.12 o                         
   7  19   3      46702.96      47098.98       727.07 o                         
   9  19   3      18945.38      18688.82       308.96 o                         
  11  19   3      25069.71      24669.46       397.38 o                         
  13  19   3       1526.27       1407.12        69.35 o                         
  15  19   3      26092.90      25187.78       413.81 o                         
  17  19   3       2684.23       3066.80       136.88 o                         
  19  19   3       6202.17       6544.65       150.34 o                         
  21  19   3       2095.70       2226.73       130.07 o                         
  23  19   3      15165.86      14022.09       559.41 o                         
  25  19   3       1479.72       2019.60       264.38 o                         
   1  21   3      22431.23      21487.24       517.96 o                         
   3  21   3      12939.88      12472.08       352.99 o                         
   5  21   3      17229.45      16238.26       394.06 o                         
   7  21   3      22589.13      22124.75       602.73 o                         
   9  21   3       5472.72       5384.31       204.55 o                         
  11  21   3      15289.13      14609.61       426.15 o                         
  13  21   3       2498.10       2614.90       153.53 o                         
  15  21   3      18843.36      18537.29       517.81 o                         
  17  21   3       2965.78       2794.01       281.20 o                         
  19  21   3      13572.37      13698.97       319.44 o                         
  21  21   3       1392.87       1511.67       238.68 o                         
  23  21   3      10591.60      10399.11       675.65 o                         
   1  23   3      19595.34      17989.88       512.40 o                         
   3  23   3      13556.19      13327.67       337.23 o                         
   5  23   3      11692.96      11247.41       359.35 o                         
   7  23   3      34440.49      32442.10       849.72 o                         
   9  23   3       7439.81       7066.40       378.74 o                         
  11  23   3      12756.11      12237.32       372.51 o                         
  13  23   3        707.59        772.73        90.18 o                         
  15  23   3      14567.26      14333.41       594.22 o                         
  17  23   3       1011.60       1114.50       113.99 o                         
  19  23   3      10923.39      11872.06       322.65 o                         
  21  23   3        400.72        318.10        96.32 o                         
   1  25   3      14638.64      14175.78       355.82 o                         
   3  25   3      11431.16      10518.75       289.81 o                         
   5  25   3       2334.96       2597.18       135.49 o                         
   7  25   3      18101.34      17597.81       511.14 o                         
   9  25   3      11131.11      10793.72       345.79 o                         
  11  25   3       5933.39       5849.37       224.00 o                         
  13  25   3        310.63        493.41       122.58 o                         
  15  25   3      18282.71      16411.38       497.78 o                         
  17  25   3       6857.68       7329.03       361.71 o                         
  19  25   3       5939.19       6093.50       238.14 o                         
  21  25   3       1415.30       1855.34       141.20 o                         
   1  27   3      10010.68       9401.47       267.71 o                         
   3  27   3       8578.40       8164.40       239.16 o                         
   5  27   3      11026.96      10125.55       485.49 o                         
   7  27   3      14646.15      14595.47       433.39 o                         
   9  27   3       5284.76       5203.41       223.44 o                         
  11  27   3       7125.79       6859.67       255.45 o                         
  13  27   3       7985.44       7768.67       292.24 o                         
  15  27   3       7531.84       6767.19       269.12 o                         
  17  27   3       2995.39       3582.86       267.40 o                         
  19  27   3       7006.13       6917.86       259.68 o                         
  21  27   3       4069.61       4642.61       424.38 o                         
   1  29   3      16266.21      15423.14       406.29 o                         
   3  29   3       3796.23       3892.27       175.26 o                         
   5  29   3       5479.31       5225.72       201.33 o                         
   7  29   3       7888.30       7783.04       284.87 o                         
   9  29   3       9405.67       9073.09       320.24 o                         
  11  29   3       2333.87       2381.29       187.38 o                         
  13  29   3       5480.82       5850.73       252.87 o                         
  15  29   3       4158.92       4626.27       239.59 o                         
  17  29   3       8054.83       7884.00       261.20 o                         
  19  29   3        403.77        391.71       111.43 o                         
   1  31   3       3854.97       3945.52       214.80 o                         
   3  31   3      13601.25      12470.52       352.99 o                         
   5  31   3      11167.26      10814.63       314.35 o                         
   7  31   3       4710.82       4755.38       347.03 o                         
   9  31   3       8043.54       7589.77       300.27 o                         
  11  31   3       2025.06       2129.00       165.25 o                         
  13  31   3      13020.98      12038.09       557.08 o                         
  15  31   3       1764.92       1945.21       363.53 o                         
  17  31   3       3812.99       4127.59       285.55 o                         
   1  33   3      15159.61      13732.19       387.17 o                         
   3  33   3       2088.61       2115.30       143.14 o                         
   5  33   3       3896.05       3945.48       224.64 o                         
   7  33   3       1841.76       2228.46       227.52 o                         
   9  33   3       6116.76       6274.98       278.56 o                         
  11  33   3        420.90        455.64        94.26 o                         
  13  33   3       8530.50       8356.73       424.27 o                         
   1  35   3       4330.59       4540.01       215.67 o                         
   3  35   3       8574.87       8004.33       271.58 o                         
   5  35   3       7239.38       7457.23       301.86 o                         
   7  35   3       1414.33       1717.20       155.32 o                         
   9  35   3       4292.04       4878.95       261.18 o                         
  11  35   3       2017.22       2144.45       308.45 o                         
   1  37   3       5727.88       6497.71       268.70 o                         
   3  37   3       2204.18       2146.55       159.09 o                         
   5  37   3       3044.60       3965.76       418.61 o                         
   7  37   3       2012.93       2276.64       345.17 o                         
   9  37   3       4768.75       4714.85       462.67 o                         
   0   0   4     143577.67     143538.53      5449.25 o                         
   4   0   4     123132.02     124002.22      2819.26 o                         
   8   0   4     207293.66     214761.58      4259.24 o                         
  12   0   4      25595.78      25178.65       515.43 o                         
  16   0   4      68872.78      69260.02      2009.75 o                         
  20   0   4      24792.24      23725.92       790.39 o                         
  24   0   4      18415.34      18418.94       627.32 o                         
  28   0   4       4397.77       4456.44       293.09 o                         
   2   2   4      13313.31      13642.65       259.99 o                         
   4   2   4      11279.60      12114.71       200.97 o                         
   6   2   4      26503.97      28105.04       404.51 o                         
   8   2   4        564.83        716.35        27.86 o                         
  10   2   4      15366.77      15768.68       264.87 o                         
  12   2   4       6400.32       6881.76       133.91 o                         
  14   2   4      15086.19      14844.25       332.92 o                         
  16   2   4       7072.33       6518.20       226.96 o                         
  18   2   4      23635.20      22954.66       527.79 o                         
  20   2   4       2626.41       2569.18       129.33 o                         
  22   2   4      24391.85      22868.26       545.19 o                         
  24   2   4        614.04        539.05        79.55 o                         
  26   2   4       5432.18       6001.93       217.69 o                         
  28   2   4       1353.95       1684.57       132.04 o                         
   0   4   4     175726.52     181668.16      4140.22 o                         
   2   4   4      65146.16      70935.16      1260.22 o                         
   4   4   4      80914.06      82859.13      1351.27 o                         
   6   4   4     128231.90     137112.58      2048.84 o                         
   8   4   4     152206.66     157719.64      2365.12 o                         
  10   4   4      22510.23      23186.97       368.57 o                         
  12   4   4      30126.55      29523.53       467.06 o                         
  14   4   4       8440.58       8967.72       206.84 o                         
  16   4   4      39633.30      38815.12       827.89 o                         
  18   4   4      26994.70      26254.49       584.21 o                         
  20   4   4      11998.27      10998.81       297.13 o                         
  22   4   4       4353.81       4600.69       180.72 o                         
  24   4   4      12070.39      11755.68       325.32 o                         
  26   4   4       1425.93       1665.76       124.10 o                         
  28   4   4       1744.03       2220.16       228.31 o                         
   2   6   4        660.00        607.85        30.78 o                         
   4   6   4      10001.00      10398.73       173.13 o                         
   6   6   4      34624.10      36761.66       609.46 o                         
   8   6   4       6493.83       6006.44       114.11 o                         
  10   6   4       8006.51       7524.57       142.51 o                         
  12   6   4      11057.35      11482.54       208.63 o                         
  14   6   4      10744.88      10882.89       210.39 o                         
  16   6   4      15247.94      14251.72       358.29 o                         
  18   6   4       6962.46       6800.65       200.97 o                         
  20   6   4      19843.94      18668.10       458.06 o                         
  22   6   4      13617.38      13199.53       402.81 o                         
  24   6   4       7349.25       6858.68       250.16 o                         
  26   6   4       3067.76       3321.70       234.26 o                         
  28   6   4       6630.77       6405.25       381.89 o                         
   0   8   4      51079.70      53031.37      1062.66 o                         
   2   8   4     244076.73     255553.73      3831.09 o                         
   4   8   4       4547.06       4768.22       105.21 o                         
   6   8   4      85944.33      86792.57      1398.16 o                         
   8   8   4      34575.61      34152.24       531.13 o                         
  10   8   4      90232.52      91248.45      1473.47 o                         
  12   8   4      17597.60      16852.48       287.75 o                         
  14   8   4      56496.25      56666.98       877.54 o                         
  16   8   4       7215.17       7581.43       207.21 o                         
  18   8   4      21325.81      20372.07       475.44 o                         
  20   8   4       2821.36       2827.11       139.25 o                         
  22   8   4      12099.30      12229.77       325.36 o                         
  24   8   4       7672.54       8190.03       247.53 o                         
  26   8   4       7115.00       7000.91       236.38 o                         
  28   8   4        151.42        411.26       212.98 o                         
   2  10   4      13074.70      13153.44       221.47 o                         
   4  10   4       2409.77       2523.76        66.23 o                         
   6  10   4      14322.15      14280.83       259.30 o                         
   8  10   4       7897.92       7629.58       151.16 o                         
  10  10   4       5546.69       5365.34       109.99 o                         
  12  10   4       6936.70       6378.26       186.10 o                         
  14  10   4       2492.39       2441.52        80.46 o                         
  16  10   4      10840.66      10492.47       202.14 o                         
  18  10   4         57.57         63.06        41.16 o                         
  20  10   4      21881.35      21989.94       504.24 o                         
  22  10   4       3278.41       3790.14       189.74 o                         
  24  10   4      14534.70      13959.05       373.02 o                         
  26  10   4         67.64        153.17        81.67 o                         
   0  12   4      21068.93      21516.62       543.94 o                         
   2  12   4      86745.45      85911.87      1423.88 o                         
   4  12   4      11133.50      11087.27       200.74 o                         
   6  12   4      62985.08      61614.11       994.78 o                         
   8  12   4       5094.76       5206.96       118.04 o                         
  10  12   4      73360.70      73119.48      1200.86 o                         
  12  12   4       7394.66       6788.10       137.35 o                         
  14  12   4      53101.18      50943.10       802.18 o                         
  16  12   4       1432.39       1621.51       111.44 o                         
  18  12   4      22503.51      21638.88       443.43 o                         
  20  12   4       1483.21       1651.58       108.18 o                         
  22  12   4      20280.25      19379.04       470.26 o                         
  24  12   4       1970.76       1892.48       172.56 o                         
  26  12   4       8901.30       8393.37       315.68 o                         
   2  14   4        766.60        895.44        38.49 o                         
   4  14   4      17941.58      17642.41       439.41 o                         
   6  14   4       4927.14       4632.93       150.44 o                         
   8  14   4       1870.53       1673.26        65.32 o                         
  10  14   4      12566.31      12322.70       231.17 o                         
  12  14   4       4852.17       4965.11       118.31 o                         
  14  14   4        774.14        837.55        51.60 o                         
  16  14   4      12633.10      12429.55       232.95 o                         
  18  14   4       3307.79       3379.49       140.13 o                         
  20  14   4      10143.37       9896.09       219.68 o                         
  22  14   4       1281.95       1434.42        99.64 o                         
  24  14   4       8329.79       8563.31       230.23 o                         
  26  14   4       4663.95       5421.86       197.17 o                         
   0  16   4      67195.04      68776.08      1559.49 o                         
   2  16   4      20647.52      20164.60       307.93 o                         
   4  16   4      34741.57      33521.82       495.09 o                         
   6  16   4      69556.23      70333.41      1067.97 o                         
   8  16   4       6246.61       6461.91       214.46 o                         
  10  16   4      30763.47      30366.38       521.11 o                         
  12  16   4      47543.32      46331.73       772.18 o                         
  14  16   4      10977.59      10725.23       216.95 o                         
  16  16   4      17398.72      17274.79       305.62 o                         
  18  16   4       9553.32       9634.22       194.31 o                         
  20  16   4      10743.47      10638.05       252.42 o                         
  22  16   4       7237.30       7287.83       200.82 o                         
  24  16   4       4266.51       4485.74       174.16 o                         
  26  16   4       1235.88       1575.21       164.30 o                         
   2  18   4       3130.79       3194.91        73.41 o                         
   4  18   4       8547.95       9209.55       162.38 o                         
   6  18   4       1042.23       1394.01        56.62 o                         
   8  18   4       1733.02       1719.97        62.30 o                         
  10  18   4      11808.75      11713.06       231.22 o                         
  12  18   4        993.16       1078.87        74.22 o                         
  14  18   4      11163.46      10929.41       236.52 o                         
  16  18   4       5021.91       5019.17       163.12 o                         
  18  18   4      10630.08      10564.22       227.96 o                         
  20  18   4       4425.50       4884.98       159.32 o                         
  22  18   4       5726.31       5914.25       253.60 o                         
  24  18   4       1362.52       1730.85       146.28 o                         
   0  20   4      56836.80      59065.44      1426.72 o                         
   2  20   4       1162.14       1475.42        62.59 o                         
   4  20   4     106876.12     105726.05      1738.40 o                         
   6  20   4       7204.96       7315.56       173.86 o                         
   8  20   4      46225.84      45336.92       843.51 o                         
  10  20   4       5220.04       5099.58       192.70 o                         
  12  20   4      35042.93      32869.39       638.26 o                         
  14  20   4        432.21        516.84        58.33 o                         
  16  20   4      20120.69      19405.16       542.73 o                         
  18  20   4        343.75        393.31       114.48 o                         
  20  20   4      19583.02      19449.34       686.30 o                         
  22  20   4       1083.84       1292.54       257.04 o                         
  24  20   4       1082.43        646.27       242.35 o                         
   2  22   4       8746.46       8490.71       240.24 o                         
   4  22   4        527.96        565.48       101.76 o                         
   6  22   4       3031.17       2934.53       161.01 o                         
   8  22   4        202.06        283.59        62.68 o                         
  10  22   4       7736.43       7704.37       266.67 o                         
  12  22   4        615.18        748.57        91.62 o                         
  14  22   4       9496.43       9301.37       313.54 o                         
  16  22   4        241.93        330.48        84.12 o                         
  18  22   4      16626.02      16331.71       480.86 o                         
  20  22   4        411.68        560.55        90.73 o                         
  22  22   4       5289.18       5060.02       492.05 o                         
   0  24   4      22800.50      21277.96       757.70 o                         
   2  24   4       7771.53       7349.88       221.04 o                         
   4  24   4      50303.12      48421.48      1082.56 o                         
   6  24   4       4275.30       4681.96       207.68 o                         
   8  24   4      23165.46      22043.68       612.75 o                         
  10  24   4       1035.99       1282.41       117.05 o                         
  12  24   4      29810.87      28860.81       779.07 o                         
  14  24   4       4441.75       4739.64       360.70 o                         
  16  24   4      11511.82      11175.11       510.06 o                         
  18  24   4       3042.62       3463.35       204.96 o                         
  20  24   4      13949.62      14531.26       392.58 o                         
   2  26   4       3114.89       3115.01       152.64 o                         
   4  26   4        187.81        185.77        65.29 o                         
   6  26   4       2019.94       2079.09       146.95 o                         
   8  26   4       1975.20       1833.48       139.79 o                         
  10  26   4       9955.97       9523.82       320.13 o                         
  12  26   4       2146.35       2576.19       171.74 o                         
  14  26   4        820.92       1057.35       171.33 o                         
  16  26   4       1003.70       1071.34       121.88 o                         
  18  26   4       7145.66       6996.47       275.16 o                         
  20  26   4        943.86       1256.77       124.16 o                         
   0  28   4       8244.66       7902.92       347.81 o                         
   2  28   4      18524.39      17495.71       445.73 o                         
   4  28   4      14085.37      13873.32       370.47 o                         
   6  28   4       9481.30       8947.94       317.83 o                         
   8  28   4       4535.40       4986.52       241.61 o                         
  10  28   4       9388.92       8716.31       317.62 o                         
  12  28   4      15907.39      15445.96       475.33 o                         
  14  28   4      14090.58      13831.41       436.20 o                         
  16  28   4       1646.93       2005.44       163.49 o                         
  18  28   4       8879.64       8563.97       870.26 o                         
   2  30   4       2018.89       2230.14       138.52 o                         
   4  30   4         11.80         16.14        55.15 o                         
   6  30   4        646.25        624.08       121.21 o                         
   8  30   4       2625.06       2767.46       183.60 o                         
  10  30   4       2443.89       2234.91       171.12 o                         
  12  30   4       4044.96       4478.35       452.14 o                         
  14  30   4         79.66         66.23        80.34 o                         
  16  30   4       3770.10       4468.17       243.92 o                         
   0  32   4       1668.40       1902.13       189.49 o                         
   2  32   4      29611.63      27409.26       777.83 o                         
   4  32   4       2030.34       2243.70       145.88 o                         
   6  32   4      14931.72      13642.38       627.70 o                         
   8  32   4        597.66        883.02       118.72 o                         
  10  32   4      14146.94      13665.31       464.35 o                         
  12  32   4        361.44        326.56        99.92 o                         
  14  32   4      14652.52      13735.37       550.38 o                         
   2  34   4       1163.79       1342.78       119.97 o                         
   4  34   4        207.92        209.62       105.03 o                         
   6  34   4        638.64        761.68       239.37 o                         
   8  34   4       1437.66       2088.47       171.76 o                         
  10  34   4        471.40        333.36       125.68 o                         
  12  34   4       3524.05       4200.77       440.64 o                         
   0  36   4       7393.96       7783.54       404.16 o                         
   2  36   4      12961.67      12945.76       379.93 o                         
   4  36   4       2006.01       2585.47       169.22 o                         
   6  36   4       8465.28       8541.08       616.90 o                         
   8  36   4       2544.62       3253.39       381.89 o                         
   1   1   5      35316.00      34183.94       620.80 o                         
   3   1   5      29403.50      29981.17       504.26 o                         
   5   1   5       9249.11       8933.28       166.35 o                         
   7   1   5      42073.55      40909.65       592.85 o                         
   9   1   5      18842.21      18238.02       510.74 o                         
  11   1   5      19579.49      18612.97       378.25 o                         
  13   1   5       2354.33       2712.66        88.02 o                         
  15   1   5      35795.37      34919.02       602.62 o                         
  17   1   5       2398.02       2218.50       102.82 o                         
  19   1   5      15890.87      15060.11       304.92 o                         
  21   1   5       5884.29       5508.36       149.25 o                         
  23   1   5      15129.15      14303.11       301.92 o                         
  25   1   5        742.06        952.69        79.64 o                         
  27   1   5       3941.47       4358.48       180.89 o                         
   1   3   5      49447.56      48729.03       863.88 o                         
   3   3   5      53762.73      57710.95      1014.73 o                         
   5   3   5       9705.40       9846.81       171.17 o                         
   7   3   5      43965.98      43203.68       620.97 o                         
   9   3   5      34519.18      32947.47       952.70 o                         
  11   3   5      10041.39       9923.07       180.11 o                         
  13   3   5       6187.34       5830.38       131.81 o                         
  15   3   5      25862.99      24422.12       437.17 o                         
  17   3   5      17587.68      16553.13       323.53 o                         
  19   3   5      12453.27      12516.50       262.23 o                         
  21   3   5        654.24        797.50        65.62 o                         
  23   3   5      16011.84      15396.82       322.39 o                         
  25   3   5       3908.05       3997.78       163.12 o                         
  27   3   5       4218.43       4071.53       177.88 o                         
   1   5   5      43466.11      46256.74       820.44 o                         
   3   5   5      20607.62      20696.44       356.51 o                         
   5   5   5      45546.00      45839.88       757.16 o                         
   7   5   5      31639.19      30003.48       478.05 o                         
   9   5   5      46384.96      43501.48      1840.32 o                         
  11   5   5      15909.25      16498.74       270.15 o                         
  13   5   5      17747.96      17895.10       337.95 o                         
  15   5   5      34065.88      33963.49       597.13 o                         
  17   5   5      14682.72      14437.67       285.59 o                         
  19   5   5       7036.54       6478.89       163.80 o                         
  21   5   5      11286.52      10823.12       237.18 o                         
  23   5   5       8849.15       9126.83       238.12 o                         
  25   5   5       1441.06       1673.02       110.07 o                         
  27   5   5       4464.06       4834.69       289.59 o                         
   1   7   5      40731.71      41809.97       699.47 o                         
   3   7   5      41238.45      42648.96       703.58 o                         
   5   7   5      14169.25      14244.13       240.47 o                         
   7   7   5      54803.97      56449.24       932.97 o                         
   9   7   5      82973.50      80000.85      2626.69 o                         
  11   7   5       1432.60       1576.25        58.49 o                         
  13   7   5      12678.19      13124.09       230.19 o                         
  15   7   5      12469.90      12044.24       240.57 o                         
  17   7   5      16487.30      16328.97       317.85 o                         
  19   7   5       6861.66       6886.02       169.65 o                         
  21   7   5      10436.65      10258.80       541.91 o                         
  23   7   5       5647.05       5657.49       180.96 o                         
  25   7   5      10749.14      10411.02       293.30 o                         
  27   7   5       1828.26       2298.39       223.12 o                         
   1   9   5      35637.19      36222.82       611.65 o                         
   3   9   5      24651.10      24488.81       409.14 o                         
   5   9   5      45048.15      44623.95       685.62 o                         
   7   9   5      13161.38      13320.32       230.48 o                         
   9   9   5      17235.77      14688.96       702.49 o                         
  11   9   5      11092.05      11415.41       204.84 o                         
  13   9   5      30265.71      29684.33       471.59 o                         
  15   9   5       8958.56       8368.46       181.18 o                         
  17   9   5      23292.42      22629.07       420.02 o                         
  19   9   5        213.57        342.20        76.08 o                         
  21   9   5      17000.72      16788.62       366.45 o                         
  23   9   5       6558.81       6200.70       184.46 o                         
  25   9   5       8506.49       8521.03       232.77 o                         
  27   9   5        586.04        411.26       205.63 o                         
   1  11   5      18357.42      18529.04       286.34 o                         
   3  11   5       6974.61       6885.44       130.94 o                         
   5  11   5      34760.62      34980.26       605.51 o                         
   7  11   5      36473.55      36616.62       567.19 o                         
   9  11   5      40461.14      39836.35       673.69 o                         
  11  11   5       4052.63       3984.28        94.56 o                         
  13  11   5      20353.30      19387.25       360.21 o                         
  15  11   5       2534.17       2709.83        89.73 o                         
  17  11   5      19679.18      18785.59       391.41 o                         
  19  11   5        136.47        108.08        47.76 o                         
  21  11   5      13208.30      12645.79       293.84 o                         
  23  11   5        282.80        289.13        62.07 o                         
  25  11   5      12511.60      12405.54       305.79 o                         
  27  11   5        496.00        719.71       249.70 o                         
   1  13   5      11061.31      10763.06       183.22 o                         
   3  13   5      21828.96      20903.79       319.80 o                         
   5  13   5      27271.21      26544.44       462.61 o                         
   7  13   5       8124.88       7692.64       248.54 o                         
   9  13   5       9756.07       9435.50       199.80 o                         
  11  13   5       7621.33       7504.59       149.58 o                         
  13  13   5      25614.49      24789.33       439.97 o                         
  15  13   5       5939.68       5700.66       154.81 o                         
  17  13   5      11859.49      11454.86       259.44 o                         
  19  13   5       4760.35       4925.49       157.89 o                         
  21  13   5      19277.70      19387.83       409.78 o                         
  23  13   5        134.05        174.42        60.42 o                         
  25  13   5       4652.66       5145.83       194.75 o                         
   1  15   5      14454.86      14340.51       275.22 o                         
   3  15   5       8057.36       7728.77       169.11 o                         
   5  15   5      37865.70      38004.64       593.87 o                         
   7  15   5       9673.11       9774.18       188.29 o                         
   9  15   5      24528.65      23322.22       549.03 o                         
  11  15   5      16262.12      16191.46       303.01 o                         
  13  15   5      12146.88      12151.42       333.36 o                         
  15  15   5       3735.69       4025.20       120.16 o                         
  17  15   5      12640.70      12829.85       287.49 o                         
  19  15   5       7431.59       7492.87       266.79 o                         
  21  15   5       8644.48       8306.39       222.03 o                         
  23  15   5       2740.71       2723.34       137.26 o                         
  25  15   5       6430.07       7188.81       219.97 o                         
   1  17   5      20996.81      20590.92       336.04 o                         
   3  17   5      20339.14      20227.10       316.80 o                         
   5  17   5      19935.67      19634.98       324.47 o                         
   7  17   5       9272.09       9039.76       207.14 o                         
   9  17   5      11585.95      11709.64       229.77 o                         
  11  17   5      24333.11      24377.45       425.97 o                         
  13  17   5      12512.59      12349.16       244.68 o                         
  15  17   5       7395.79       6992.53       163.91 o                         
  17  17   5       1547.08       2156.21       120.73 o                         
  19  17   5      11686.12      11519.57       269.80 o                         
  21  17   5       8446.20       9025.20       234.27 o                         
  23  17   5       2426.55       2939.03       140.82 o                         
  25  17   5       1414.40       1700.97       120.43 o                         
   1  19   5      14693.54      13979.40       231.29 o                         
   3  19   5      37088.75      36857.27       548.67 o                         
   5  19   5      12632.07      12579.19       221.52 o                         
   7  19   5      15816.67      15597.70       295.05 o                         
   9  19   5       8300.32       7970.41       215.35 o                         
  11  19   5      31456.73      31350.11       551.07 o                         
  13  19   5       4998.11       5054.88       128.19 o                         
  15  19   5      10447.64      10723.26       209.92 o                         
  17  19   5       2794.46       3526.48       123.59 o                         
  19  19   5      14392.25      13589.78       395.47 o                         
  21  19   5       1284.95       1406.12       131.55 o                         
  23  19   5       4289.42       4424.14       292.60 o                         
   1  21   5      11272.56      10524.72       308.46 o                         
   3  21   5      24567.88      23941.27       560.37 o                         
   5  21   5      16330.85      15306.80       446.21 o                         
   7  21   5      23484.23      21934.22       592.78 o                         
   9  21   5       1742.60       1712.79       211.57 o                         
  11  21   5      17047.49      16259.46       496.76 o                         
  13  21   5       2867.71       2851.19       169.50 o                         
  15  21   5      10862.20      10223.15       337.30 o                         
  17  21   5        108.35        171.72       123.97 o                         
  19  21   5      15723.64      14363.13       564.89 o                         
  21  21   5       1179.33       1147.36       166.18 o                         
   1  23   5       2351.89       2581.02       134.76 o                         
   3  23   5      24043.49      22434.22       545.52 o                         
   5  23   5      15050.03      13636.61       409.68 o                         
   7  23   5      12681.69      12250.66       423.89 o                         
   9  23   5       3279.76       3247.16       179.46 o                         
  11  23   5      23724.91      23358.86       930.71 o                         
  13  23   5       5854.59       5690.55       228.88 o                         
  15  23   5       6721.56       6246.88       345.52 o                         
  17  23   5          3.62        157.79        76.09 o                         
  19  23   5      11475.34      10851.31       471.79 o                         
  21  23   5        219.46        198.29       205.63 o                         
   1  25   5       6169.76       5988.90       228.88 o                         
   3  25   5      24633.88      23347.79       566.60 o                         
   5  25   5       4037.68       4249.03       324.44 o                         
   7  25   5       4026.28       4363.81       211.92 o                         
   9  25   5       3026.98       3102.37       194.85 o                         
  11  25   5       9610.81       9468.44       325.79 o                         
  13  25   5       5926.93       5895.36       242.39 o                         
  15  25   5      13319.64      13232.27       522.38 o                         
  17  25   5       1795.09       2200.62       217.50 o                         
  19  25   5       8799.24       9191.17       413.88 o                         
   1  27   5       2087.88       2178.93       142.69 o                         
   3  27   5       8514.00       8734.45       307.40 o                         
   5  27   5      12938.68      12805.11       532.48 o                         
   7  27   5       3048.35       2879.24       181.93 o                         
   9  27   5       1518.00       1626.08       138.46 o                         
  11  27   5      11140.06      10463.18       534.40 o                         
  13  27   5      10306.86       9869.22       344.74 o                         
  15  27   5        962.91       1426.47       183.89 o                         
  17  27   5       3628.01       4049.64       348.93 o                         
  19  27   5       4183.92       5368.47       462.67 o                         
   1  29   5       8331.33       8149.27       260.02 o                         
   3  29   5       9755.70       8680.15       279.83 o                         
   5  29   5       5596.11       5537.92       315.17 o                         
   7  29   5       4187.67       4224.89       255.70 o                         
   9  29   5       5410.80       5415.84       258.57 o                         
  11  29   5       3954.30       4418.58       240.25 o                         
  13  29   5       8526.59       8320.29       316.35 o                         
  15  29   5       1581.07       1618.62       153.53 o                         
  17  29   5       8914.36       8788.90       402.43 o                         
   1  31   5       3674.06       3657.11       239.56 o                         
   3  31   5       8033.30       7022.48       244.81 o                         
   5  31   5       8832.45       9042.83       412.53 o                         
   7  31   5       1088.01       1057.09       127.06 o                         
   9  31   5       6498.11       6539.83       286.13 o                         
  11  31   5       2493.48       2905.10       200.49 o                         
  13  31   5       6540.28       6959.30       294.74 o                         
  15  31   5        112.57        462.67       220.32 o                         
   1  33   5      10129.84       8781.13       291.70 o                         
   3  33   5       5221.10       5304.84       236.65 o                         
   5  33   5       3635.82       3532.07       323.60 o                         
   7  33   5       2164.50       2429.69       190.69 o                         
   9  33   5       8563.98       8017.11       319.12 o                         
  11  33   5        945.09       1065.10       168.91 o                         
  13  33   5       6884.03       6749.14       550.80 o                         
   1  35   5       5154.22       5679.07       255.18 o                         
   3  35   5       4414.43       5032.82       235.66 o                         
   5  35   5       3065.36       3171.48       275.08 o                         
   7  35   5       1042.86       1226.45       279.07 o                         
   2   0   6       7146.50       7403.76       259.49 o                         
   6   0   6      10560.90      10735.89       246.76 o                         
  10   0   6       3198.18       3453.61       129.25 o                         
  14   0   6      19486.78      18809.36       482.63 o                         
  18   0   6      13936.15      12190.35       364.45 o                         
  22   0   6       8183.49       8722.25       906.98 o                         
  26   0   6      18937.45      17586.18       796.82 o                         
   0   2   6      70204.68      69834.98      1965.54 o                         
   2   2   6       5696.86       5805.09       137.02 o                         
   4   2   6      72299.37      70810.33      1151.28 o                         
   6   2   6       5906.81       6153.20       139.99 o                         
   8   2   6      83673.71      83278.37      1190.49 o                         
  10   2   6       4787.69       4803.19       114.08 o                         
  12   2   6      63733.07      62917.57      1056.89 o                         
  14   2   6       7545.72       7280.20       176.46 o                         
  16   2   6      20712.30      19783.12       394.67 o                         
  18   2   6       1545.28       1710.49        94.91 o                         
  20   2   6      16030.76      15702.36       342.73 o                         
  22   2   6       1243.10       1220.21       102.51 o                         
  24   2   6      13576.70      13282.15       357.89 o                         
  26   2   6        457.28        654.25        95.64 o                         
   2   4   6       7116.83       7210.30       164.18 o                         
   4   4   6       2004.05       1796.35        63.52 o                         
   6   4   6       8335.69       7882.97       144.62 o                         
   8   4   6       1618.63       1955.37        79.35 o                         
  10   4   6      17099.42      16952.59       279.36 o                         
  12   4   6      16067.22      15600.77       292.77 o                         
  14   4   6       7167.62       6630.41       172.00 o                         
  16   4   6       4875.78       4655.64       143.71 o                         
  18   4   6      13141.18      12677.25       290.15 o                         
  20   4   6       3178.36       3611.40       143.71 o                         
  22   4   6       6309.91       6143.12       187.75 o                         
  24   4   6       3410.98       3527.11       173.37 o                         
  26   4   6      10739.80      10687.09       398.57 o                         
   0   6   6      39130.25      39945.67       941.13 o                         
   2   6   6      52948.93      53903.75       962.26 o                         
   4   6   6      57805.48      59209.36       971.12 o                         
   6   6   6      59962.18      59722.73      1067.75 o                         
   8   6   6      35939.96      36364.29       628.40 o                         
  10   6   6      32030.81      32078.38       552.02 o                         
  12   6   6      44395.09      44394.96       806.20 o                         
  14   6   6      22496.73      22017.77       438.40 o                         
  16   6   6       7019.01       6627.88       263.27 o                         
  18   6   6      11454.21      10994.41       262.67 o                         
  20   6   6       6309.78       6804.20       188.24 o                         
  22   6   6       7382.66       7097.05       326.53 o                         
  24   6   6       5564.74       6031.45       204.77 o                         
  26   6   6       3066.27       3297.46       374.54 o                         
   2   8   6       1716.84       1970.12        68.98 o                         
   4   8   6       1999.44       2305.74        76.82 o                         
   6   8   6       7094.24       6708.32       144.37 o                         
   8   8   6       4914.18       5037.52       130.03 o                         
  10   8   6      13028.07      12890.44       241.18 o                         
  12   8   6      16530.89      16975.16       318.58 o                         
  14   8   6       6032.68       5606.31       152.98 o                         
  16   8   6      10566.72       9883.48       234.93 o                         
  18   8   6       4217.60       4495.23       152.85 o                         
  20   8   6      11022.14      10583.63       260.46 o                         
  22   8   6       2005.12       2136.37       152.83 o                         
  24   8   6       8724.49       8583.16       315.26 o                         
   0  10   6       5323.07       4898.56       143.07 o                         
   2  10   6      65025.11      65196.66      1050.17 o                         
   4  10   6      18391.79      18511.09       333.50 o                         
   6  10   6      83611.91      84845.88      1389.31 o                         
   8  10   6       3033.52       3077.27       131.37 o                         
  10  10   6      56927.07      55970.62      1029.34 o                         
  12  10   6       4236.46       4473.92       115.71 o                         
  14  10   6      21916.85      20748.79       419.93 o                         
  16  10   6        785.26        938.51        70.78 o                         
  18  10   6      22211.36      21533.36       445.55 o                         
  20  10   6       2103.88       2046.37       164.25 o                         
  22  10   6      11293.60      11044.97       299.59 o                         
  24  10   6        256.49        460.63        74.43 o                         
  26  10   6       4301.12       4545.94       440.64 o                         
   2  12   6      14030.77      13181.09       219.66 o                         
   4  12   6      10870.42      10734.31       213.59 o                         
   6  12   6       1219.29       1460.70        65.89 o                         
   8  12   6      11376.01      10698.45       212.42 o                         
  10  12   6       1167.28       1217.11        73.35 o                         
  12  12   6       7058.75       6652.82       167.20 o                         
  14  12   6         93.20        144.41        40.96 o                         
  16  12   6       8572.34       8466.71       212.50 o                         
  18  12   6       2315.74       2487.53       176.05 o                         
  20  12   6      10500.60      10061.01       320.96 o                         
  22  12   6       1589.98       1907.83       110.67 o                         
  24  12   6       9885.39       9903.67       259.17 o                         
   0  14   6       5818.60       6002.99       196.10 o                         
   2  14   6      42386.08      42849.88       629.45 o                         
   4  14   6      13091.21      12542.29       271.48 o                         
   6  14   6      60208.50      60414.41      1014.93 o                         
   8  14   6      19215.88      18936.84       346.68 o                         
  10  14   6      44666.58      45258.19       765.69 o                         
  12  14   6       5965.86       6099.34       146.28 o                         
  14  14   6      14535.69      14213.73       277.41 o                         
  16  14   6       5553.45       5471.82       156.00 o                         
  18  14   6      16909.75      16764.58       359.32 o                         
  20  14   6       1862.99       2246.41       118.71 o                         
  22  14   6       7747.70       7635.87       279.26 o                         
  24  14   6       2923.60       3442.76       159.31 o                         
   2  16   6       2289.58       2233.04        88.48 o                         
   4  16   6        843.72        833.28        52.02 o                         
   6  16   6       2040.68       2149.67        76.86 o                         
   8  16   6       2439.85       2792.99        94.82 o                         
  10  16   6       5524.99       5307.10       132.94 o                         
  12  16   6       2971.82       3098.38       105.99 o                         
  14  16   6       6251.83       6405.96       153.00 o                         
  16  16   6       4010.84       4608.91       145.60 o                         
  18  16   6       4364.38       4785.40       166.39 o                         
  20  16   6       6187.08       6400.88       186.88 o                         
  22  16   6       5473.66       6149.15       201.48 o                         
  24  16   6       5977.38       6913.45       219.74 o                         
   0  18   6      38577.74      38313.32       808.98 o                         
   2  18   6      13943.55      13497.96       227.04 o                         
   4  18   6      47802.64      44919.91       858.18 o                         
   6  18   6      19364.98      18599.18       341.95 o                         
   8  18   6      42072.51      41078.21       639.42 o                         
  10  18   6      10135.25      10226.95       207.11 o                         
  12  18   6      17178.42      17084.07       419.85 o                         
  14  18   6       3926.04       4310.09       128.78 o                         
  16  18   6      17650.09      18106.16       369.57 o                         
  18  18   6       5307.76       5227.07       165.71 o                         
  20  18   6       6200.97       6419.00       188.35 o                         
  22  18   6       3725.70       4173.93       313.76 o                         
   2  20   6        231.49        185.79        36.06 o                         
   4  20   6        453.20        705.49        58.14 o                         
   6  20   6       3590.42       4154.98       171.68 o                         
   8  20   6        401.38        405.86        69.23 o                         
  10  20   6       5009.65       5142.08       151.83 o                         
  12  20   6        891.94       1293.23       131.44 o                         
  14  20   6      13275.85      13040.05       336.87 o                         
  16  20   6         74.97         56.54        68.04 o                         
  18  20   6       7334.10       7213.90       339.40 o                         
  20  20   6       1124.61       1274.42       171.13 o                         
  22  20   6       8389.14       7860.82       389.99 o                         
   0  22   6      64307.42      61108.95      1877.26 o                         
   2  22   6       1044.94       1088.97        91.69 o                         
   4  22   6      36463.16      35053.14       917.68 o                         
   6  22   6       1530.19       1574.03       122.82 o                         
   8  22   6      34554.32      32356.70       851.00 o                         
  10  22   6         29.17         32.30        59.06 o                         
  12  22   6      22768.36      21422.42       598.78 o                         
  14  22   6       1420.59       1613.66       137.05 o                         
  16  22   6      18389.26      18308.01       536.38 o                         
  18  22   6        155.00         11.02        93.47 o                         
  20  22   6       7680.73       7087.79       378.49 o                         
   2  24   6        791.58        981.89        90.41 o                         
   4  24   6       2336.60       2677.31       165.21 o                         
   6  24   6       2975.60       3047.12       178.14 o                         
   8  24   6        163.20        234.87        73.41 o                         
  10  24   6       2478.27       2822.05       243.61 o                         
  12  24   6        413.78        647.98        98.52 o                         
  14  24   6       6025.41       6022.10       262.67 o                         
  16  24   6       2246.12       2285.11       172.39 o                         
  18  24   6       3851.26       4171.85       295.86 o                         
  20  24   6        256.44        220.32       198.29 o                         
   0  26   6      31680.68      31516.93      1045.61 o                         
   2  26   6       6907.58       6189.09       218.46 o                         
   4  26   6      14071.11      12988.25       426.65 o                         
   6  26   6       6698.19       6604.54       277.50 o                         
   8  26   6      20560.10      18948.64       556.35 o                         
  10  26   6       7968.11       7897.97       296.56 o                         
  12  26   6      11785.29      11019.99       376.76 o                         
  14  26   6       5260.19       5621.19       266.85 o                         
  16  26   6      10012.64      10595.28       365.75 o                         
  18  26   6       2089.85       1776.56       217.92 o                         
   2  28   6       1449.92       1373.92       114.63 o                         
   4  28   6        385.87        435.19        88.84 o                         
   6  28   6       2417.18       2193.90       167.94 o                         
   8  28   6        789.96        817.25       110.92 o                         
  10  28   6        513.91        640.57       106.38 o                         
  12  28   6       1391.61       1461.38       152.35 o                         
  14  28   6       1888.71       2089.33       173.74 o                         
  16  28   6       1722.31       2087.71       181.66 o                         
   0  30   6       6490.72       6298.33       321.84 o                         
   2  30   6      19945.18      18556.90       488.83 o                         
   4  30   6       2370.18       2269.79       171.99 o                         
   6  30   6      16508.07      16467.80       511.48 o                         
   8  30   6       5052.51       5292.44       269.93 o                         
  10  30   6      14118.40      12492.20       491.59 o                         
  12  30   6        925.20       1201.13       160.21 o                         
  14  30   6      10953.82      10289.43      1064.88 o                         
   2  32   6        992.81       1234.77       170.66 o                         
   4  32   6        289.08        447.83       122.94 o                         
   6  32   6        478.41        327.52       102.31 o                         
   8  32   6        837.41       1032.07       189.49 o                         
  10  32   6        263.30        355.03       110.94 o                         
   0  34   6       2379.12       2544.78       251.82 o                         
   2  34   6      15327.43      13303.57       399.74 o                         
   4  34   6        782.83        918.00       242.35 o                         
   1   1   7      11920.16      11457.75       266.20 o                         
   3   1   7      30872.78      29634.99       625.15 o                         
   5   1   7      22964.17      21959.87       484.68 o                         
   7   1   7       7575.57       7325.22       157.41 o                         
   9   1   7      10458.59       9857.91       259.70 o                         
  11   1   7      43257.31      41935.71       859.24 o                         
  13   1   7       7594.51       7121.18       199.14 o                         
  15   1   7      17578.62      16550.00       391.90 o                         
  17   1   7        345.33        381.32        60.17 o                         
  19   1   7      12684.33      12305.73       323.95 o                         
  21   1   7       3707.15       3947.73       178.93 o                         
  23   1   7       7404.54       7091.79       229.31 o                         
   1   3   7      15274.23      15475.58       340.57 o                         
   3   3   7      22574.62      22066.22       430.16 o                         
   5   3   7      28927.10      28243.54       485.51 o                         
   7   3   7      17547.35      16639.30       306.20 o                         
   9   3   7       1952.99       2173.61        87.58 o                         
  11   3   7      28875.36      28340.47       539.05 o                         
  13   3   7      11890.59      11476.41       291.87 o                         
  15   3   7      20110.37      19519.42       696.16 o                         
  17   3   7       1780.04       2023.84       120.14 o                         
  19   3   7      10553.70      10289.69       282.63 o                         
  21   3   7       2938.50       3065.98       158.53 o                         
  23   3   7       8121.33       7762.78       244.93 o                         
   1   5   7      13220.26      13025.01       264.70 o                         
   3   5   7      27470.35      26569.44       507.53 o                         
   5   5   7      24966.00      25232.91       483.86 o                         
   7   5   7       4396.91       4536.01       112.15 o                         
   9   5   7      18766.16      18212.67       340.15 o                         
  11   5   7      35709.96      35017.77       731.63 o                         
  13   5   7      19696.76      19295.65       392.01 o                         
  15   5   7       4319.45       4470.10       161.02 o                         
  17   5   7       2047.72       2081.72       122.81 o                         
  19   5   7      10718.38      10379.19       289.12 o                         
  21   5   7       6275.19       6558.41       210.93 o                         
  23   5   7       2529.08       2532.91       151.13 o                         
   1   7   7      20802.65      21185.35       409.69 o                         
   3   7   7      14090.39      14555.02       296.87 o                         
   5   7   7      35970.21      35540.45       604.58 o                         
   7   7   7      23376.17      23193.97       463.25 o                         
   9   7   7      17680.79      17631.66       322.18 o                         
  11   7   7      13646.40      13853.82       292.20 o                         
  13   7   7       9942.14       9878.74       224.63 o                         
  15   7   7       4893.82       4905.39       148.23 o                         
  17   7   7      14327.14      12829.63       295.37 o                         
  19   7   7       5548.80       5595.76       190.11 o                         
  21   7   7       8355.30       8275.13       246.68 o                         
  23   7   7       4247.53       4504.05       200.76 o                         
   1   9   7       3713.29       3644.65       112.21 o                         
   3   9   7      25351.86      24454.94       420.34 o                         
   5   9   7      31491.65      30877.86       529.67 o                         
   7   9   7       9191.58       8457.91       181.22 o                         
   9   9   7      30997.50      30321.35       587.79 o                         
  11   9   7       3738.03       3904.28       125.59 o                         
  13   9   7      19779.19      19009.83       391.16 o                         
  15   9   7        528.70        641.18        62.91 o                         
  17   9   7      11070.96      11264.47       263.22 o                         
  19   9   7       2218.41       2273.96       134.62 o                         
  21   9   7      11268.69      10853.02       302.86 o                         
  23   9   7        560.11        422.44        81.14 o                         
   1  11   7      34252.64      33930.00       504.26 o                         
   3  11   7      13468.64      13318.66       259.71 o                         
   5  11   7      28344.68      27884.00       493.11 o                         
   7  11   7      12312.74      11685.13       315.84 o                         
   9  11   7      26278.52      25932.90       465.76 o                         
  11  11   7       5245.72       5201.65       145.71 o                         
  13  11   7      14448.67      14287.75       312.36 o                         
  15  11   7       2010.41       2201.64       106.91 o                         
  17  11   7      15676.62      15390.72       339.35 o                         
  19  11   7        797.64        722.67        83.14 o                         
  21  11   7       9434.29       9411.33       273.55 o                         
  23  11   7        121.59        146.52        71.65 o                         
   1  13   7       8351.56       8747.07       173.49 o                         
   3  13   7      19111.25      18491.72       314.49 o                         
   5  13   7      11323.20      11218.04       223.62 o                         
   7  13   7      15234.14      14741.95       285.45 o                         
   9  13   7      30875.14      30457.72       534.47 o                         
  11  13   7       2555.80       2619.68        99.38 o                         
  13  13   7      16536.69      15770.07       339.90 o                         
  15  13   7       2041.43       2304.18       110.81 o                         
  17  13   7      10657.06      10910.68       264.92 o                         
  19  13   7       1089.83       1219.34        91.28 o                         
  21  13   7       7889.07       7701.38       217.29 o                         
  23  13   7       1206.55       1440.01       120.40 o                         
   1  15   7      23898.95      23670.06       370.58 o                         
   3  15   7      18253.75      17712.07       307.18 o                         
   5  15   7       9766.63       9704.45       190.09 o                         
   7  15   7      25658.37      24821.34       441.45 o                         
   9  15   7      13868.64      13726.93       267.04 o                         
  11  15   7       2580.25       2730.36       102.70 o                         
  13  15   7      11725.94      11469.19       265.64 o                         
  15  15   7       9996.40      10149.56       245.37 o                         
  17  15   7      11137.11      10673.84       261.63 o                         
  19  15   7       1283.09       1307.40        96.04 o                         
  21  15   7       5909.99       6319.44       203.87 o                         
  23  15   7       2982.47       2945.95       169.63 o                         
   1  17   7      11188.38      11044.43       194.50 o                         
   3  17   7      11736.33      11272.12       212.71 o                         
   5  17   7       4393.36       4183.90       110.89 o                         
   7  17   7      26075.57      25911.51       475.32 o                         
   9  17   7      11877.71      12686.59       254.94 o                         
  11  17   7       4005.63       4221.26       127.59 o                         
  13  17   7       8288.57       8796.40       215.96 o                         
  15  17   7       8649.05       8519.87       216.53 o                         
  17  17   7       4291.39       4831.21       168.33 o                         
  19  17   7       6994.12       7124.64       200.30 o                         
  21  17   7       1983.49       2191.18       164.77 o                         
   1  19   7      17921.11      17195.20       357.45 o                         
   3  19   7       8571.50       8351.44       185.13 o                         
   5  19   7       2141.55       2181.36        84.83 o                         
   7  19   7      19944.29      19355.01       337.04 o                         
   9  19   7       9314.71       9224.75       184.56 o                         
  11  19   7       5792.14       5578.29       133.17 o                         
  13  19   7       3298.79       3702.74       120.25 o                         
  15  19   7      12511.72      12643.81       324.80 o                         
  17  19   7       5864.74       5893.39       198.37 o                         
  19  19   7       5869.26       5726.07       303.10 o                         
  21  19   7       2249.07       2585.09       345.17 o                         
   1  21   7      12911.18      12234.75       333.19 o                         
   3  21   7       3764.74       3491.83       184.92 o                         
   5  21   7       3293.14       3376.86       183.70 o                         
   7  21   7      11999.28      12359.70       436.27 o                         
   9  21   7       6494.63       5938.13       236.16 o                         
  11  21   7       6868.15       7362.25       268.38 o                         
  13  21   7        990.65       1024.89       113.85 o                         
  15  21   7      10747.62       9941.04       433.41 o                         
  17  21   7         43.80         57.36        95.97 o                         
  19  21   7       3133.98       3536.60       270.04 o                         
   1  23   7      15588.84      14792.79       390.85 o                         
   3  23   7       5405.29       5340.48       230.96 o                         
   5  23   7       1761.09       2036.49       145.53 o                         
   7  23   7      13243.56      12904.79       405.27 o                         
   9  23   7       6659.14       6004.44       239.95 o                         
  11  23   7       7811.83       7393.15       282.59 o                         
  13  23   7       1660.73       1713.87       146.70 o                         
  15  23   7       9192.56       8654.71       569.16 o                         
  17  23   7       3059.09       2744.56       330.48 o                         
  19  23   7       5952.96       5960.14       360.89 o                         
   1  25   7       8168.96       7594.40       244.93 o                         
   3  25   7       2151.62       2235.83       174.06 o                         
   5  25   7       1084.14       1211.27       120.93 o                         
   7  25   7      13794.20      13157.68       554.57 o                         
   9  25   7       3487.40       3923.44       213.22 o                         
  11  25   7       5167.13       5176.55       254.40 o                         
  13  25   7       1847.10       2237.12       170.55 o                         
  15  25   7       7345.13       7683.40       384.18 o                         
  17  25   7        885.33       1108.02       181.75 o                         
   1  27   7       9803.88       8900.27       285.45 o                         
   3  27   7       8169.45       8192.62       301.04 o                         
   5  27   7       5752.42       6057.62       253.59 o                         
   7  27   7       7058.58       7078.87       281.24 o                         
   9  27   7       7313.04       7382.88       300.98 o                         
  11  27   7       3259.65       3643.18       223.28 o                         
  13  27   7       4011.76       4768.56       254.40 o                         
  15  27   7       6252.80       6773.31       310.68 o                         
   1  29   7       5782.95       5894.62       304.53 o                         
   3  29   7       3216.18       3695.09       220.23 o                         
   5  29   7       2816.50       3459.02       214.63 o                         
   7  29   7       5055.73       5646.69       304.46 o                         
   9  29   7       8275.02       7816.90       535.56 o                         
  11  29   7        627.17        800.84       145.49 o                         
  13  29   7       5440.46       6502.76       378.98 o                         
   1  31   7       7749.01       7861.46       266.13 o                         
   3  31   7       3628.37       3424.06       224.40 o                         
   5  31   7       6679.03       7028.91       609.55 o                         
   7  31   7       2429.59       2820.22       204.55 o                         
   9  31   7       4355.59       4784.96       414.94 o                         
   1  33   7       2984.34       3192.92       558.14 o                         
   0   0   8      80846.70      78132.84      3187.30 o                         
   4   0   8      88314.11      85084.19      2776.03 o                         
   8   0   8      30990.20      29868.48       900.97 o                         
  12   0   8      64627.62      63679.31      1781.17 o                         
  16   0   8      27308.02      25922.38       873.94 o                         
  20   0   8      10170.43      10266.50       407.63 o                         
   2   2   8       6703.40       6153.44       261.82 o                         
   4   2   8        638.98        674.46        64.18 o                         
   6   2   8       7518.20       7562.40       240.69 o                         
   8   2   8       1754.51       1910.35       116.34 o                         
  10   2   8      14298.73      14242.18       341.44 o                         
  12   2   8        558.64        553.78        67.56 o                         
  14   2   8       6171.75       5563.47       183.44 o                         
  16   2   8        341.60        484.33        69.30 o                         
  18   2   8       6742.34       6516.68       212.74 o                         
  20   2   8        229.89        284.22        71.94 o                         
  22   2   8      15212.03      14973.67       391.03 o                         
   0   4   8      37888.46      36572.17      1542.24 o                         
   2   4   8      36137.61      34278.72       725.21 o                         
   4   4   8      56720.79      55831.00      1129.14 o                         
   6   4   8       3376.58       3742.02       121.61 o                         
   8   4   8      23178.76      22502.92       497.55 o                         
  10   4   8      15634.97      14168.29       350.66 o                         
  12   4   8      23647.76      23149.84       516.79 o                         
  14   4   8      12725.17      11975.90       401.12 o                         
  16   4   8      18822.12      18328.08       430.51 o                         
  18   4   8       5357.62       5335.40       205.44 o                         
  20   4   8      13165.62      12884.13       340.54 o                         
  22   4   8       1411.85       1630.08       126.51 o                         
   2   6   8       1571.44       1671.88        78.19 o                         
   4   6   8        650.73        725.55        82.84 o                         
   6   6   8       5920.45       5844.85       171.64 o                         
   8   6   8       2423.18       2601.54       144.12 o                         
  10   6   8       3896.58       3842.79       150.48 o                         
  12   6   8       3470.72       3884.81       184.39 o                         
  14   6   8       9322.96       9523.08       256.98 o                         
  16   6   8       5679.03       5778.00       190.01 o                         
  18   6   8       3469.29       3580.92       168.85 o                         
  20   6   8       3510.64       3759.02       178.77 o                         
  22   6   8       2784.14       3316.18       175.93 o                         
   0   8   8      13866.05      14208.90       459.56 o                         
   2   8   8      56578.55      56650.68       938.92 o                         
   4   8   8      11670.97      11264.96       239.21 o                         
   6   8   8      30916.62      30378.46       586.80 o                         
   8   8   8       6479.61       6143.84       193.46 o                         
  10   8   8      20682.47      20054.46       457.15 o                         
  12   8   8       3224.29       3651.24       153.22 o                         
  14   8   8      20960.87      20376.10       461.72 o                         
  16   8   8       5352.90       5505.20       197.92 o                         
  18   8   8      20478.70      19952.63       472.68 o                         
  20   8   8       4390.60       5256.89       250.16 o                         
  22   8   8       6292.73       6252.72       240.41 o                         
   2  10   8       6102.55       5618.50       159.79 o                         
   4  10   8       3634.60       3841.49       139.48 o                         
   6  10   8        284.89        345.31        43.72 o                         
   8  10   8       1451.41       1577.84        76.09 o                         
  10  10   8       1276.11       1369.59        93.58 o                         
  12  10   8       7582.87       7557.72       226.84 o                         
  14  10   8       2699.31       2729.31       248.04 o                         
  16  10   8       9390.67       9362.85       263.30 o                         
  18  10   8        311.51        354.35        73.44 o                         
  20  10   8       7134.26       6990.76       224.85 o                         
  22  10   8       1048.73       1252.69       127.36 o                         
   0  12   8       3988.44       4222.19       142.19 o                         
   2  12   8      51242.41      49738.29       782.24 o                         
   4  12   8       4257.90       4278.71       116.82 o                         
   6  12   8      50456.36      48555.29       827.85 o                         
   8  12   8       9983.09       9530.45       204.28 o                         
  10  12   8      25785.00      25400.05       459.19 o                         
  12  12   8       1702.74       1872.99        98.77 o                         
  14  12   8      28278.56      27191.98       601.25 o                         
  16  12   8       1851.96       1824.76       120.14 o                         
  18  12   8      15652.41      15159.18       382.69 o                         
  20  12   8       1186.33       1624.95       121.09 o                         
  22  12   8       4372.15       5160.29       219.34 o                         
   2  14   8       6630.89       6501.82       143.46 o                         
   4  14   8       2671.51       2893.15        96.09 o                         
   6  14   8       2969.95       3156.40       110.29 o                         
   8  14   8       2578.15       2951.97       107.85 o                         
  10  14   8        689.91        818.69        64.19 o                         
  12  14   8       6500.86       6730.11       183.82 o                         
  14  14   8       2307.82       2661.78       124.02 o                         
  16  14   8       3490.30       4032.97       192.92 o                         
  18  14   8       4238.59       4364.34       188.12 o                         
  20  14   8       6829.44       7242.58       287.26 o                         
  22  14   8       1339.02       1592.62       142.04 o                         
   0  16   8      21649.87      20940.11       482.86 o                         
   2  16   8      26247.02      26239.67       441.53 o                         
   4  16   8      16571.36      15426.96       278.73 o                         
   6  16   8       8177.92       8202.31       175.35 o                         
   8  16   8      29821.21      28391.91       509.28 o                         
  10  16   8      13948.82      14206.13       284.97 o                         
  12  16   8      10084.15       9613.93       232.02 o                         
  14  16   8      18100.94      18303.28       392.94 o                         
  16  16   8       7859.92       8128.03       239.58 o                         
  18  16   8       5083.58       5204.30       205.58 o                         
  20  16   8       4563.62       5472.81       280.29 o                         
   2  18   8       3957.98       4148.81       117.25 o                         
   4  18   8        857.68        863.97        58.37 o                         
   6  18   8       2966.20       3363.58       130.63 o                         
   8  18   8        844.39        979.81        64.01 o                         
  10  18   8       2555.43       3005.97       108.10 o                         
  12  18   8       2954.14       3254.17       134.18 o                         
  14  18   8       2170.53       2415.07       155.58 o                         
  16  18   8       1202.04       1476.35        97.71 o                         
  18  18   8       6076.75       6362.10       222.60 o                         
  20  18   8       1774.94       2266.50       169.18 o                         
   0  20   8      45574.13      45258.65      1129.21 o                         
   2  20   8       4058.50       4201.38       148.70 o                         
   4  20   8      15429.79      15272.99       450.51 o                         
   6  20   8        403.65        357.89        60.81 o                         
   8  20   8      16144.43      16067.11       406.59 o                         
  10  20   8       2165.04       2650.67       144.73 o                         
  12  20   8      16780.21      16127.60       478.65 o                         
  14  20   8       1772.49       1898.19       189.49 o                         
  16  20   8      13118.30      12159.13       855.58 o                         
  18  20   8        634.23        831.52       179.93 o                         
   2  22   8       1753.78       2009.65       145.02 o                         
   4  22   8        272.78        207.55        72.94 o                         
   6  22   8       3030.10       2967.56       179.27 o                         
   8  22   8        160.89        104.69        68.89 o                         
  10  22   8       4218.48       4616.90       477.17 o                         
  12  22   8        896.33       1008.46       120.09 o                         
  14  22   8       4489.84       4640.11       306.25 o                         
  16  22   8        106.29        172.58       124.31 o                         
  18  22   8       4056.83       4472.50       440.64 o                         
   0  24   8      23025.94      22871.35       788.87 o                         
   2  24   8       1678.03       1742.81       166.71 o                         
   4  24   8      19961.74      18762.80       552.42 o                         
   6  24   8       3168.55       3446.87       305.25 o                         
   8  24   8      16156.89      15599.45       493.15 o                         
  10  24   8       1925.46       2008.74       161.85 o                         
  12  24   8      11034.86      11302.95       486.53 o                         
  14  24   8       2422.70       2387.23       275.40 o                         
  16  24   8      10427.54      10171.44       682.99 o                         
   2  26   8        811.98        832.34       211.76 o                         
   4  26   8       1653.86       1687.40       146.83 o                         
   6  26   8        971.62        886.74       113.99 o                         
   8  26   8       1122.64       1244.29       148.12 o                         
  10  26   8       4236.42       4546.91       245.43 o                         
  12  26   8        914.76       1037.71       139.79 o                         
  14  26   8       3805.20       4119.99       433.30 o                         
   0  28   8       4304.76       4378.23       298.56 o                         
   2  28   8       8790.21       8633.54       320.70 o                         
   4  28   8       7849.60       7992.43       303.85 o                         
   6  28   8      16126.34      14853.08       487.57 o                         
   8  28   8       5738.51       6677.73       290.49 o                         
  10  28   8      11546.09      11852.65       500.62 o                         
  12  28   8       2803.53       2772.61       264.38 o                         
   2  30   8        704.44        927.07       138.89 o                         
   4  30   8       2029.37       2253.63       185.45 o                         
   6  30   8        261.46        294.36       125.25 o                         
   8  30   8       1278.92       1241.14       279.07 o                         
   1   1   9      41740.12      38882.43       820.69 o                         
   3   1   9       6231.10       5991.60       186.28 o                         
   5   1   9       5273.76       4827.15       158.79 o                         
   7   1   9      24048.32      23537.13       755.68 o                         
   9   1   9       1986.89       2231.72       159.82 o                         
  11   1   9      10532.51       9809.54       266.16 o                         
  13   1   9        506.34        503.14        69.18 o                         
  15   1   9      23819.83      22449.88       523.21 o                         
  17   1   9       2986.26       3238.96       163.13 o                         
  19   1   9       5188.97       5760.23       226.60 o                         
  21   1   9        607.44        721.50        97.93 o                         
   1   3   9      21307.62      20981.85       472.76 o                         
   3   3   9       7298.07       7013.34       205.58 o                         
   5   3   9      14726.59      13984.15       302.74 o                         
   7   3   9      18794.82      17772.09       412.17 o                         
   9   3   9       2217.70       2435.40       156.07 o                         
  11   3   9       6202.38       6255.82       196.43 o                         
  13   3   9       3201.37       3266.39       157.64 o                         
  15   3   9      23854.44      23242.69       722.93 o                         
  17   3   9       3589.25       3707.64       174.34 o                         
  19   3   9       4082.95       4548.59       272.13 o                         
  21   3   9        792.06        947.77       106.97 o                         
   1   5   9      23002.79      22103.03       495.70 o                         
   3   5   9       5170.30       4965.58       157.83 o                         
   5   5   9       5542.08       5270.08       167.05 o                         
   7   5   9      13102.41      12075.47       309.02 o                         
   9   5   9       6560.85       6282.92       195.51 o                         
  11   5   9       2066.49       2515.68       224.72 o                         
  13   5   9       3778.07       3970.19       189.74 o                         
  15   5   9      12744.69      11802.64       601.03 o                         
  17   5   9       5454.98       5677.37       217.36 o                         
  19   5   9       5433.22       5635.85       224.85 o                         
  21   5   9       2611.40       2680.00       161.02 o                         
   1   7   9      15298.17      14876.56       352.51 o                         
   3   7   9       3798.32       3937.99       135.31 o                         
   5   7   9      10951.58       9905.27       233.10 o                         
   7   7   9       5878.33       5566.84       241.66 o                         
   9   7   9       3255.98       3475.50       189.20 o                         
  11   7   9       2819.30       3138.54       149.61 o                         
  13   7   9      12010.33      11317.70       302.86 o                         
  15   7   9       5441.51       5757.26       210.11 o                         
  17   7   9       9232.23       9006.21       264.19 o                         
  19   7   9        426.81        498.36        87.98 o                         
  21   7   9       7755.50       7983.45       256.69 o                         
   1   9   9      11501.10      10888.39       252.20 o                         
   3   9   9      13387.68      12709.56       279.79 o                         
   5   9   9       3305.45       3784.78       133.06 o                         
   7   9   9       5021.72       4991.17       148.82 o                         
   9   9   9      13752.78      13179.51       330.42 o                         
  11   9   9       2639.81       3027.13       144.72 o                         
  13   9   9       9311.82       9151.16       257.82 o                         
  15   9   9       6206.51       6135.24       202.81 o                         
  17   9   9       8839.57       8148.10       255.18 o                         
  19   9   9         16.43         90.22        66.80 o                         
  21   9   9       5667.16       6528.82       506.74 o                         
   1  11   9      16514.24      15953.52       311.75 o                         
   3  11   9       8261.52       7389.60       242.50 o                         
   5  11   9      10940.43      10506.08       244.97 o                         
   7  11   9       2047.34       2083.94       102.88 o                         
   9  11   9       7522.31       7218.78       212.93 o                         
  11  11   9       3241.64       3172.97       152.29 o                         
  13  11   9      13985.03      13498.06       340.51 o                         
  15  11   9       1437.30       1462.06       111.41 o                         
  17  11   9      10416.35      10964.35       299.08 o                         
  19  11   9       1700.91       1844.54       130.77 o                         
   1  13   9      13561.92      12850.29       290.49 o                         
   3  13   9       6154.01       5642.94       180.64 o                         
   5  13   9       8613.41       7792.54       198.32 o                         
   7  13   9       4462.33       4571.67       181.76 o                         
   9  13   9      11510.54      10466.62       281.78 o                         
  11  13   9       5476.83       5619.12       195.30 o                         
  13  13   9      12324.82      12377.34       345.57 o                         
  15  13   9        645.53        715.05       106.00 o                         
  17  13   9      14470.74      13539.62       458.99 o                         
  19  13   9       3976.69       4269.48       196.81 o                         
   1  15   9       9044.41       8831.12       183.85 o                         
   3  15   9      15085.67      14376.34       271.29 o                         
   5  15   9      13333.03      12556.56       261.18 o                         
   7  15   9       1831.75       1923.73       102.90 o                         
   9  15   9       6231.39       6279.61       193.68 o                         
  11  15   9       7872.36       7687.54       230.36 o                         
  13  15   9      13200.44      13175.51       339.59 o                         
  15  15   9       1626.34       1766.97       123.73 o                         
  17  15   9       6363.53       6434.86       222.25 o                         
  19  15   9       3151.67       3844.59       187.23 o                         
   1  17   9      10722.75      10361.65       210.59 o                         
   3  17   9      12279.04      12288.28       236.36 o                         
   5  17   9       3450.54       4001.75       123.75 o                         
   7  17   9       2728.09       3078.98       139.04 o                         
   9  17   9       5131.67       5387.48       152.21 o                         
  11  17   9       6612.37       6775.28       210.16 o                         
  13  17   9       9213.78       9328.45       327.09 o                         
  15  17   9       3323.60       3659.39       174.15 o                         
  17  17   9       5232.94       5750.20       222.92 o                         
  19  17   9       5320.07       5738.77       231.12 o                         
   1  19   9       1626.93       1827.93        87.53 o                         
   3  19   9      14664.82      14104.63       268.03 o                         
   5  19   9       7045.82       7453.11       177.26 o                         
   7  19   9       1943.07       2168.84        95.18 o                         
   9  19   9       1749.90       2020.39       119.47 o                         
  11  19   9      10789.57      10000.19       450.89 o                         
  13  19   9       4877.44       5278.39       299.92 o                         
  15  19   9       2852.08       2871.51       323.14 o                         
   1  21   9       2154.74       2513.50       166.74 o                         
   3  21   9      13710.49      13444.03       421.08 o                         
   5  21   9       7679.64       7883.67       279.78 o                         
   7  21   9       5398.68       6386.03       244.49 o                         
   9  21   9       2917.09       3161.27       194.42 o                         
  11  21   9       7435.63       6683.04       499.39 o                         
  13  21   9       1897.80       1916.78       293.76 o                         
   1  23   9       1264.68       1510.44       139.79 o                         
   3  23   9      11171.43      10818.16       374.43 o                         
   5  23   9       1530.40       1737.90       145.41 o                         
   7  23   9       4648.61       5597.37       278.98 o                         
   9  23   9       1323.42       1347.90       201.60 o                         
  11  23   9       9837.73      10686.78      1064.88 o                         
   1  25   9       3987.65       4068.93       230.20 o                         
   3  25   9       5054.50       5204.26       255.51 o                         
   5  25   9       8581.54       8267.91       308.09 o                         
   7  25   9       6499.85       6290.62       282.91 o                         
   9  25   9       2181.52       2421.20       183.70 o                         
  11  25   9      10873.87      10692.87       660.96 o                         
   1  27   9       3861.80       4462.09       380.10 o                         
   3  27   9       4696.62       5262.26       267.06 o                         
   5  27   9       4735.52       4477.87       356.12 o                         
   7  27   9       1664.80       1775.26       197.13 o                         
   9  27   9       5301.54       5290.50       340.11 o                         
   1  29   9       2102.33       2607.12       352.51 o                         
   3  29   9       3223.65       3767.47       418.61 o                         
   5  29   9       6537.84       6690.39       543.46 o                         
   2   0  10       4743.48       4959.21       257.01 o                         
   6   0  10      10395.14       9978.68       384.28 o                         
  10   0  10       4591.97       4627.47       267.40 o                         
  14   0  10       9772.13       9596.51       734.40 o                         
  18   0  10       6095.30       6201.97       340.11 o                         
   0   2  10      40321.71      38567.00      1171.01 o                         
   2   2  10       3311.91       3181.86       203.52 o                         
   4   2  10      33047.74      31530.17       686.66 o                         
   6   2  10       3336.61       3389.10       181.31 o                         
   8   2  10      28683.12      26782.14       605.83 o                         
  10   2  10       1510.78       1538.27       126.14 o                         
  12   2  10      17869.64      16213.46       401.13 o                         
  14   2  10       1255.14       1469.19       151.58 o                         
  16   2  10      16523.68      16528.97       420.38 o                         
  18   2  10       1017.49       1223.29       112.74 o                         
   2   4  10       3331.47       3806.51       161.39 o                         
   4   4  10       4298.44       4794.83       233.20 o                         
   6   4  10       3684.45       3627.77       162.46 o                         
   8   4  10       3830.71       4164.45       171.52 o                         
  10   4  10        307.29        313.93        63.12 o                         
  12   4  10       2228.00       2739.68       148.41 o                         
  14   4  10       7955.28       7231.68       249.54 o                         
  16   4  10        907.62       1037.27       106.00 o                         
  18   4  10       3761.93       3882.33       192.50 o                         
   0   6  10      15141.65      15247.86       529.69 o                         
   2   6  10      15192.17      14442.08       358.01 o                         
   4   6  10       9736.05       9799.29       236.34 o                         
   6   6  10      12583.87      11526.19       307.45 o                         
   8   6  10       9559.73       9485.57       379.49 o                         
  10   6  10       8557.58       8302.23       243.17 o                         
  12   6  10       6019.97       6184.51       204.70 o                         
  14   6  10      10544.24      10460.56       327.54 o                         
  16   6  10      10009.87       9456.38       281.78 o                         
  18   6  10       4816.41       4959.14       357.79 o                         
   2   8  10       4266.06       4476.35       154.92 o                         
   4   8  10        113.74        161.49        48.14 o                         
   6   8  10        579.02        753.93        78.63 o                         
   8   8  10       1031.09       1083.86       135.86 o                         
  10   8  10        119.19        197.12        61.29 o                         
  12   8  10       4005.65       4472.10       190.89 o                         
  14   8  10       2482.07       2571.25       173.60 o                         
  16   8  10       4648.84       4972.57       331.78 o                         
  18   8  10       1307.26       1601.78       165.59 o                         
   0  10  10       2254.93       2377.77       152.64 o                         
   2  10  10      29443.56      27850.43       570.12 o                         
   4  10  10        285.14        322.97        58.20 o                         
   6  10  10      21024.52      19866.38       463.56 o                         
   8  10  10        446.99        501.64        75.21 o                         
  10  10  10      19523.44      18374.12       447.98 o                         
  12  10  10        674.85        838.71        93.11 o                         
  14  10  10      17326.42      16435.41       409.39 o                         
  16  10  10       1084.40       1402.43       116.60 o                         
  18  10  10       9416.50       9572.67       289.05 o                         
   2  12  10       3330.57       3394.31       154.02 o                         
   4  12  10        910.63        935.90        76.87 o                         
   6  12  10        297.89        244.61        53.71 o                         
   8  12  10       1489.29       1611.09       116.34 o                         
  10  12  10        890.04       1025.84        94.41 o                         
  12  12  10       5114.01       6072.41       222.13 o                         
  14  12  10       1183.41       1420.32       115.28 o                         
  16  12  10       5528.89       6344.04       239.54 o                         
  18  12  10       1651.64       1717.34       162.04 o                         
   0  14  10       1707.51       1541.88       127.06 o                         
   2  14  10      26361.21      25052.21       464.61 o                         
   4  14  10       6074.80       5706.71       156.66 o                         
   6  14  10      18116.42      18467.40       388.19 o                         
   8  14  10       2990.14       3238.15       170.66 o                         
  10  14  10      20725.15      20400.22       849.07 o                         
  12  14  10       6662.53       6478.29       214.74 o                         
  14  14  10       8585.14       8939.18       262.45 o                         
  16  14  10       1289.25       1402.42       122.81 o                         
   2  16  10       2688.78       2946.15       121.71 o                         
   4  16  10        225.24        300.05        78.12 o                         
   6  16  10        709.25        920.69        75.87 o                         
   8  16  10       2061.20       2129.03       190.87 o                         
  10  16  10       3874.75       4263.65       185.18 o                         
  12  16  10       2626.40       2867.24       199.28 o                         
  14  16  10       2137.08       2261.61       144.74 o                         
  16  16  10       2983.37       3455.13       180.65 o                         
   0  18  10      14041.75      13369.23       396.96 o                         
   2  18  10       7495.09       7431.95       207.43 o                         
   4  18  10      16746.89      16595.64       339.11 o                         
   6  18  10       7490.27       7849.75       193.43 o                         
   8  18  10       7687.35       7611.48       209.89 o                         
  10  18  10       5579.99       6200.93       199.73 o                         
  12  18  10      12433.02      11861.14       350.25 o                         
  14  18  10       1496.22       1740.50       216.37 o                         
   2  20  10       5001.14       5141.65       303.49 o                         
   4  20  10       1162.68       1385.31       165.93 o                         
   6  20  10        346.58        338.10       201.96 o                         
   8  20  10        385.28        581.02       126.51 o                         
  10  20  10       4126.78       4861.73       433.30 o                         
   0  22  10      15527.68      14041.73       763.78 o                         
   2  22  10        405.23        381.54       108.68 o                         
   4  22  10      19413.99      19138.47       672.48 o                         
   6  22  10       1435.49       1347.42       168.71 o                         
   8  22  10      12262.38      12832.96       918.00 o                         
   2  24  10        533.86        679.59       127.15 o                         
   4  24  10        185.73         77.66       143.21 o                         
   6  24  10        560.21        822.53       205.63 o                         
   8  24  10        706.88        793.15       190.94 o                         
   2  26  10       4056.05       4186.08       418.61 o                         
   4  26  10      10239.45      11801.81       660.96 o                         
   6  26  10       6016.74       6176.31       506.74 o                         
   1   1  11        639.16        729.29       100.70 o                         
   3   1  11      14701.87      13991.19       628.59 o                         
   5   1  11       9233.91       9025.49       259.70 o                         
   7   1  11       8656.23       8280.76       251.51 o                         
   9   1  11       2889.47       3351.02       174.90 o                         
  11   1  11       9840.31       9468.63       271.69 o                         
  13   1  11       2658.65       2780.86       158.32 o                         
  15   1  11       5796.68       6044.63       235.87 o                         
   1   3  11       1368.01       1533.99       113.24 o                         
   3   3  11      14815.80      14290.21       360.74 o                         
   5   3  11       5533.05       5731.93       206.94 o                         
   7   3  11       6947.82       7055.77       224.85 o                         
   9   3  11       2606.94       2802.59       154.85 o                         
  11   3  11      11939.52      11915.79       321.22 o                         
  13   3  11       3196.11       3546.41       190.80 o                         
  15   3  11       5596.04       6338.49       244.17 o                         
   1   5  11       3526.51       3670.83       204.58 o                         
   3   5  11       6170.43       5808.14       208.82 o                         
   5   5  11       8329.47       8251.84       242.23 o                         
   7   5  11       6238.04       6081.46       206.97 o                         
   9   5  11       6783.83       6504.91       222.25 o                         
  11   5  11       7904.72       7576.08       239.58 o                         
  13   5  11       2195.79       2091.69       141.19 o                         
  15   5  11       2209.88       2612.82       159.46 o                         
   1   7  11       4666.22       4836.61       170.65 o                         
   3   7  11       9451.82       8724.20       257.00 o                         
   5   7  11       8977.90       8282.10       247.80 o                         
   7   7  11       3285.36       3482.72       170.49 o                         
   9   7  11       7095.45       6988.17       228.48 o                         
  11   7  11       7098.01       6971.93       224.71 o                         
  13   7  11       9010.54       8801.75       273.51 o                         
  15   7  11       2280.58       2639.38       206.70 o                         
   1   9  11       9904.51       9374.67       243.01 o                         
   3   9  11       1972.73       2337.21       121.47 o                         
   5   9  11       7776.20       7115.91       225.76 o                         
   7   9  11       4146.54       4195.87       187.27 o                         
   9   9  11       7240.78       7525.02       234.97 o                         
  11   9  11       1867.93       2015.34       135.63 o                         
  13   9  11       3961.30       4190.59       228.96 o                         
  15   9  11       1270.45       1452.72       177.02 o                         
   1  11  11       1532.95       1756.05        98.15 o                         
   3  11  11      10777.94      10579.61       261.14 o                         
   5  11  11      10087.59      10233.89       285.41 o                         
   7  11  11       4241.66       4321.92       191.74 o                         
   9  11  11      12367.83      12100.58       466.41 o                         
  11  11  11       1678.67       1771.97       129.26 o                         
  13  11  11      11001.95      10809.65       311.06 o                         
  15  11  11        247.33        180.71        81.64 o                         
   1  13  11      12110.92      11893.71       259.76 o                         
   3  13  11        634.00        647.11        70.85 o                         
   5  13  11       4195.77       4584.05       190.73 o                         
   7  13  11       4337.43       4522.15       198.24 o                         
   9  13  11       7258.52       7844.53       241.38 o                         
  11  13  11       1505.61       1758.09       132.77 o                         
  13  13  11       5790.46       6836.13       240.76 o                         
   1  15  11       5495.23       5474.37       168.98 o                         
   3  15  11       5576.45       5880.40       177.46 o                         
   5  15  11       6602.09       6758.84       211.27 o                         
   7  15  11       6845.71       7114.60       206.76 o                         
   9  15  11       7001.36       6797.84       229.31 o                         
  11  15  11       2141.73       2385.29       150.34 o                         
  13  15  11       5449.74       6566.50       249.66 o                         
   1  17  11       6131.81       6185.68       173.69 o                         
   3  17  11        951.07        913.28        81.21 o                         
   5  17  11       1746.77       1984.42       109.12 o                         
   7  17  11       7144.31       7517.56       211.34 o                         
   9  17  11       4250.11       4989.36       200.77 o                         
  11  17  11       2910.54       3017.19       172.29 o                         
   1  19  11       7062.05       7322.49       235.43 o                         
   3  19  11       1809.11       2029.83       135.79 o                         
   5  19  11       4721.80       5432.70       255.21 o                         
   7  19  11       7809.01       7689.17       506.74 o                         
   1  21  11       4671.29       4817.35       308.95 o                         
   3  21  11       1799.55       1747.14       189.06 o                         
   5  21  11        759.22        807.84       198.29 o                         
   1  23  11       3735.97       4369.68       418.61 o                         
   3  23  11       1780.08       2247.26       308.45 o                         
   5  23  11       2089.87       2996.35       359.86 o                         
   0   0  12       4387.78       5522.69       425.95 o                         
   4   0  12      27393.29      26573.41       984.10 o                         
   8   0  12      15744.80      15924.60      1197.07 o                         
  12   0  12      12773.11      12590.33       493.25 o                         
   2   2  12       2350.04       2480.30       179.14 o                         
   4   2  12        592.28        683.71        89.23 o                         
   6   2  12       2944.79       3190.38       169.37 o                         
   8   2  12         22.76         -9.58        64.97 o                         
  10   2  12        559.29        603.48       102.82 o                         
  12   2  12          7.60        -10.95        69.97 o                         
   0   4  12       8712.43       8169.87       355.69 o                         
   2   4  12       1763.62       1843.13       131.81 o                         
   4   4  12      20884.24      19608.72       485.53 o                         
   6   4  12       8909.38       8720.23       264.38 o                         
   8   4  12       8126.40       7483.10       244.17 o                         
  10   4  12       4151.84       4319.21       202.71 o                         
  12   4  12      15285.08      15183.79       401.97 o                         
   2   6  12       1040.86       1181.29       131.44 o                         
   4   6  12       1103.55       1287.58       174.90 o                         
   6   6  12        109.01        125.80        70.48 o                         
   8   6  12        476.32        482.53        85.13 o                         
  10   6  12       2889.98       3144.96       172.47 o                         
   0   8  12       1135.01       1114.36       122.38 o                         
   2   8  12      15080.03      14354.70       377.26 o                         
   4   8  12       5378.35       6274.34       293.62 o                         
   6   8  12      19346.01      18530.09       459.91 o                         
   8   8  12        739.41        801.48       140.20 o                         
  10   8  12      12972.76      12827.22       495.29 o                         
   2  10  12       2811.42       3221.04       150.95 o                         
   4  10  12        472.15        446.37        83.55 o                         
   6  10  12        241.54        155.44        71.25 o                         
   8  10  12       3074.94       3352.75       205.71 o                         
  10  10  12        489.73        733.02        99.81 o                         
   0  12  12       6998.05       7302.11       275.16 o                         
   2  12  12      14782.65      14339.52       335.65 o                         
   4  12  12        565.69        593.46        80.91 o                         
   6  12  12      11787.40      12367.50       439.91 o                         
   8  12  12        802.63        859.22       151.58 o                         
  10  12  12      12305.85      12801.00       355.17 o                         
   2  14  12       1615.82       1757.34       107.19 o                         
   4  14  12        419.66        586.56        81.88 o                         
   6  14  12       1007.16       1155.13       122.12 o                         
   8  14  12       1412.12       1499.42       126.01 o                         
  10  14  12        413.95        523.63       155.53 o                         
   0  16  12       8406.22       8072.58       293.90 o                         
   2  16  12       4514.27       5094.54       173.84 o                         
   4  16  12       3497.63       4058.80       181.64 o                         
   6  16  12       9053.55       9213.13       503.51 o                         
   8  16  12       7472.30       7497.35       255.70 o                         
   2  18  12         99.42         42.68        69.99 o                         
   4  18  12        570.22        684.29       155.53 o                         
   1   1  13       4971.42       5709.90       238.55 o                         
   3   1  13       3501.41       3969.23       201.81 o                         
   5   1  13        265.80        231.27        81.70 o                         
   1   3  13       1893.41       2068.04       147.56 o                         
   3   3  13       2530.65       3161.24       179.76 o                         
   5   3  13       2368.62       2688.45       246.02 o                         
   1   5  13       6733.02       6904.51       253.84 o                         
   3   5  13       5279.06       5560.48       235.83 o                         
   1   7  13       1126.48       1129.60       116.87 o                         
   3   7  13       7036.99       7488.40       264.52 o                         
   1   9  13       7844.73       7874.89       280.90 o                         
   3   9  13        316.61        499.39       168.91 o                         
   3  11  13       4600.34       6550.85       506.74 o                         
                                                                                
